# Supplementary material for: Annual replication is essential in evaluating the response of the soil microbiome to the genetic modification of maize in different biogeographical regions
Source: PLoS One. 2019 Dec 17;14(12):e0222737. doi: 10.1371/journal.pone.0222737 (PMC6917299; doi:10.1371/journal.pone.0222737)
Supplement: S1 File — (XLSX) [file pone.0222737.s001.xlsx]

## Sheet: Description
Supplementary data for:
Annual replication is essential in evaluating the response of the soil microbiome to the genetic modification of maize in different biogeographical regions
Márton Szoboszlay, Astrid Näther, Ewen Mullins, Christoph C. Tebbe
These spreadsheets contain the data matrices obtained from high-throughput sequencing. The matrices show the sequence counts of each SV or TSV in the samples along with the taxonomic classsification, numbering, and sequence of the SVs and TSVs.
SV: sequence variant
TSV: translated sequence variant
The name of the samples follow the structure: site - sampling year - cultivar - plot number
	Site:	DK = Denmark
		ES = Spain
		S = Sweden
		SK = Slovakia
	Sampling year:	2012, 2013, or 2014
	Cultivar:	BT = Bt maize
		ISO = non-Bt maize
	Plot number:	1 - 10

## Sheet: 16S rRNA gene SVs
SV sequence	SV#	DK-2013-BT-1	DK-2013-BT-10	DK-2013-BT-2	DK-2013-BT-3	DK-2013-BT-4	DK-2013-BT-5	DK-2013-BT-6	DK-2013-BT-7	DK-2013-BT-8	DK-2013-BT-9	DK-2013-ISO-1	DK-2013-ISO-10	DK-2013-ISO-2	DK-2013-ISO-3	DK-2013-ISO-4	DK-2013-ISO-5	DK-2013-ISO-6	DK-2013-ISO-7	DK-2013-ISO-8	DK-2013-ISO-9	DK-2014-BT-1	DK-2014-BT-10	DK-2014-BT-2	DK-2014-BT-3	DK-2014-BT-4	DK-2014-BT-5	DK-2014-BT-6	DK-2014-BT-7	DK-2014-BT-8	DK-2014-BT-9	DK-2014-ISO-1	DK-2014-ISO-10	DK-2014-ISO-2	DK-2014-ISO-3	DK-2014-ISO-4	DK-2014-ISO-5	DK-2014-ISO-6	DK-2014-ISO-7	DK-2014-ISO-8	DK-2014-ISO-9	ES-2012-BT-1	ES-2012-BT-10	ES-2012-BT-2	ES-2012-BT-3	ES-2012-BT-4	ES-2012-BT-5	ES-2012-BT-6	ES-2012-BT-7
GCAAGCGTTAATCGGAATTACTGGGCGTAAAGCGCACGCAGGCGGTCTGTCAAGTCGGATGTGAAATCCCCGGGCTCAACCTGGGAACTGCATTCGAAACTGGCAGGCTAGAGTCTTGTAGAGGGGGGTAGAATTCCAGGTGTAGCGGTGAAATGCGTAGAGATCTGGAGGAATACCGGTGGCGAAGGCGGCCCCCTGGACAAAGACTGACGCTCAGGTGCGAAAGCGTGG	1	116	234	350	379	202	451	98	227	66	1045	241	566	273	145	60	1065	508	432	447	7414	167	179	401	395	4762	964	329	121	475	122	289	855	458	176	107	468	546	637	231	263	1443	1256	1083	5577	88	1334	2253	235
GCAAGCGTTAATCGGAATTACTGGGCGTAAAGCGCACGCAGGCGGTCTGTTAAGTCAGATGTGAAATCCCCGGGCTTAACCTGGGAACTGCATTTGAAACTGGCAGGCTTGAGTCTTGTAGAGGGGGGTAGAATTCCAGGTGTAGCGGTGAAATGCGTAGAGATCTGGAGGAATACCGGTGGCGAAGGCGGCCCCCTGGACAAAGACTGACGCTCAGGTGCGAAAGCGTGG	2	5971	1114	2711	1217	5215	1007	3619	5532	4501	3139	3498	6019	6118	2540	1978	3153	6582	3434	828	1644	688	514	685	455	987	1458	559	323	327	491	435	323	448	822	854	754	1102	621	1611	193	8	13	11	89	5	86	16	10
GCAAGCGTTAATCGGAATTACTGGGCGTAAAGCGCGCGTAGGTGGTTCGTTAAGTTGGATGTGAAATCCCCGGGCTCAACCTGGGAACTGCATTCAAAACTGTCGAGCTAGAGTATGGTAGAGGGTGGTGGAATTTCCTGTGTAGCGGTGAAATGCGTAGATATAGGAAGGAACACCAGTGGCGAAGGCGACCACCTGGACTGATACTGACACTGAGGTGCGAAAGCGTGG	3	3655	929	298	1217	1980	3026	1019	881	2703	7086	943	2028	293	2067	398	2855	856	1239	3201	2082	933	437	455	688	135	711	391	262	144	824	327	897	124	414	414	1261	1020	563	614	218	282	122	109	1049	69	829	142	203
GCAAGCGTTAATCGGAATTACTGGGCGTAAAGCGCACGCAGGCGGTTTGTTAAGTCAGATGTGAAATCCCCGCGCTTAACGTGGGAACTGCATTTGAAACTGGCAAGCTAGAGTCTTGTAGAGGGGGGTAGAATTCCAGGTGTAGCGGTGAAATGCGTAGAGATCTGGAGGAATACCGGTGGCGAAGGCGGCCCCCTGGACAAAGACTGACGCTCAGGTGCGAAAGCGTGG	4	2686	687	78	1131	2512	917	130	164	257	1479	613	3599	1893	1086	803	2223	11460	1135	693	960	337	410	559	587	1154	424	551	224	424	872	223	467	1023	82	69	372	1857	806	3005	274	2	12	2	3	2	3	4	1
GCAAGCGTTATCCGGAATTATTGGGCGTAAAGAGCTCGTAGGCGGTTTGTCGCGTCTGCCGTGAAAGTCCGGGGCTCAACTCCGGATCTGCGGTGGGTACGGGCAGACTAGAGTGATGTAGGGGAGACTGGAATTCCTGGTGTAGCGGTGAAATGCGCAGATATCAGGAGGAACACCGATGGCGAAGGCAGGTCTCTGGGCATTAACTGACGCTGAGGAGCGAAAGCATGG	5	558	648	1326	976	863	710	882	843	488	798	1205	410	668	608	768	651	549	774	1362	768	453	319	260	206	200	338	732	197	168	287	211	327	247	372	429	228	283	251	188	322	1021	605	1526	1168	864	699	530	542
GCAAGCGTTAATCGGATTTACTGGGCGTAAAGCGCGCGTAGGCGGCTAATTAAGTCAAATGTGAAATCCCCGAGCTTAACTTGGGAATTGCATTCGATACTGGTTAGCTAGAGTGTGGGAGAGGATGGTAGAATTCCAGGTGTAGCGGTGAAATGCGTAGAGATCTGGAGGAATACCGATGGCGAAGGCAGCCATCTGGCCTAACACTGACGCTGAGGTGCGAAAGCATGG	6	388	257	237	653	249	1117	635	134	279	2315	447	2510	64	1463	329	686	667	485	299	3931	37	59	177	74	76	63	64	81	54	140	488	135	91	136	241	423	115	135	120	87	32	1	13	207	3	42	6	5
GCAAGCGTTAATCGGAATTACTGGGCGTAAAGCGCGCGTAGGTGGTTTGTTAAGTTGGATGTGAAATCCCCGGGCTCAACCTGGGAACTGCATTCAAAACTGACTGACTAGAGTATGGTAGAGGGTGGTGGAATTTCCTGTGTAGCGGTGAAATGCGTAGATATAGGAAGGAACACCAGTGGCGAAGGCGACCACCTGGACTAATACTGACACTGAGGTGCGAAAGCGTGG	7	1960	3720	212	1058	144	3501	182	164	1431	794	275	1311	529	1508	314	461	884	738	1069	324	458	82	1907	1412	247	287	124	64	213	80	262	270	78	3250	369	327	380	740	409	405	3	2	3	71	0	5	1	1
GCAAGCGTTAATCGGAATTACTGGGCGTAAAGCGCGCGTAGGTGGTTTGTTAAGTTGGATGTGAAAGCCCCGGGCTCAACCTGGGAACTGCATTCAAAACTGACAAGCTAGAGTATGGTAGAGGGTGGTGGAATTTCCTGTGTAGCGGTGAAATGCGTAGATATAGGAAGGAACACCAGTGGCGAAGGCGACCACCTGGACTGATACTGACACTGAGGTGCGAAAGCGTGG	8	3043	1285	538	1773	211	3634	1641	263	1225	1329	2963	1904	238	2019	1435	1780	369	1779	4345	622	429	372	297	488	172	330	713	398	203	331	626	811	175	1073	514	1243	389	515	314	289	99	31	50	662	41	213	52	22
GCTAGCGTTGTTCGGAATTACTGGGCGTAAAGCGCACGTAGGCGGCGATTTAAGTCAGAGGTGAAAGCCCGGGGCTCAACCCCGGAATAGCCTTTGAGACTGGATTGCTTGAACATCGGAGAGGTGAGTGGAATTCCGAGTGTAGAGGTGAAATTCGTAGATATTCGGAAGAACACCAGTGGCGAAGGCGGCTCACTGGACGATTGTTGACGCTGAGGTGCGAAAGCGTGG	9	2	1	2	1	0	2	1	48	0	1	61	0	2	1	1	0	0	0	103	1	26	1062	967	2290	504	2665	1094	631	1823	728	35	926	215	1716	705	836	491	687	633	193	143	119	101	182	22	112	193	131
GCAAGCGTTAATCGGAATTACTGGGCGTAAAGCGCGCGTAGGTGGTTTGTTAAGTTGGATGTGAAATCCCCGGGCTCAACCTGGGAACTGCATCCAAAACTGGCAAGCTAGAGTATGGTAGAGGGTGGTGGAATTTCCTGTGTAGCGGTGAAATGCGTAGATATAGGAAGGAACACCAGTGGCGAAGGCGACCACCTGGACTGATACTGACACTGAGGTGCGAAAGCGTGG	10	14	21	12	12	19	12	3	1	3	5	184	3180	3	47	20	41	5	176	112	12	18	2	18	24	7	6	12	4	5	18	45	1	12	4	66	18	4	5	1	6	24	17	15	178	6	76	8	9
GCAAGCGTTATCCGGAATTATTGGGCGTAAAGCGCGCGCAGGCGGTTTCTTAAGTCTGATGTGAAAGCCCACGGCTCAACCGTGGAGGGTCATTGGAAACTGGGGAACTTGAGTGCAGAAGAGAAAAGCGGAATTCCACGTGTAGCGGTGAAATGCGTAGAGATGTGGAGGAACACCAGTGGCGAAGGCGGCTTTTTGGTCTGTAACTGACGCTGAGGCGCGAAAGCGTGG	11	564	804	288	655	336	471	436	358	334	505	701	526	538	266	295	430	197	756	1468	335	127	108	45	41	33	33	84	44	26	130	107	122	93	114	140	124	71	57	89	172	227	199	235	690	43	441	184	87
GCAAGCGTTAATCGGAATTACTGGGCGTAAAGCGCGCGTAGGTGGTTCAGCAAGTTGGATGTGAAATCCCCGGGCTCAACCTGGGAACTGCATCCAAAACTACTGAGCTAGAGTACGGTAGAGGGTGGTGGAATTTCCTGTGTAGCGGTGAAATGCGTAGATATAGGAAGGAACACCAGTGGCGAAGGCGACCACCTGGACTGATACTGACACTGAGGTGCGAAAGCGTGG	12	0	4	3	1	0	0	0	0	0	0	1	0	0	0	4	0	0	2	1	0	0	0	0	0	0	0	0	0	0	0	0	0	0	0	0	0	0	0	0	0	1107	1167	2856	2090	133	606	1967	2365
GCAAGCGTTAATCGGAATTACTGGGCGTAAAGCGTGCGCAGGCGGTTTTGTAAGTCTGTCGTGAAAGCCCCGGGCTTAACCTGGGAATTGCGATGGAGACTGCAAGGCTTGAATCTGGCAGAGGGGGGTAGAATTCCACGTGTAGCAGTGAAATGCGTAGAGATGTGGAGGAACACCGATGGCGAAGGCAGCCCCCTGGGTCAAGATTGACGCTCATGCACGAAAGCGTGG	13	68	75	418	22	139	27	150	234	83	34	72	70	79	38	117	67	103	52	23	17	2484	1084	1233	1080	1441	749	1026	949	647	524	816	292	1654	211	1184	657	251	323	504	687	3	1	0	1	0	0	0	0
GCAAGCGTTGTCCGGAATTATTGGGCGTAAAGAGCTCGTAGGCGGTTTGTTGCGTCGGCTGTGAAATCCCGAGGCTCAACCTCGGGTCTGCAGTCGATACGAGCAAACTAGAGTGTTGCAGGGGAGACTGGAATTCCTGGTGTAGCGGTGAAATGCGCAGATATCAGGAGGAACACCGGTGGCGAAGGCGGGTCTCTGGGCAACAACTGACGCTGAGGAGCGAAAGCGTGG	14	144	173	375	215	227	149	231	239	176	161	320	98	144	199	254	221	128	140	136	94	29	19	25	15	17	29	40	17	10	16	18	15	23	28	26	16	28	34	17	27	167	142	247	226	343	198	329	205
GCAAGCGTTAATCGGAATTACTGGGCGTAAAGCGCGCGTAGGTGGTTCGTTAAGTTGGATGTGAAAGCCCCGGGCTCAACCTGGGAACTGCATCCAAAACTGGCGAGCTAGAGTACGGTAGAGGGTGGTGGAATTTCCTGTGTAGCGGTGAAATGCGTAGATATAGGAAGGAACACCAGTGGCGAAGGCGACCACCTGGACTGATACTGACACTGAGGTGCGAAAGCGTGG	15	2	1	1	0	4	0	0	1	1	1	0	0	1	3	1	2	3	1	2	4	0	0	0	0	0	0	0	0	0	0	0	0	0	0	0	0	0	0	0	0	368	23	158	3201	1	255	341	84
GCAAGCGTTGTCCGGAATTATTGGGCGTAAAGAGCTCGTAGGCGGCTTGTCACGTCGGGTGTGAAAGCCCGGGGCTTAACCCCGGGTCTGCATTCGATACGGGCTAGCTAGAGTGTGGTAGGGGAGATCGGAATTCCTGGTGTAGCGGTGAAATGCGCAGATATCAGGAGGAACACCGGTGGCGAAGGCGGATCTCTGGGCCATTACTGACGCTGAGGAGCGAAAGCGTGG	16	217	390	364	282	310	302	372	445	427	450	223	83	272	460	308	265	135	219	148	208	343	251	403	464	664	345	442	772	760	257	258	328	663	368	195	167	463	420	296	267	97	33	78	83	46	79	62	78
GCAAGCGTTACTCGGAATTACTGGGCGTAAAGCGTGCGTAGGTGGTTGTTTAAGTCTGTTGTGAAAGCCCTGGGCTCAACCTGGGAACTGCAGTGGAAACTGGACAACTAGAGTGTGGTAGAGGGTAGCGGAATTCCCGGTGTAGCAGTGAAATGCGTAGAGATCGGGAGGAACATCCATGGCGAAGGCAGCTACCTGGACCAACACTGACACTGAGGCACGAAAGCGTGG	17	115	57	62	100	175	111	127	69	16	238	17	167	61	116	41	59	669	182	143	36	500	69	211	861	579	359	141	132	88	109	82	296	92	78	87	127	1318	437	807	174	42	7	24	332	3	67	61	28
GCAAGCGTTGTCCGGAATTATTGGGCGTAAAGCGCGCGCAGGTGGTTCCTTAAGTCTGATGTGAAAGCCCACGGCTCAACCGTGGAGGGTCATTGGAAACTGGGGAACTTGAGTGCAGAAGAGGAAAGTGGAATTCCAAGTGTAGCGGTGAAATGCGTAGAGATTTGGAGGAACACCAGTGGCGAAGGCGACTTTCTGGTCTGTAACTGACACTGAGGCGCGAAAGCGTGG	18	116	110	150	163	175	116	113	107	113	168	150	65	90	112	150	91	43	127	188	89	211	106	78	69	21	65	147	71	18	133	79	120	34	90	93	81	38	61	69	83	387	377	563	504	105	713	239	195
GCGAGCGTTGTCCGGAATTATTGGGCGTAAAGAGCTCGTAGGCGGTTTGTCACGTCTGCTGTGAAATCCCGAGGCTCAACCTCGGGCCTGCAGTGGGTACGGGCAGACTGGAGTGCGGTAGGGGAGAATGGAATTCCTGGTGTAGCGGTGGAATGCGCAGATATCAGGAGGAACACCGATGGCGAAGGCAGTTCTCTGGGCCGTAACTGACGCTGAGGAGCGAAAGCGTGG	19	177	206	309	200	108	180	249	239	138	164	263	93	133	315	303	283	106	213	259	182	92	58	88	45	47	83	74	72	51	44	79	52	43	53	97	54	68	43	48	53	149	122	194	187	250	148	174	142
GCAAGCGTTGTCCGGAATTATTGGGCGTAAAGCGCGCGCAGGCGGTCCTTTAAGTCTGATGTGAAAGCCCACGGCTCAACCGTGGAGGGTCATTGGAAACTGGGGGACTTGAGTGCAGGAGAGAAGAGTGGAATTCCACGTGTAGCGGTGAAATGCGTAGAGATGTGGAGGAACACCAGTGGCGAAGGCGACTCTTTGGCCTGTAACTGACGCTGAGGCGCGAAAGCGTGG	20	159	508	192	223	459	264	426	530	370	303	231	312	239	264	373	282	139	282	222	357	93	128	71	86	73	102	206	134	60	96	79	108	66	98	85	135	104	113	119	136	45	30	45	46	41	51	64	42
GCAAGCGTTAATCGGAATTACTGGGCGTAAAGCGCGCGTAGGTGGTTCGTTAAGTTGGATGTGAAATCCCCGGGCTCAACCTGGGAACTGCATTCAAAACTGACGAGCTAGAGTATGGTAGAGGGTGGTGGAATTTCCTGTGTAGCGGTGAAATGCGTAGATATAGGAAGGAACACCAGTGGCGAAGGCGACCACCTGGACTGATACTGACACTGAGGTGCGAAAGCGTGG	21	435	229	121	217	34	534	240	71	259	365	314	269	54	177	154	176	48	125	584	408	0	0	0	0	0	0	0	0	0	0	0	0	0	0	0	0	0	0	0	0	33	17	6	86	7	21	4	7
GCTAGCGTTGCTCGGAATCACTGGGCGTAAAGGGTGCGTAGGCGGGTCTTTAAGTCAGGGGTGAAATCCTGGAGCTCAACTCCAGAACTGCCTTTGATACTGAAGATCTTGAGTTCGGGAGAGGTGAGTGGAACTGCGAGTGTAGAGGTGAAATTCGTAGATATTCGCAAGAACACCAGTGGCGAAGGCGGCTCACTGGCCCGATACTGACGCTGAGGCACGAAAGCGTGG	22	150	234	233	202	239	138	206	309	206	131	249	69	184	226	276	242	151	156	123	114	61	50	66	70	34	51	93	48	56	46	69	62	47	80	33	56	58	47	57	63	32	24	29	18	18	21	40	23
GCTAGCGTTGTTCGGAATTACTGGGCGTAAAGCGCACGTAGGCGGATATTTAAGTCAGGGGTGAAATCCCAGAGCTCAACTCTGGAACTGCCTTTGATACTGGGTATCTTGAGTATGGAAGAGGTAAGTGGAATTCCGAGTGTAGAGGTGAAATTCGTAGATATTCGGAGGAACACCAGTGGCGAAGGCGGCTTACTGGTCCATTACTGACGCTGAGGTGCGAAAGCGTGG	23	201	42	30	21	10	84	25	34	83	619	24	19	6	45	28	38	79	31	66	184	6	18	21	19	10	22	38	7	6	60	10	54	22	100	43	25	1	51	80	50	531	34	91	165	17	171	163	101
GCGAGCGTTGTCCGGAATTATTGGGCGTAAAGAGCTTGTAGGCGGTTTGTCGCGTCTGCCGTGAAAATCCGGGGCTCAACCCCGGACTTGCGGTGGGTACGGGCAGACTAGAGTGTGGTAGGGGAGACTGGAATTCCTGGTGTAGCGGTGAAATGCGCAGATATCAGGAGGAACACCGATGGCGAAGGCAGGTCTCTGGGCCACTACTGACGCTGAGAAGCGAAAGCGTGG	24	114	114	214	94	88	77	112	148	76	113	137	61	123	149	150	160	55	136	145	89	75	61	40	56	29	69	106	39	54	57	50	45	61	58	57	20	39	76	56	55	109	114	224	131	294	160	252	169
GCAAGCGTTGTCCGGAATTATTGGGCGTAAAGCGCGCGCAGGCGGTCCTTTAAGTCTGATGTGAAAGCCCACGGCTCAACCGTGGAGGGTCATTGGAAACTGGGGGACTTGAGTACAGAAGAGGAAAGCGGAATTCCACGTGTAGCGGTGAAATGCGTAGAGATGTGGAGGAACACCAGTGGCGAAGGCGGCTTTCTGGTCTGTAACTGACGCTGAGGCGCGAAAGCGTGG	25	23	115	35	41	80	50	74	100	64	63	33	49	40	46	66	48	26	51	59	49	0	0	0	0	0	0	0	0	0	0	0	0	0	0	0	0	0	0	0	0	375	242	320	470	159	471	195	139
ACTAGCGTTGTTCGGAATTACTGGGCGTAAAGCGCACGTAGGCGGATTTGTAAGTCAGGGGTGAAATCCCGGGGCTCAACCTCGGAACTGCCTTTGATACTGCAAATCTCGAGTCCGGAAGAGGTGAGTGGAATTCCTAGTGTAGAGGTGAAATTCGTAGATATTAGGAAGAACACCAGTGGCGAAGGCGGCTCACTGGTCCGGTACTGACGCTGAGGTGCGAAAGCGTGG	26	117	176	174	169	260	116	183	239	196	122	196	82	157	244	227	208	97	136	95	113	119	70	70	77	70	75	124	64	35	53	89	71	78	101	66	90	51	81	61	60	36	28	47	24	28	40	45	37
GCAAGCGTTAATCGGAATTACTGGGCGTAAAGCGTGCGCAGGCGGTTATGTAAGACAGTTGTGAAATCCCCGGGCTCAACCTGGGAACTGCATCTGTGACTGCATAGCTAGAGTACGGTAGAGGGGGATGGAATTCCGCGTGTAGCAGTGAAATGCGTAGATATGCGGAGGAACACCGATGGCGAAGGCAATCCCCTGGACCTGTACTGACGCTCATGCACGAAAGCGTGG	27	119	191	121	200	161	180	278	343	321	244	183	115	160	213	154	123	63	125	98	152	70	44	61	91	30	79	82	65	34	80	48	51	59	98	55	59	46	104	43	120	8	6	2	9	2	5	5	3
GCTAGCGTTGTTCGGAATTACTGGGCGTAAAGCGCACGTAGGCGGCTTTGTAAGTTAGAGGTGAAAGCCCGGGGCTCAACTCCGGAATTGCCTTTAAGACTGCATCGCTAGAATTGTGGAGAGGTAAGTGGAATTCCGAGTGTAGAGGTGAAATTCGTAGATATTCGGAAGAACACCAGTGGCGAAGGCGACTTACTGGACACATATTGACGCTGAGGTGCGAAAGCGTGG	28	35	73	140	59	234	48	115	174	90	24	83	46	129	58	60	84	84	37	18	16	49	38	71	114	85	67	136	56	43	46	132	39	95	124	77	69	63	37	81	133	9	21	13	14	15	27	27	20
GCGAGCGTTGTCCGGATTTATTGGGCGTAAAGGGCTCGTAGGCGGTTGATTGCGTCCGCCGTGAAAGGCCTCGGCTTAACCGGGGTTTTGCGGTGGATACGGGTCGACTTGAGGCAATTAGGGGAGATCGGAATTCTACGTGTAGCGGTGAAATGCGCAGATATGTGGAGGAACACCGGTGGCGAAGGCGGATCTCTGGGATTGTTCTGACGCTGAGGAGCGAAAGCGTGG	29	29	73	104	87	249	79	110	141	48	63	28	14	257	93	79	63	15	49	52	46	209	50	59	116	59	103	83	115	39	36	80	34	48	9	102	45	92	47	66	36	48	56	51	33	22	40	60	55
GCTAGCGTTGTTCGGATTTACTGGGCGTAAAGCGCACGTAGGCGGACTATTAAGTCAGGGGTGAAATCCCGGGGCTCAACCCCGGAACTGCCTTTGATACTGGTAGTCTTGAGTTCGAGAGAGGTGAGTGGAATTCCGAGTGTAGAGGTGAAATTCGTAGATATTCGGAGGAACACCAGTGGCGAAGGCGGCTCACTGGCTCGATACTGACGCTGAGGTGCGAAAGCGTGG	30	150	114	108	85	187	147	151	234	126	104	95	62	266	153	169	138	35	81	66	247	186	93	148	359	153	210	143	177	200	91	131	122	118	121	96	161	181	175	121	84	21	20	7	25	17	12	9	44
CCGAGTGGTCGGGACGATTATTGGGCCTAAAGCATCCGTAGCCGGTTTTACAAGTCCTCCGTTAAATCCAGCTGCTTAACAGATGGGCTGCGGAGGATACTATAAGACTAGGAGGCAGGAGAGGCAAGCGGTACTCAGTGGGTAGGGGTAAAATCCGTTGATCCATTGAAGACCACCAGTGGCGAAGGCGGCTTGCCAGAATGCGCTCGACGGTGAGGGATGAAAGCTGGG	31	167	193	275	194	178	134	216	236	227	113	231	104	145	196	356	325	116	145	98	133	15	12	15	3	2	5	4	4	1	8	5	12	8	11	6	5	1	8	2	8	1	0	3	0	1	0	0	0
GCTAGCGTTGTTCGGAATTACTGGGCGTAAAGCGCACGTAGGCGGATATTTAAGTCAGGGGTGAAATCCCGGGGCTCAACCCCGGAACTGCCTTTGATACTGGGTATCTCGAGTCCGAGAGAGGTGAGTGGAATTCCGAGTGTAGAGGTGAAATTCGTAGATATTCGGAGGAACACCAGTGGCGAAGGCGGCTCACTGGCTCGGTACTGACGCTGAGGTGCGAAAGCGTGG	32	66	72	57	54	106	56	70	104	71	35	50	37	127	87	66	54	35	50	33	50	67	32	54	70	41	51	82	56	40	54	57	43	55	58	36	48	45	73	39	68	76	67	62	58	44	106	88	86
GCAAGCGTTGTCCGGATTCATTGGGCGTAAAGAGCGTGTAGGCGGCCAGGTAGGTCGGTTGTGAAAACTGGAGGCTCAACCTTCAGAGGTCGACCGAAACCATCTGGCTAGAGTCCGGGAGAGGAGAGTGGAATTCCTGGTGTAGCGGTGAAATGCGCAGATATCAGGAAGAACACCCGTGGCGAAAGCGGCTCTCTGGAACGGTACTGACGCTGAGACGCGAAAGCGTGG	33	33	101	71	86	163	48	87	136	93	44	97	36	83	66	101	87	42	80	32	36	47	38	19	28	28	32	64	38	25	26	45	35	55	44	32	29	37	30	40	42	21	11	34	19	22	21	40	16
GCAAGCGTTGTCCGGAATTATTGGGCGTAAAGCGCGCGCAGGCGGTCCTTTAAGTCTGATGTGAAAGCCCACGGCTCAACCGTGGAGGGTCATTGGAAACTGGGGGACTTGAGTACAGAAGAGAAGAGTGGAATTCCACGTGTAGCGGTGAAATGCGTAGAGATGTGGAGGAACACCAGTGGCGAAGGCGACTCTTTGGTCTGTAACTGACGCTGAGGCGCGAAAGCGTGG	34	66	246	97	125	167	101	163	251	180	112	92	116	98	135	141	110	79	140	76	118	79	59	44	41	68	54	108	65	25	61	50	71	23	83	49	76	76	92	74	100	29	23	28	20	53	27	38	20
GCTAGCGTTGTCCGGATTTATTGGGCGTAAAGAGCGTGTAGGCGGCCATGTAGGTCCGGTGTGAAAACTCGAGGCTTAACCTCGAGATGTCATCGGAAACCATTTGGCTAGAGTCCGGAAGAGGAGAGTGGAATTCCTGGTGTAGCGGTGAAATGCGCAGATATCAGGAAGAACACCAATGGCGAAAGCAGCTCTCTGGGACGGTACTGACGCTGAGACGCGAAAGCGTGG	35	27	82	50	65	88	51	77	95	59	39	73	20	63	74	62	58	25	42	38	31	39	24	25	16	16	24	32	22	12	16	27	15	27	28	13	9	22	15	21	17	1	1	1	0	0	0	0	0
GCTAGCGTTGCTCGGAATCACTGGGCGTAAAGCGCACGTAGGCGGATTGCTAAGTCAGGGGTGAAATCCTGGAGCTCAACTCCAGAACTGCCTTTGATACTGGCGACCTTGAGTCCGGGAGAGGTGAGTGGAACTGCGAGTGTAGAGGTGAAATTCGTAGATATTCGCAAGAACACCAGTGGCGAAGGCGGCTCACTGGCCCGGTACTGACGCTGAGGTGCGAAAGCGTGG	36	126	217	218	178	218	108	199	309	224	148	215	71	146	203	312	234	85	184	159	127	45	21	25	32	17	36	52	29	16	27	29	24	33	46	22	26	20	27	27	28	0	1	1	0	1	0	0	0
GCAAGCGTTAATCGGAATTACTGGGCGTAAAGCGCACGCAGGCGGTTTGTTAAGTCAGATGTGAAATCCCCGAGCTTAACTTGGGAACTGCATTTGAAACTGGCAAGCTAGAGTCTTGTAGAGGGGGGTAGAATTCCAGGTGTAGCGGTGAAATGCGTAGAGATCTGGAGGAATACCGGTGGCGAAGGCGGCCCCCTGGACAAAGACTGACGCTCAGGTGCGAAAGCGTGG	37	45	12	17	13	4	19	4	23	10	73	3	72	45	29	40	148	8	120	68	53	20	515	84	68	29	28	26	56	13	79	45	27	69	25	11	204	5	113	157	46	0	0	0	0	0	0	0	0
GCAAGCGTTGTCCGGATTTATTGGGCGTAAAGAGCGTGTAGGCGGCCAGACAGGTCCGTTGTGAAAACTAGAGGCTTAACCTCTAGACGTCGATGGAAACCGTCTGGCTAGAGTCCGGAAGAGGAGAATGGAATTCCTGGTGTAGCGGTGAAATGCGCAGATATCAGGAAGAACACCCGTGGCTAAGGCGGTTCTCTAGTACGGTACTGACGCTGAGACGCGAAAGCGTGG	38	44	105	112	63	92	50	71	136	82	47	91	29	61	51	89	74	39	90	53	49	53	61	26	27	14	44	82	46	30	44	52	38	33	47	32	38	32	25	32	42	25	28	56	33	45	49	63	45
GCAAGCGTTGTCCGGATTTACTGGGCGTAAAGAGCGCGCAGGCGGTCGTTCAAGTCGCGTGTGAAAGCCCCCGGCTCAACTGGGGAGGGTCACGCGATACTGATCGACTCGAAGGCAGGAGAGGGTAGTGGAATTCCCGGTGTAGTGGTGAAATGCGTAGATATCGGGAGGAACACCAGTGGCGAAGGCGACTACCTGGCCTGTTCTTGACGCTGAGGCGCGAAAGCTAGG	39	98	159	153	109	112	71	118	141	123	76	123	44	59	107	130	118	47	99	70	52	18	16	9	4	5	11	15	8	4	4	17	6	17	17	3	9	12	15	5	16	82	101	157	79	149	94	163	111
CCAAGCGTTGTTCGGAATCACTGGGCGTAAAGGGTGCGTAGGCGGTTTGGTAAGTCAGATGTGAAATCCCGGGGCTCAACCCCGGAACTGCATCCGATACTGCCGGACTAGAGGACTGGAGAGGTGACTGGAATTCTCGGTGTAGCAGTGAAATGCGTGGATATCGAGAGGAACACTCGTGGCGTAAGCGAGTCACTGGACAGTATCTGACGCTGAGGCACGAAGGCCAGG	40	0	0	1	0	2	0	1	0	0	1	0	0	1	2	6	1	0	0	1	0	0	0	0	0	0	1	0	0	0	1	0	0	0	0	0	1	0	0	0	0	258	139	170	205	86	169	175	375
GCAAGCGTTAATCGGAATTACTGGGCGTAAAGCGTGCGCAGGCGGTGATGTAAGACAGATGTGAAATCCCCGGGCTCAACCTGGGAACTGCATTTGTGACTGCATCGCTGGAGTACGGCAGAGGGGGATGGAATTCCGCGTGTAGCAGTGAAATGCGTAGATATGCGGAGGAACACCGATGGCGAAGGCAATCCCCTGGGCCTGTACTGACGCTCATGCACGAAAGCGTGG	41	4	2	7	1	6	2	2	5	2	7	17	3	4	3	6	4	3	1	2	1	0	0	0	0	0	0	0	0	0	0	0	0	0	0	0	0	0	0	0	0	507	278	894	245	64	207	534	312
GCAAGCGTTAATCGGAATTACTGGGCGTAAAGCGTGCGCAGGCGGTTTTGTAAGTCTGTCGTGAAATCCCCGGGCTCAACCTGGGAATTGCGATGGAGACTGCAAGGCTGGAGTCTGGCAGAGGGGGGTAGAATTCCACGTGTAGCAGTGAAATGCGTAGAGATGTGGAGGAACACCGATGGCGAAGGCAGCCCCCTGGGTCAAGACTGACGCTCATGCACGAAAGCGTGG	42	7	144	55	131	189	250	46	61	36	27	107	258	108	142	26	147	231	59	1	11	28	201	75	181	110	163	69	58	32	240	221	92	135	51	74	69	126	18	50	158	0	0	0	0	0	0	1	0
GCAAGCGTTGTCCGGAATTATTGGGCGTAAAGAGCGTGTAGGCGGTCCGGTAAGTCGGCTGTGAAAGTCCAGGGCTCAACCCTGGGATGCCGGTCGATACTGCCGGACTAGAGTTCGGAAGAGGCGAGTGGAATTCCCGGTGTAGCGGTGAAATGCGCAGATATCGGGAGGAACACCTATGGCGAAGGCAGCTCGCTGGGACGTTACTGACGCTGAGACGCGAAAGCGTGG	43	14	47	43	53	61	22	30	69	59	18	61	13	40	31	39	46	27	22	25	16	16	7	6	10	13	8	26	7	6	6	18	8	8	16	11	17	20	15	9	14	33	24	61	36	62	42	63	44
GCAAGCGTTAATCGGAATTACTGGGCGTAAAGCGTGCGCAGGCGGTTTCGTAAGTCTGTCGTGAAATCCCCGGGCTTAACCTGGGAATGGCGATGGAGACTGCGAGGCTAGAGTTTGGCAGAGGGGGGTAGAATTCCACGTGTAGCAGTGAAATGCGTAGAGATGTGGAGGAACACCGATGGCGAAGGCAGCCCCCTGGGTCAAAACTGACGCTCATGCACGAAAGCGTGG	44	163	108	229	97	92	150	120	130	142	152	221	55	36	190	224	81	101	102	121	42	79	190	108	31	22	78	65	23	15	108	86	47	163	113	45	63	67	35	14	156	37	15	65	74	15	52	54	39
GCAAGCGTTACTCGGAATTACTGGGCGTAAAGCGTGCGTAGGTGGTTTGTTAAGTCTGATGTGAAAGCCCTGGGCTCAACCTGGGAATTGCATTGGATACTGGCAGGCTAGAGTGCGGTAGAGGATGGCGGAATTCCCGGTGTAGCAGTGAAATGCGTAGAGATCGGGAGGAACATCTGTGGCGAAGGCGGCCATCTGGACCAGCACTGACACTGAGGCACGAAAGCGTGG	45	70	103	231	91	145	49	149	162	112	62	107	35	68	75	104	144	73	54	41	17	103	73	116	166	157	94	108	160	98	30	105	53	91	62	120	73	131	83	125	99	2	2	1	0	0	0	0	2
GCTAGCGTTGTTCGGATTTACTGGGCGTAAAGCGCACGTAGGCGGATCGTTAAGTCGGGGGTGAAATCCTGGAGCTCAACTCCAGAACTGCCTTCGATACTGGCGATCTTGAGTCCGGAAGAGGTGAGTGGAACTCCTAGTGTAGAGGTGGAATTCGTAGATATTAGGAAGAACACCAGTGGCGAAGGCGGCTCACTGGTCCGGTACTGACGCTGAGGTGCGAAAGCGTGG	46	42	60	68	45	54	67	68	67	38	41	82	36	106	81	49	81	31	55	52	32	55	25	34	48	28	29	44	51	43	18	48	33	33	24	49	27	27	38	28	32	111	77	104	60	37	164	85	91
GCTAGCGTTGTTCGGAATTACTGGGCGTAAAGCGCACGTAGGCGGATCGATCAGTCAGGGGTGAAATCCCAGGGCTCAACCCTGGAACTGCCTTTGATACTGTCGATCTGGAGTATGGAAGAGGTGAGTGGAATTCCGAGTGTAGAGGTGAAATTCGTAGATATTCGGAGGAACACCAGTGGCGAAGGCGGCTCACTGGTCCATTACTGACGCTGAGGTGCGAAAGCGTGG	47	54	79	34	49	91	64	79	134	69	32	41	19	80	51	41	29	19	15	14	30	135	66	97	155	141	132	91	122	94	68	86	70	89	113	58	77	139	73	99	116	1	0	1	6	1	1	1	4
ACGAGCGTTGTCCGGATTCATTGGGCGTAAAGCGCGCGTAGGCGGCTCGGAAAGTCGGGCGTGAAATGCCGGGGCTCAACCCCGGGACTGCGTCCGATACTTCCGAGCTGGAGGTAGGTAGGGGAGATCGGAATTCCTGGTGTAGCGGTGAAATGCGCAGATATCAGGAGGAACACCGGTGGCGAAGGCGGATCTCTGGGCCTTACCTGACGCTGAGGCGCGAAAGCTAGG	48	74	116	123	125	109	71	129	87	113	84	109	42	81	154	124	128	39	76	73	84	78	15	33	21	9	15	43	21	10	30	23	21	14	66	27	34	18	32	28	35	1	1	1	0	5	2	3	2
GCAAGCGTTGTCCGGAATTATTGGGCGTAAAGAGCTCGTAGGCGGCTTGTCGCGTCGGATGTGAAAGCCCGGGGCTTAACCCCGGGTCTGCATTCGATACGGGCAGGCTAGAGTTCGGTAGGGGAGATCGGAATTCCTGGTGTAGCGGTGAAATGCGCAGATATCAGGAGGAACACCGGTGGCGAAGGCGGATCTCTGGGCCGATACTGACGCTGAGGAGCGAAAGCGTGG	49	1	3	0	2	2	0	0	1	0	1	1	0	0	2	0	1	0	0	1	0	5	2	2	0	1	1	2	2	1	0	2	0	3	3	0	5	2	0	0	2	217	33	99	37	6	76	66	24
GCTAGCGTTGTTCGGAATTACTGGGCGTAAAGCGCACGTAGGCGGACATTTAAGTCAGGGGTGAAATCCCAGAGCTCAACTCTGGAACTGCCTTTGATACTGGGTGTCTAGAGTATGGAAGAGGTGAGTGGAATTCCGAGTGTAGAGGTGAAATTCGTAGATATTCGGAGGAACACCAGTGGCGAAGGCGGCTCACTGGTCCATTACTGACGCTGAGGTGCGAAAGCGTGG	50	50	34	23	22	24	31	39	48	25	40	31	22	31	54	46	30	15	36	41	27	44	23	37	44	18	40	46	30	27	29	18	20	14	31	44	34	33	31	19	25	187	93	115	137	19	113	107	118
GCGAGCGTTGTCCGGAATTATTGGGCGTAAAGGGCTCGTAGGCGGTTTGTCGCGTCGGGAGTGAAAACCTTGGGCTTAACTCAGGGCTTGCTTTCGATACGGGCAGACTAGAGGTATGCAGGGGAGAACGGAATTCCTGGTGTAGCGGTGAAATGCGCAGATATCAGGAGGAACACCGGTGGCGAAGGCGGTTCTCTGGGCATGATCTGACGCTGAGGAGCGAAAGTGTGG	51	58	94	128	72	89	51	81	97	65	67	121	38	64	102	117	89	40	79	63	59	69	47	40	67	43	98	64	64	63	33	62	82	80	58	46	41	38	59	51	44	40	43	62	45	70	41	89	53
GCAAGCGTTAATCGGAATTACTGGGCGTAAAGCGCACGCAGGCGGTCTGTTAAGTCAGATGTGAAATCCCCGGGCTTAACCTGGGAACTGCATTTGAAACTGGCAGGCTTGAGTCTCGTAGAGGGGGGTAGAATTCCAGGTGTAGCGGTGAAATGCGTAGAGATCTGGAGGAATACCGGTGGCGAAGGCGGCCCCCTGGACGAAGACTGACGCTCAGGTGCGAAAGCGTGG	52	15	3	1	9	37	11	0	6	49	2	10	13	33	5	1	15	2	21	6	1	6	5	331	35	76	32	13	18	12	9	133	7	49	17	180	41	19	11	30	203	4	17	81	17	0	15	38	10
GCGAGCGTTAATCGGAATTACTGGGCGTAAAGCGCGCGTAGGCGGCTTTGCAAGTCGGGTGTGAAATCCCCAGGCTTAACCTGGGAACTGCATTCGAGACTGCATTGCTAGAGTATGGGAGAGGGAAGTGGAATTTCCGGTGTAGCGGTGAAATGCGTAGATATCGGAAGGAACATCAGTGGCGAAAGCGACTTCCTGGACCAATACTGACGCTCATGTGCGAAAGCGTGG	53	52	49	53	43	41	39	71	51	64	38	53	18	44	47	62	42	24	44	32	20	18	17	5	11	6	9	16	17	9	11	16	6	5	20	6	14	4	10	6	8	94	110	92	74	138	91	152	115
GCGAGCGTTGTCCGGAATTATTGGGCGTAAAGAGCTTGTAGGCGGTTTGTCGCGTCTGCTGTGAAAATCCGGGGCTCAACCCCGGACTTGCAGTGGGTACGGGCAGACTAGAGTGTGGTAGGGGAGACTGGAATTCCTGGTGTAGCGGTGGAATGCGCAGATATCAGGAGGAACACCGATGGCGAAGGCAGGTCTCTGGGCCACTACTGACGCTGAGAAGCGAAAGCATGG	54	78	96	198	57	103	53	105	118	70	91	90	54	91	113	119	129	71	95	127	73	62	42	50	42	32	65	61	40	54	39	30	40	68	39	30	40	46	48	28	44	52	59	111	62	99	66	59	71
GCGAGCGTTGTCCGGAATTATTGGGCGTAAAGAGCTTGTAGGCGGTTTGTCGCGTCTGCCGTGAAAATCCGAGGCTCAACCTCGGACTTGCGGTGGGTACGGGCAGACTAGAGTGTGGTAGGGGAGACTGGAATTCCTGGTGTAGCGGTGAAATGCGCAGATATCAGGAGGAACACCGATGGCGAAGGCAGGTCTCTGGGCCACTACTGACGCTGAGAAGCGAAAGCATGG	55	81	99	187	67	157	53	125	184	82	68	129	100	66	95	128	102	85	92	82	84	39	23	37	26	27	27	37	23	16	17	23	30	42	30	42	21	31	22	26	32	14	5	17	7	13	7	13	5
CCAAGCGTTATCCGGATTTATTGGGTTTAAAGGGTGCGTAGGCGGCCTGTTAAGTCAGGGGTGAAAGACGGTAGCTCAACTATCGCAGTGCCCTTGATACTGATGGGCTTGAATGGACTAGAGGTAGGCGGAATGAGACAAGTAGCGGTGAAATGCATAGATATGTCTCAGAACACCGATTGCGAAGGCAGCTTACTATGGTCTTATTGACGCTGAGGCACGAAAGCGTGG	56	26	10	7	16	87	30	7	45	34	21	10	22	3	32	19	27	21	6	6	19	10	800	43	704	14	178	52	377	35	133	11	45	20	222	129	128	63	75	5	73	4	0	0	0	1	0	0	0
ACAAGCGTTGTCCGGATTTACTGGGCGTAAAGAGCGCGCAGGCGGTCGATCAAGTCGAGTGTGAAAGCCCCCGGCTCAACTGGGGAGGGTCATTCGATACTGATCGACTCGAAGGCAGGAGAGGGTAGTGGAATTCCCGGTGTAGTGGTGAAATGCGTAGATATCGGGAGGAACACCAGTGGCGAAGGCGACTACCTGGCCTGTTCTTGACGCTGAGGCGCGAAAGCTAGG	57	72	123	161	105	148	57	102	181	91	66	101	28	118	106	130	102	40	62	52	43	33	20	19	34	10	14	24	24	10	16	21	9	26	39	19	23	9	15	12	29	0	0	0	0	0	2	0	1
GCAAGCGTTGTCCGGAATTATTGGGCGTAAAGCGCGCGCAGGCGGTCCTTTAAGTCTGATGTGAAAGCCCACGGCTCAACCGTGGAGGGTCATTGGAAACTGGGGGACTTGAGTGCAGAAGAGGAGAGTGGAATTCCACGTGTAGCGGTGAAATGCGTAGAGATGTGGAGGAACACCAGTGGCGAAGGCGACTCTCTGGTCTGTAACTGACGCTGAGGCGCGAAAGCGTGG	58	36	129	47	61	94	64	92	89	90	69	75	57	74	48	65	70	30	55	59	65	55	45	26	28	44	39	90	42	21	52	31	36	25	45	31	56	64	62	58	55	6	5	6	7	5	5	7	4
GCTAGCGTTGTTCGGAATTACTGGGCGTAAAGCGCACGTAGGCGGCTTTGTAAGTTAGAGGTGAAAGCCCAGGGCTCAACCCTGGAATTGCCTTTAAGACTGCATCGCTTGAACATCGGAGAGGTAAGTGGAATTCCGAGTGTAGAGGTGAAATTCGTAGATATTCGGAAGAACACCAGTGGCGAAGGCGACTTACTGGACGATTGTTGACGCTGAGGTGCGAAAGCGTGG	59	21	32	21	15	13	24	27	34	28	14	20	14	9	27	23	24	16	20	16	6	27	21	23	28	10	21	37	20	20	11	22	21	15	26	26	13	17	20	11	25	104	59	146	74	115	114	138	114
GCGAGCGTTGTCCGGAATTATTGGGCGTAAAGAGCTTGTAGGCGGTTTGTCGCGTCTGCTGTGAAAATCCGGGGCTCAACCCCGGACTTGCAGTGGGTACGGGCAGACTGGAGTGTGGTAGGGGAGACTGGAATTCCTGGTGTAGCGGTGGAATGCGCAGATATCAGGAGGAACACCGATGGCGAAGGCAGGTCTCTGGGCCACTACTGACGCTGAGAAGCGAAAGCATGG	60	6	28	15	3	8	13	17	19	10	12	14	13	3	17	17	24	7	17	28	9	8	5	6	2	1	9	8	6	3	3	1	8	4	6	4	7	5	9	8	11	174	142	271	152	274	190	268	231
GCGAGCGTTGTCCGGAATTATTGGGCGTAAAGGGCTCGTAGGCGGTTTGTCGCGTCGGGAGTGAAATCCACTGGCTTAACTGGTGGCTTGCTTTCGATACGGGCAGACTGGAGGTATGCAGGGGAGAACGGAATTCCTGGTGTAGCGGTGAAATGCGCAGATATCAGGAGGAACACCGGTGGCGAAGGCGGTTCTCTGGGCATGTCCTGACGCTGAGGAGCGAAAGTGTGG	61	18	57	50	59	143	31	59	89	58	33	61	25	80	43	58	54	28	34	36	16	44	73	60	133	190	134	169	86	66	48	135	118	144	41	47	74	88	46	146	65	0	0	0	0	0	0	0	0
CCGAGCGTTGTCCGGATTCATTGGGCGTAAAGAGCTCGTAGGCGGCCACTCAAGTCGAATGTGAAACCTCGAGGCTTAACCTCGAGCCTGCATTCGATACTGGGCGGCTAGAGTCTGGTAGGGGGATCTGGAATTCCTGGTGTAGCGGTGGAATGCGCAGATATCAGGAGGAACACCGGTGGCGAAGGCGGGATCCTGGGCCAGTACTGACGCTGAGGAGCGAAAGCGTGG	62	33	78	50	48	44	42	62	58	44	52	60	18	28	56	70	52	32	41	31	38	13	5	6	4	4	13	14	12	5	9	25	11	9	15	5	9	10	9	8	16	23	25	24	14	30	43	65	31
GCAAGCGTTAATCGGAATTACTGGGCGTAAAGCGTGCGCAGGCGGCTTTGCAAGACAGATGTGAAATCCCCGGGCTTAACCTGGGAACTGCATTTGTGACTGCATGGCTGGAGTGCGGCAGAGGGGGATGGAATTCCGCGTGTAGCAGTGAAATGCGTAGATATGCGGAGGAACACCGATGGCGAAGGCAATCCCCTGGGCCTGCACTGACGCTCATGCACGAAAGCGTGG	63	111	168	259	141	107	67	144	168	137	105	178	53	99	153	176	170	87	93	80	53	29	19	18	14	13	22	54	18	18	18	24	18	29	39	23	18	16	38	11	26	13	10	21	17	21	31	27	14
GCGAGCGTTAATCGGAATTACTGGGCGTAAAGCGCACGTAGGCGGCTTGGTATGTCGGGTGTGAAATCCCCGGGCTCAACCTGGGAACTGCATCCGAAACTGCCTTGCTCGAGTATGGGAGAGGGAAGTGGAATTTCCGGTGTAGCGGTGAAATGCGTAGATATCGGAAGGAACATCAGTGGCGAAGGCGACTTCCTGGACCAATACTGACGCTCAGGTGCGAAAGCGTGG	64	129	132	145	138	35	69	155	94	84	87	170	55	47	180	234	167	38	85	126	65	41	19	27	11	11	15	41	14	6	17	25	16	13	28	23	24	15	24	13	11	41	52	59	39	69	53	64	62
GCAAGCGTTAATCGGAATTACTGGGCGTAAAGCGTGCGCAGGCGGTTTTGTAAGTCTGTCGTGAAATCCCCGGGCTCAACCTGGGAATTGCGATGGAGACTGCAAGGCTAGAATCTGGCAGAGGGGGGTAGAATTCCACGTGTAGCAGTGAAATGCGTAGAGATGTGGAGGAACACCGATGGCGAAGGCAGCCCCCTGGGTCAAGATTGACGCTCATGCACGAAAGCGTGG	65	102	70	413	75	108	97	196	205	138	117	185	58	38	144	202	95	174	189	96	39	116	48	99	29	28	59	63	71	43	64	56	36	49	59	63	32	61	50	17	51	4	1	9	6	4	4	4	6
GCAAGCGTTGTCCGGATTTATTGGGCGTAAAGAGCGTGTAGGCGGCCAGATAGGTCAGCTGTGAAAACTCGAGGCTCAACCTCGAGATGTCGGCTGAAACCATCTGGCTAGAGTCCGGAAGAGGAGAATGGAATTCCCGGTGTAGCGGTGAAATGCGCAGATATCGGGAAGAACACCCGTGGCGAAGGCGGTTCTCTGGGACGGTACTGACGCTGAGACGCGAAAGCGTGG	66	15	59	42	38	39	39	45	49	36	21	36	20	26	49	54	45	20	55	29	29	25	13	9	3	6	7	18	22	6	11	17	12	8	24	12	10	11	8	10	19	10	17	13	10	7	22	22	15
GCAAGCGTTACTCGGAATTACTGGGCGTAAAGCGTGCGTAGGTGGTGAGTTAAGTCTGTCGTGAAAGCCCCGGGCTCAACCTGGGAATGGCGATGGATACTGGCTCGCTAGAGTGCGGTAGAGGAGAGTGGAATTCCCGGTGTAGCAGTGAAATGCGTAGAGATCGGGAGGAACATCAGTTGCGAAGGCGGCTCTCTGGACCAGCACTGACACTGAGGCACGAAAGCGTGG	67	93	126	189	129	69	64	118	171	114	93	180	39	69	129	139	128	54	75	65	38	32	18	15	17	14	40	56	26	10	13	40	19	45	53	32	13	20	24	13	32	24	19	30	18	17	43	31	24
GCAAGCGTTGTCCGGAATCATTGGGCGTAAAGAGCGTGTAGGCGGTCCGGTAAGTCGGCTGTGAAAGTCCAGGGCTCAACCCTGGGATGCCGGTCGATACTGCCGGACTAGAGTTCGGAAGAGGCGAGTGGAATTCCCGGTGTAGCGGTGAAATGCGCAGATATCGGGAGGAACACCTATGGCGAAGGCAGCTCGCTGGGACGTTACTGACGCTGAGACGCGAAAGCGTGG	68	62	117	105	96	86	71	116	112	75	73	129	38	33	126	121	123	30	83	60	64	0	0	0	0	0	0	0	0	0	0	0	0	0	0	0	0	0	0	0	0	23	27	33	23	40	27	41	23
GCTAGCGTTGTCCGGAATCATTGGGCGTAAAGCGCGTGTAGGCGGTCCGGTAAGTCCGCTGTGAAAGTCGGGGGCTCAACCCTCGGATGCCGGTGGATACTGTCGGGCTTGAGTACGGAAGAGGCGAGTGGAATTCCTGGTGTAGCGGTGAAATGCGCAGATATCAGGAGGAACACCAATTGCGAAGGCAGCTCGCTGGGACGTTACTGACGCTGAGACGCGAAAGCGTGG	69	29	53	106	57	53	27	55	65	36	27	55	16	53	61	59	61	28	40	28	21	54	42	28	53	28	47	81	38	31	33	47	28	43	57	27	45	27	30	33	38	20	18	26	13	31	22	23	26
GCAAGCGTTAATCGGAATTACTGGGCGTAAAGCGTGCGCAGGCGGTAATGTAAGACAGTTGTGAAATCCCCGGGCTCAACCTGGGAACTGCATCTGTGACTGCATTGCTGGAGTACGGTAGAGGGGGATGGAATTCCGCGTGTAGCAGTGAAATGCGTAGATATGCGGAGGAACACCGATGGCGAAGGCAATCCCCTGGACCTGTACTGACGCTCATGCACGAAAGCGTGG	70	138	130	106	99	61	118	200	241	230	187	115	63	86	156	111	98	31	54	101	67	94	34	38	30	6	73	37	29	43	44	34	33	39	68	47	21	54	36	17	64	20	8	14	18	0	22	8	5
GCTAGCGTTGTTCGGAATTACTGGGCGTAAAGCGCACGTAGGCGGACTATTAAGTCAGGGGTGAAATCCCGGGGCTCAACCCCGGAACTGCCTTTGATACTGGTAGTCTCGAGTCCGGAAGAGGTGAGTGGAATTCCGAGTGTAGAGGTGAAATTCGTAGATATTCGGAGGAACACCAGTGGCGAAGGCGGCTCACTGGTCCGGTACTGACGCTGAGGTGCGAAAGCGTGG	71	91	101	89	65	71	49	98	116	78	55	69	36	88	167	137	101	31	89	61	74	113	58	66	79	39	72	101	66	60	64	92	60	48	103	62	78	54	72	50	89	5	5	11	3	2	4	6	7
GCAAGCGTTGTCCGGAATTATTGGGCGTAAAGAGCTCGTAGGCGGTCTGTCGCGTCGGATGTGAAAATCCAGGGCTCAACCCTGGACCTGCATTCGATACGGGCAGACTAGAGTTCGGTAGGGGAGACTGGAATTCCTGGTGTAGCGGTGAAATGCGCAGATATCAGGAGGAACACCGGTGGCGAAGGCGGGTCTCTGGGCCGAAACTGACGCTGAGGAGCGAAAGCGTGG	72	29	60	63	29	39	32	43	61	35	21	56	15	33	33	67	56	27	34	41	33	24	26	14	20	14	39	48	25	10	18	22	23	19	34	26	16	7	22	26	23	53	48	62	42	101	54	73	63
GCAAGCGTTAATCGGAATTACTGGGCGTAAAGGGTGCGTAGGCGGTTCGTTAAGTCTGTCGTGAAATCCCCGGGCTCAACCTGGGAATGGCGATGGATACTGGCGAGCTAGAGTGTGTCAGAGGATGGTGGAATTCCCGGTGTAGCGGTGAAATGCGTAGAGATCGGGAGGAACATCAGTGGCGAAGGCGGCCATCTGGGACAACACTGACGCTGAAGCACGAAAGCGTGG	73	1	0	0	0	7	1	0	7	1	0	0	0	1	0	4	0	1	1	0	0	159	229	299	245	589	286	156	307	339	34	235	158	163	13	12	57	119	125	368	82	0	0	0	0	0	0	0	0
GCAAGCGTTAATCGGAATTACTGGGCGTAAAGCGTGCGCAGGCGGTTTTGTAAGTCTGACGTGAAAGCCCCGGGCTTAACCTGGGAATTGCGTTGGAGACTGCAAGGCTTGAATCTGGCAGAGGGGGGTAGAATTCCACGTGTAGCAGTGAAATGCGTAGAGATGTGGAGGAACACCGATGGCGAAGGCAGCCCCCTGGGTCAAGATTGACGCTCATGCACGAAAGCGTGG	74	2	3	14	1	14	7	13	25	1	0	1	1	0	2	6	2	5	2	1	0	3	2	6	5	0	4	8	1	17	2	3	6	46	5	1	3	3	5	3	16	0	0	1	0	0	3	1	0
TCAAGCGTTGTTCGGATTCATTGGGCGTAAAGGGTGCGTAGGCGGCGCGGTAAGTCGGGTGTGAAATCTCGGAGCTTAACTCCGAAACTGCATTCGATACTGCCGTGCTTGAGGACTGGAGAGGAGACTGGAATTTACGGTGTAGCGGTGAAATGCGTAGATATCGTAAGGAAGACCAGTGGCGAAGGCGGGTCTCTGGACAGTTCCTGACGCTGAGGCACGAAGGCCAGG	75	16	72	42	51	85	17	50	69	79	27	43	11	47	36	40	37	21	37	20	24	6	7	7	1	1	3	6	5	1	4	5	4	6	10	4	0	1	4	6	3	1	0	0	0	0	0	1	0
GCAAGCGTTAATCGGAATTACTGGGCGTAAAGCGTGCGCAGGCGGTCCGCTAAGACAGATGTGAAATCCCCGGGCTTAACCTGGGAACTGCATTTGTGACTGGCGGGCTAGAGTATGGCAGAGGGGGGTAGAATTCCACGTGTAGCAGTGAAATGCGTAGAGATGTGGAGGAATACCGATGGCGAAGGCAGCCCCCTGGGCCAATACTGACGCTCATGCACGAAAGCGTGG	76	29	0	4	7	38	18	8	42	14	0	2	0	44	2	7	4	8	0	0	9	2	14	10	82	36	46	60	17	12	62	24	19	24	9	0	35	38	5	43	31	0	0	0	0	0	0	0	0
GCAAGCGTTGTCCGGAATTATTGGGCGTAAAGAGCTCGTAGGCGGCTTGTCACGTCGGGTGTGAAAGCTCGGGGCTTAACCCCGGGTCTGCATTCGATACGGGCTGGCTGGAGTGTGGTAGGGGAGATCGGAATTCCTGGTGTAGCGGTGAAATGCGCAGATATCAGGAGGAACACCGGTGGCGAAGGCGGATCTCTGGGCCATTACTGACGCTGAGGAGCGAAAGCGTGG	77	1	0	0	1	0	0	0	0	0	1	0	0	0	1	0	0	0	1	1	0	5	4	63	0	0	2	1	0	1	0	3	0	4	0	0	0	0	0	0	1	39	13	29	43	16	34	27	24
GCTAGCGTTGTTCGGAATTACTGGGCGTAAAGCGCGCGTAGGCGGCTTTGTAAGTTAGAGGTGAAAGCCCGGAGCTCAACTCCGGAATTGCCTTTAAGACTGCATCGCTAGAATCATGGAGAGGTGAGTGGAATTCCGAGTGTAGAGGTGAAATTCGTAGATATTCGGAAGAACACCAGTGGCGAAGGCGACTCACTGGACATGTATTGACGCTGAGGTGCGAAAGCGTGG	78	57	49	330	98	140	52	140	140	67	69	235	77	42	56	142	85	95	75	64	39	45	8	38	15	17	18	43	15	17	21	26	24	24	33	67	25	49	31	26	26	9	26	24	16	44	30	29	17
GCAAGCGTTAATCGGAATTACTGGGCGTAAAGCGCGCGTAGGTGGTTTGTTAAGTTGGATGTGAAAGCCCCGGGCTCAACCTGGGAACTGCATCCAAAACTGGCAAGCTAGAGTACGGTAGAGGGTGGTGGAATTTCCTGTGTAGCGGTGAAATGCGTAGATATAGGAAGGAACACCAGTGGCGAAGGCGACCACCTGGACTGATACTGACACTGAGGTGCGAAAGCGTGG	79	3	1	0	11	1	1	1	3	34	0	1	0	4	2	1	3	2	0	0	2	0	0	0	0	0	0	0	0	0	0	0	0	0	0	0	0	0	0	0	0	59	25	35	510	2	67	57	49
GCGAGCGTTGTCCGGAATTATTGGGCGTAAAGGGCTCGTAGGCGGTTTGTCGCGTCGGGAGTGAAAACCAGGTGCTTAACACCTGGCTTGCTTTCGATACGGGCAGACTAGAGGTATTCAGGGGAGAACGGAATTCCTGGTGTAGCGGTGAAATGCGCAGATATCAGGAGGAACACCGGTGGCGAAGGCGGTTCTCTGGGAATGACCTGACGCTGAGGAGCGAAAGTGTGG	80	57	49	82	37	46	29	60	58	34	32	62	25	50	69	45	65	16	59	45	31	39	34	32	51	24	46	56	39	43	32	31	35	29	32	71	32	47	44	23	51	56	64	105	73	76	66	104	64
GCTAGCGTTGTTCGGAATTACTGGGCGTAAAGCGCACGTAGGCGGATCGATCAGTCAGGGGTGAAATCCCAGAGCTCAACTCTGGAACTGCCTTTGATACTGTCGATCTAGAGTATGGAAGAGGTGAGTGGAATTCCGAGTGTAGAGGTGAAATTCGTAGATATTCGGAGGAACACCAGTGGCGAAGGCGGCTCACTGGTCCATTACTGACGCTGAGGTGCGAAAGCGTGG	81	56	52	36	33	23	64	64	36	52	33	45	17	47	48	32	40	7	40	48	30	57	16	39	45	16	33	34	43	22	13	24	18	16	24	27	38	28	20	15	26	104	78	74	122	40	63	65	52
GCGAGCGTTGTCCGGAATTACTGGGCGTAAAGAGCTCGTAGGTGGTTTGTCGCGTTGTTCGTGAAAACCGGAGGCTCAACCTCTGGCGTGCGGGCGATACGGGCAGACTTGAGTACTGCAGGGGAGACTGGAATTCCTGGTGTAGCGGTGGAATGCGCAGATATCAGGAGGAACACCGGTGGCGAAGGCGGGTCTCTGGGCAGTAACTGACGCTGAGGAGCGAAAGCGTGG	82	28	57	53	65	74	49	74	84	58	46	86	33	48	75	77	71	44	63	55	34	11	11	10	5	9	15	17	7	4	9	9	8	7	10	8	7	4	11	7	6	0	0	0	0	0	0	0	0
GCAAGCGTTAATCGGAATTACTGGGCGTAAAGCGTGCGCAGGCGGTTTTGTAAGACTGTCGTGAAATCCCCGGGCTCAACCTGGGAATGGCGATGGTGACTGCAAGGCTAGAGTTTGGCAGAGGGGGGTAGAATTCCACGTGTAGCAGTGAAATGCGTAGATATGTGGAGGAACACCGATGGCGAAGGCAGCCCCCTGGGTCAAAACTGACGCTCATGCACGAAAGCGTGG	83	73	46	216	97	30	195	160	232	168	4	73	42	30	148	40	77	110	176	1	111	78	1	37	28	2	17	58	6	28	28	56	60	43	232	21	12	11	25	45	90	0	0	0	1	0	0	1	0
GCAAGCGTTGTCCGGAATTATTGGGCGTAAAGCGCGCGCAGGCGGCCTTTTAAGTCTGATGTGAAAGCCCCCGGCTCAACCGGGGAGGGCCATTGGAAACTGGAAGGCTTGAGTACAGAAGAGAAGAGTGGAATTCCACGTGTAGCGGTGAAATGCGTAGAGATGTGGAGGAACACCAGTGGCGAAGGCGACTCTTTGGTCTGTAACTGACGCTGAGGCGCGAAAGCGTGG	84	0	0	0	1	0	0	0	0	0	0	0	0	0	0	0	0	0	0	0	0	0	0	0	0	0	0	0	0	0	0	0	0	0	0	0	0	0	0	0	0	81	39	240	41	21	210	13	18
GCAAGCGTTGTTCGGATTTACTGGGCGTAAAGGGCGCGTAGGCGGCCACCGCAAGTCGACTGTGAAATCTCCGGGCTTAACCCGGAAAGGTCAGCCGATACTGCGGGGCTAGAGTGCAGAAGGGGCAACTGGAATTCTCGGTGTAGCGGTGAAATGCGTAGATATCGAGAGGAACACCTGCGGCGAAGGCGGGTTGCTGGGCTGACACTGACGCTGAGGCGCGAAAGCTAGG	85	25	52	64	46	26	29	81	51	38	38	51	22	29	37	62	47	27	19	35	29	11	7	10	2	2	2	14	6	1	12	8	5	12	9	5	3	5	11	1	10	16	21	31	25	33	25	36	23
GCTAGCGTTGCTCGGAATTACTGGGCGTAAAGGGAGCGTAGGCGGATAGTTTAGTCAGAGGTGAAAGCCCAGGGCTCAACCTTGGAATTGCCTTTGATACTGGCTATCTTGAGTACGGAAGAGGTATGTGGAACTCCGAGTGTAGAGGTGAAATTCGTAGATATTCGGAAGAACACCAGTGGCGAAGGCGACATACTGGTCCGTTACTGACGCTGAGGCTCGAAAGCGTGG	86	91	105	46	37	51	75	122	160	146	36	59	60	93	125	114	54	30	33	30	49	56	43	49	86	22	75	97	58	32	131	44	63	74	108	42	32	99	76	21	93	3	2	2	5	2	2	0	3
GCAAGCGTTACTCGGAATTACTGGGCGTAAAGCGTGCGTAGGTGGTTCGTTAAGTCTGATGTGAAAGCCCTGGGCTCAACCTGGGAATGGCATTGGATACTGGCGACCTAGAGTGCGGTAGAGGGGTGTGGAATTCCCGGTGTAGCAGTGAAATGCGTAGATATCGGGAGGAACATCTGTGGCGAAGGCGACACCCTGGACCAGCACTGACACTGAGGCACGAAAGCGTGG	87	27	35	16	20	6	16	30	24	13	20	24	9	9	25	36	26	3	15	18	14	56	11	38	36	6	41	11	20	25	9	31	10	21	30	34	13	22	23	10	39	99	37	97	103	47	91	88	73
GCAAGCGTTGTCCGGAATTATTGGGCGTAAAGAGCTCGTAGGCGGTTTGTCGCGTCTGCTGTGAAAACCTAAGGCTCAACCTTGGGCTTGCAGTGGGTACGGGCAGACTAGAGTGCGGTAGGGGTGACTGGAATTCCTGGTGTAGCGGTGGAATGCGCAGATATCAGGAGGAACACCGATGGCGAAGGCAGGTCACTGGGCCGCAACTGACGCTGAGGAGCGAAAGCATGG	88	53	30	73	37	54	23	32	47	22	50	45	19	53	73	59	61	12	38	56	31	29	38	24	52	41	37	77	50	66	19	31	29	33	26	36	22	37	64	39	31	12	41	32	39	64	18	40	17
GCTAGCGTTGTTCGGAATTACTGGGCGTAAAGCGCGCGTAGGCGGCTTTGTAAGTTAGAGGTGAAAGCCCGGAGCTCAACTCCGGAACTGCCTTTAAGACTGCATCGCTAGAATTGTGGAGAGGTGAGTGGAATTCCGAGTGTAGAGGTGAAATTCGTAGATATTCGGAAGAACACCAGTGGCGAAGGCGACTCACTGGACACATATTGACGCTGAGGTGCGAAAGCGTGG	89	41	56	81	46	38	38	61	65	51	38	74	23	45	68	55	61	27	39	37	21	48	11	34	23	10	9	36	22	17	13	41	16	16	26	31	28	27	17	9	25	10	9	15	10	10	10	9	5
GCAAGCGTTGTCCGGAATTATTGGGCGTAAAGAGCTCGTAGGCGGTCTGTCGCGTCTGGTGTGAAATCCCATGGCTCAACTGTGGGCTTGCATCGGGTACGGGCAGACTAGAGTGCTGTAGGGGAGACTGGAATTCCTGGTGTAGCGGTGGAATGCGCAGATATCAGGAGGAACACCGATGGCGAAGGCAGGTCTCTGGGCAGTTACTGACGCTGAGGAGCGAAAGCATGG	90	33	55	49	39	36	39	59	42	24	14	26	17	46	58	53	47	9	50	73	56	159	116	66	83	58	118	93	46	35	84	35	42	21	25	55	53	68	47	44	33	33	23	61	42	29	34	35	53
GCAAGCGTTATCCGGAATTATTGGGCGTAAAGAGCTCGTAGGCGGTTTGTCGCGTCTGCCGTGAAAGTCCGGGGCTCAACTCCGGATCTGCGGTGGGTACGGGCAGGCTAGAGTGATGTAGGGGAGACTGGAATTCCTGGTGTAGCGGTGAAATGCGCAGATATCAGGAGGAACACCGATGGCGAAGGCAGGTCTCTGGGCATTAACTGACGCTGAGGAGCGAAAGCATGG	91	0	1	4	1	1	3	0	2	0	2	1	0	1	0	0	0	1	0	1	1	0	0	0	0	0	0	0	0	0	0	0	0	0	0	0	0	0	0	0	0	129	59	278	170	151	126	80	53
GCTAGCGTTGTTCGGAATTACTGGGCGTAAAGCGCACGTAGGCGGATTGTTAAGTTAGGGGTGAAATCCCAGGGCTCAACCCTGGAACTGCCTTTAATACTGGCAATCTCGAGTCCGAGAGAGGTGAGTGGAATTCCGAGTGTAGAGGTGAAATTCGTAGATATTCGGAGGAACACCAGTGGCGAAGGCGGCTCACTGGCTCGGTACTGACGCTGAGGTGCGAAAGCGTGG	92	12	22	14	15	61	14	13	37	19	4	14	5	74	30	9	10	7	14	0	7	27	22	57	100	110	28	106	63	53	42	31	36	54	28	33	38	88	50	43	52	11	11	3	5	12	8	18	9
GCAAGCGTTAATCGGAATTACTGGGCGTAAAGCGCACGCAGGTGGCTGAGTCAGTCGATTGTGAAAGCCCTGGGCTTAACCTGGGAATTGCAGTCGATACTACTCAGCTAGAGTATGGGAGAGGGTAGTGGAATTCCCGGTGTAGCGGTGAAATGCGTAGATATCGGGAGGAACATCAGTGGCGAAGGCGGCTACCTGGCCCAATACTGACACTCAGGTGCGACAGCGTGG	93	44	56	43	41	27	19	46	38	23	48	49	10	15	84	64	44	14	46	32	18	32	25	16	11	7	18	34	15	12	18	30	16	21	28	17	20	14	10	16	9	79	62	112	67	95	82	96	71
GCGAGCGTTGTCCGGAATTATTGGGCGTAAAGAGCTCGTAGGCGGCTTGTCGCGTCGGATGTGAAAGCCCGGGGCTTAACTCCGGGTCTGCATTCGATACGGGCAGGCTAGAGTTCGGTAGGGGAGATCGGAATTCCTGGTGTAGCGGTGAAATGCGCAGATATCAGGAGGAACACCGGTGGCGAAGGCGGATCTCTGGGCCGATACTGACGCTGAGGAGCGAAAGCGTGG	94	41	51	24	21	65	12	50	44	46	15	28	16	36	42	38	63	25	12	18	15	25	40	25	38	70	23	207	75	78	35	30	25	54	42	21	29	19	81	36	35	1	0	0	1	1	1	1	0
CCGAGTGGTCGGGACGATTATTGGGCCTAAAGCATCCGTAGCCGGTACTGCAAGTCTTCCGTTAAATCCACCTGCTTAACAGTTGGGCTGCGGGGGATACTACAGCGCTAGGAGGCGGGAGAGGCAAGCGGTACTCAATGGGTAGGGGTAAAATCCGCTGATCCATTGAAGACCACCAGTGGCGAAGGCGGCTTGCCAGAACGCGCTCGACGGTGAGGGATGAAAGCTGGG	95	0	0	0	0	0	0	0	0	0	0	0	0	0	0	0	0	0	0	0	1	0	0	0	0	0	0	0	0	0	0	0	0	0	0	0	0	0	0	0	0	99	74	179	72	153	95	182	100
GCAAGCGTTAATCGGAATTACTGGGCGTAAAGCGTGCGCAGGCGGTTTGCTAAGACCGATGTGAAATCCCCGGGCTTAACCTGGGAACTGCATTGGTGACTGGCAGGCTAGAGTATGGCAGAGGGGGGTAGAATTCCACGTGTAGCAGTGAAATGCGTAGAGATGTGGAGGAATACCGATGGCGAAGGCAGCCCCCTGGGCCAATACTGACGCTCATGCACGAAAGCGTGG	96	0	2	0	0	54	1	2	133	31	0	0	0	8	0	2	4	7	0	0	1	0	33	17	30	51	49	34	21	13	20	12	77	14	10	0	12	12	2	8	10	0	0	0	0	0	0	0	0
GCTAGCGTTGTTCGGAATTACTGGGCGTAAAGCGCACGTAGGCGGCTTTTTAAGTCAGGGGTGAAATCCCGGGGCTCAACCCCGGAACTGCCCTTGAAACTGGAGAGCTAGAATCTTGGAGAGGCGAGTGGAATTCCGAGTGTAGAGGTGAAATTCGTAGATATTCGGAAGAACACCAGTGGCGAAGGCGACTCGCTGGACAAGTATTGACGCTGAGGTGCGAAAGCGTGG	97	11	33	90	11	110	10	57	107	21	17	26	19	81	12	26	52	52	5	6	5	62	102	92	149	258	92	126	128	136	47	107	77	134	53	63	82	130	54	120	45	0	1	0	1	1	1	0	0
GCAAGCGTTGTCCGGAATCATTGGGCGTAAAGCGCGCGTAGGCGGCCCGATAAGTCCGCTGTAAAAGTCAACGGCTCAACTGTTGAAAGCCGGTGGATACTGTCGGGCTAGAGTACGGAAGAGGCAAGTGGAATTCCTGGTGTAGCGGTGGAATGCGCAGATATCAGGAGGAACACCTATAGCGAAGGCAGCTTGCTGGGACGTTACTGACGCTAAGGCGCGAAAGCGTGG	98	15	35	37	37	50	22	39	47	33	24	24	4	25	40	29	24	9	17	16	9	37	23	8	25	27	17	33	20	12	12	23	23	46	22	27	15	18	13	15	15	12	14	28	19	43	14	23	27
GCGAGCGTTGTCCGGAATTATTGGGCGTAAAGAGCTTGTAGGTGGTTTGTCGCGTCTGCTGTGAAAATCCGAGGCTCAACCTCGGACTTGCAGTGGGTACGGGCAGACTAGAGTGTGGTAGGGGAGACTGGAATTCCTGGTGTAGCGGTGGAATGCGCAGATATCAGGAGGAACACCGATGGCGAAGGCAGGTCTCTGGGCCATTACTGACACTGAGAAGCGAAAGCATGG	99	28	43	94	69	234	55	81	172	102	61	73	50	175	74	71	118	96	68	58	67	33	27	31	45	76	50	30	30	33	14	29	33	69	23	20	24	48	25	42	37	0	0	0	0	0	0	0	0
GCTAGCGTTGCTCGGAATCACTGGGCGTAAAGGGTGCGTAGGCGGGTCTTTAAGTCAGGGGTGAAATCCTGGAGCTCAACTCCAGAACTGCCTTTGATACTGAGGATCTTGAGTTCGGGAGAGGTGAGTGGAACTGCGAGTGTAGAGGTGAAATTCGTAGATATTCGCAAGAACACCAGTGGCGAAGGCGGCTCACTGGCCCGATACTGACGCTGAGGCACGAAAGCGTGG	100	38	72	58	58	135	33	60	121	74	26	59	26	92	61	81	103	33	47	33	26	12	5	13	13	8	8	23	7	11	11	20	16	25	12	5	8	6	11	5	10	8	1	10	4	7	1	9	7
GCAAGCGTTATCCGGATTCACTGGGTTTAAAGGGTGCGTAGGTGGGCAAGTAAGTCAGTGGTGAAATCTCCGGGCTTAACCCGGAAACTGCCATTGATACTATTTGTCTTGAATACTGTGGAGGTCAGCGGAATATGTCATGTAGCGGTGAAATGCTTAGATATGACATAGAACACCAATTGCGAAGGCAGCTGGCTACACAAATATTGACACTGAGGCACGAAAGCGTGG	101	117	113	99	81	60	55	85	106	107	56	98	28	64	104	104	103	34	54	79	33	34	15	8	5	6	14	24	11	13	12	16	22	15	24	17	12	12	15	9	15	15	23	32	17	20	30	30	22
GCTAGCGTTGTCCGGAATCATTGGGCGTAAAGAGCGTGTAGGCGGCCCGGTAAGTCCGCTGTGAAAGTCGGGGGCTCAACCCTCGAATGCCGGTGGATACTGTCGGGCTAGAGTGCGGAAGAGGCGAGTGGAATTCCTGGTGTAGCGGTGAAATGCGCAGATATCAGGAGGAACACCAATTGCGAAGGCAGCTCGCTGGGACGTAACTGACGCTGAGACGCGAAAGCGTGG	102	28	53	68	38	35	21	40	51	30	34	67	17	29	35	43	35	21	23	23	23	27	21	14	15	12	28	46	6	11	14	23	16	14	26	27	18	19	13	21	26	18	8	35	27	50	28	32	16
TCAAGCGTTGTTCGGATTCATTGGGCGTAAAGGGTGCGTAGGCGGCGCGGTAAGTCGGGTGTGAAATTTCGAGGCTTAACTTCGAAACTGCATTCGATACTGCCGTGCTTGAGGACTGGAGAGGAGACTGGAATTTACGGTGTAGCGGTGAAATGCGTAGATATCGTAAGGAAGACCAGTGGCGAAGGCGGGTCTCTGGACAGTTCCTGACGCTGAGGCACGAAGGCCAGG	103	12	60	21	34	56	27	31	32	48	22	28	9	24	19	25	11	14	22	18	17	5	6	8	6	2	6	5	2	1	9	7	6	12	12	11	5	11	6	5	7	1	0	1	0	0	0	0	1
GCGAGCGTTGTCCGGAATTATTGGGCGTAAAGGGCTCGTAGGCGGTTTGTCGCGTCGGGAGTGAAAACGCCGTGCTTAACACGGCGCTTGCTTTCGATACGGGCAGACTAGAGGTATTCAGGGGAGAACGGAATTCCTGGTGTAGCGGTGAAATGCGCAGATATCAGGAGGAACACCGGTGGCGAAGGCGGTTCTCTGGGAATGACCTGACGCTGAGGAGCGAAAGTGTGG	104	9	9	9	9	9	4	8	6	0	6	4	3	7	10	14	7	2	7	8	7	0	0	0	0	0	0	0	0	0	0	0	0	0	0	0	0	0	0	0	0	224	97	352	168	140	94	222	171
GCAAGCGTTAATCGGAATTACTGGGCGTAAAGCGTGCGCAGGCGGTTTTGTAAGACAGTCGTGAAATCCCCGGGCTCAACCTGGGAATTGCGATTGTGACTGCAAAGCTGGAGTGCGGCAGAGGGGGATGGAATTCCGCGTGTAGCAGTGAAATGCGTAGATATGCGGAGGAACACCGATGGCGAAGGCAATCCCCTGGGCCTGCACTGACGCTCATGCACGAAAGCGTGG	105	0	0	0	0	0	1	0	0	1	1	1	0	0	0	0	1	0	0	0	0	0	0	0	0	0	0	0	0	0	0	0	0	0	0	0	0	0	0	0	0	171	106	244	69	22	195	112	113
CCAAGCGTTATCCGGATTTATTGGGTTTAAAGGGTGCGTAGGCGGCTTATTAAGTCAGGGGTGAAAGACGGTGGCTCAACCATCGCAGTGCCTTTGATACTGATGAGCTTGAATGAACTAGAGGTAGGCGGAATGTGACAAGTAGCGGTGAAATGCATAGATATGTCACAGAACACCGATTGCGAAGGCAGCTTACTATGGTTTTATTGACGCTGAGGCACGAAAGCGTGG	106	23	13	10	8	56	38	14	33	62	10	5	3	35	34	9	55	4	13	8	16	15	96	231	285	177	65	161	347	436	88	10	121	56	13	180	229	662	202	280	75	2	0	0	0	0	0	0	0
GCTAGCGTTGTTCGGAATCACTGGGCGTAAAGGGCGCGTAGGCGGCTTTATAAGTCGGGGGTGAAAGCCTGTGGCTCAACCACAGAATTGCCTTCGATACTGTAGAGCTTGAGACCGGAAGAGGTAAGTGGAACTGCGAGTGTAGAGGTGAAATTCGTAGATATTCGCAAGAACACCAGTGGCGAAGGCGGCTTACTGGTCCGGTTCTGACGCTGAGGCGCGAAAGCGTGG	107	63	39	69	42	40	33	56	71	49	46	66	26	28	71	69	60	42	42	33	34	28	29	20	15	8	22	40	25	18	18	26	19	17	33	16	7	19	26	15	20	2	3	5	1	8	4	8	3
GCAAGCGTTGTCCGGATTTATTGGGCGTAAAGAGCGTGTAGGCGGTCAGGTAGGTCGGTTGTGAAAACTGGAGGCTCAACCTTCAGAGGTCGACCGAAACCCCCTGGCTAGAGTCCGGGAGAGGAGAGTGGAATTCCTGGTGTAGCGGTGAAATGCGCAGATATCAGGAAGAACACCCGTGGCGAAAGCGGCTCTCTGGAACGGTACTGACGCTGAGACGCGAAAGCGTGG	108	34	48	74	59	43	23	33	52	34	45	53	19	29	55	84	59	21	39	25	20	46	25	20	7	8	21	29	12	12	15	26	26	23	25	16	10	11	21	11	18	32	29	32	32	67	31	53	35
GCGAGCGTTGTCCGGAATTATTGGGCGTAAAGGGCTCGTAGGCGGTCTGTCGCGTCGGGAGTGAAAACTCAGGGCTTAACCCTGAGCCTGCTTCCGATACGGGCAGACTAGAGGTATGCAGGGGAGAACGGAATTCCTGGTGTAGCGGTGGAATGCGCAGATATCAGGAGGAACACCGGTGGCGAAGGCGGTTCTCTGGGCATTACCTGACGCTGAGGAGCGAAAGTGTGG	109	33	102	129	87	108	42	97	94	83	45	101	44	79	52	61	89	48	56	42	24	15	26	15	9	15	18	17	14	12	14	25	18	40	17	21	12	17	16	11	22	0	1	0	1	0	0	0	0
GCAAGCGTTATCCGGAATTATTGGGCGTAAAGAGCTCGTAGGCGGTTTGTCGCGTCTGCTGTGAAAGACCGGGGCTCAACTCCGGTTCTGCAGTGGGTACGGGCAGACTAGAGTGCAGTAGGGGAGACTGGAATTCCTGGTGTAGCGGTGAAATGCGCAGATATCAGGAGGAACACCGATGGCGAAGGCAGGTCTCTGGGCTGTAACTGACGCTGAGGAGCGAAAGCATGG	110	33	56	64	48	52	34	43	79	18	48	51	22	39	52	50	42	40	36	73	38	22	12	22	20	13	27	35	18	16	19	10	15	38	15	24	23	29	13	25	38	17	18	24	30	4	16	27	31
GCAAGCGTTGTCCGGATTTACTGGGCGTAAAGAGCGTGTAGGCGGCCAAACAGGTCCGTTGTGAAAACTGGAGGCTTAACCTCCAGACGTCGACGGAAACCGTGTGGCTAGAGTCCGGAAGAGGAGAGTGGAATTCCTGGTGTAGCGGTGAAATGCGCAGATATCAGGAAGAACACCAATGGCGAAGGCAGCTCTCTGGGACGGTACTGACGCTGAGACGCGAAAGCGTGG	111	27	61	49	19	31	43	32	70	40	19	36	17	28	34	46	42	14	42	18	28	37	18	15	16	11	26	23	18	15	14	17	29	16	24	21	11	11	17	15	15	12	19	20	28	35	29	44	17
GCAAGCGTTGTTCGGATTTACTGGGCGTACAGGGAGCGTAGGCGGTTGGATAAGCCCTCCGTGAAATCTCCAGGCTTAACCTGGAAAGTGCAGAGGGGACTGTTCAGCTAGAGGATGGGAGAGGAGCGCGGAATTCCCGGTGTAGCGGTGAAATGCGTAGAGATCGGGAGGAAGGCCGGTGGCGAAGGCGGCGCTCTGGAACATTTCTGACGCTGAGGCTCGAAAGCGTGG	112	31	34	46	52	37	31	38	64	47	33	45	11	33	26	52	35	18	18	20	19	25	14	14	8	6	11	30	11	5	13	22	13	12	12	17	12	11	6	11	17	19	40	47	32	45	45	37	44
GCTAGCGTTGTTCGGAATTACTGGGCGTAAAGCGCACGTAGGCGGCGATTTAAGTCAGAGGTGAAAGCCCGGGGCTCAACCCCGGAACAGCCTTTGAGACTGGATTGCTTGAACATCGGAGAGGTGAGTGGAATTCCGAGTGTAGAGGTGAAATTCGTAGATATTCGGAAGAACACCAGTGGCGAAGGCGGCTCACTGGACGATTGTTGACGCTGAGGTGCGAAAGCGTGG	113	0	0	0	0	0	0	0	21	0	0	1	0	0	0	0	0	0	0	0	0	0	45	6	2	221	2	2	3	38	67	0	24	141	5	1	36	8	4	41	23	10	18	20	12	3	9	15	5
GCAAGCGTTGTTCGGAATTATTGGGCGTAAAGGGCGTGTAGGCGGTCTGCTAAGTCATGTGTGAAATCCCTCGGCTTAACCGAGGAACGACGCATGAAACTGGCAAGCTAGAGTACCAAAGAGGGGGGTGGAATTCCCGGTGTAGCGGTGAAATGCGTAGATATCGGGAGGAACACCGGTGGCGAAGGCGGCCCCCTGGTTGGATACTGACGCTGAGACGCGAAAGCGTGG	114	27	20	23	17	6	16	35	13	16	23	27	6	4	31	26	15	7	15	6	7	12	9	9	5	0	2	8	4	2	2	9	8	4	7	2	3	1	4	4	11	76	48	111	74	124	90	135	91
GCAAGCGTTGTCCGGATTTACTGGGCGTAAAGAGCGTGTAGGCGGCCAAACAGGTCCGTTGTGAAAACTGGAGGCTCAACCTCCAGACGTCGACGGAAACCGTGTGGCTAGAGTCCGGAAGAGGAGAGTGGAATTCCTGGTGTAGCGGTGAAATGCGCAGATATCAGGAAGAACACCAATGGCGAAGGCAGCTCTCTGGGACGGTACTGACGCTGAGACGCGAAAGCGTGG	115	39	127	79	113	125	58	76	151	131	47	82	32	67	67	80	88	47	74	49	35	36	50	26	29	24	40	61	41	32	26	35	45	40	37	22	31	41	31	29	34	1	0	1	0	2	1	1	1
GCGAGCGTTGTCCGGAATTATTGGGCGTAAAGGGCTCGTAGGCGGTTTGTCGCGTCGGGAGTGAAAACCCAGGGCTTAACCCTGGGCTGGCTTCCGATACGGGCAGACTAGAGGTATGCAGGGGAGAACGGAATTCCTGGTGTAGCGGTGAAATGCGCAGATATCAGGAGGAACACCGGTGGCGAAGGCGGTTCTCTGGGCATTACCTGACGCTGAGGAGCGAAAGTGTGG	116	26	21	66	27	20	19	33	30	17	23	51	27	10	19	54	29	9	18	31	14	15	11	9	9	3	7	15	11	9	6	12	7	8	17	17	9	9	12	11	10	19	12	28	8	34	9	41	15
GCTAGCGTTGCTCGGAATTACTGGGCGTAAAGCGCACGTAGGCGGCTTTCTAAGTCGGGGGTGAAATCCTGGAGCTCAACTCCAGAACTGCCTTCGATACTGGAAAGCTCGAGTCCGGGAGAGGTGAGTGGAACTGCGAGTGTAGAGGTGAAATTCGTAGATATTCGCAAGAACACCAGTGGCGAAGGCGGCTCACTGGCCCGGTACTGACGCTGAGGTGCGAAAGCGTGG	117	24	143	23	54	81	57	71	115	113	46	43	16	85	68	70	77	48	60	63	50	3	10	4	8	3	8	14	3	6	6	5	16	17	6	7	10	10	4	5	10	5	0	1	2	0	2	5	2
GCAAGCGTTACTCGGAATTACTGGGCGTAAAGCGTGCGTAGGTGGTTGTTTAAGTCTGCTGTGAAAGCCCTGGGCTCAACCTGGGAATTGCAGTGGATACTGGGCGACTAGAGTGTGGTAGAGGATAGTGGAATTTCCGGTGTAGCAGTGAAATGCGTAGAGATCGGAAGGAACATCTGTGGCGAAGGCGACTATCTGGGCCAACACTGACACTGAGGCACGAAAGCGTGG	118	55	93	20	36	24	63	105	76	52	22	34	35	35	89	63	60	6	17	42	38	85	62	60	178	56	136	146	162	171	81	63	71	52	52	82	68	93	123	57	107	10	3	4	6	0	8	1	3
GCTAGCGTTGTTCGGAATTACTGGGCGTAAAGCGCACGTAGGCGGATATTTAAGTCAGGGGTGAAATCCCAGAGCTCAACTCTGGAACTGCCTTTGATACTGGGTATCTTGAGTATGGAAGAGGTAAGTGGAATTGCGAGTGTAGAGGTGAAATTCGTAGATATTCGCAGGAACACCAGTGGCGAAGGCGGCTTACTGGTCCATTACTGACGCTGAGGTGCGAAAGCGTGG	119	30	36	19	30	47	30	12	109	24	26	63	8	3	75	5	6	26	6	20	46	17	17	40	33	18	30	16	20	16	17	15	5	10	16	37	48	73	41	9	25	120	64	142	118	23	113	91	89
GCTAGCGTTGTTCGGATTTACTGGGCGTAAAGCGCACGTAGGCGGATCGATCAGTCAGGGGTGAAATCCCAGAGCTCAACTCTGGAACTGCCTTTGATACTGTCGATCTGGAGTATGGAAGAGGTGAGTGGAATTCCGAGTGTAGAGGTGAAATTCGTAGATATTCGGAGGAACACCAGTGGCGAAGGCGGCTCACTGGTCCATTACTGACGCTGAGGTGCGAAAGCGTGG	120	40	50	50	51	94	61	31	69	52	36	60	14	74	41	37	38	14	36	25	30	43	28	72	214	51	80	111	76	79	25	40	29	57	41	45	40	89	52	55	26	2	4	3	3	3	2	6	1
CCGAGCGTTGTCCGGAATTATTGGGCGTAAAGGGCTCGTAGGCGGTTTGTCGCGTCGGGAGTGAAAACACGGGGCTTAACCCCGTGCCTGCTTCCGATACGGGCAGACTAGAGGTATGCAGGGGAGAACGGAATTCCTGGTGTAGCGGTGAAATGCGCAGATATCAGGAGGAACACCGGTGGCGAAGGCGGTTCTCTGGGCATTACCTGACGCTGAGGAGCGAAAGTGTGG	121	42	69	95	50	53	42	57	74	32	50	74	32	47	66	64	80	37	62	59	37	47	22	33	42	30	48	56	28	28	20	37	26	38	35	38	36	33	32	26	21	3	9	8	11	6	8	10	12
GCAAGCGTTACTCGGAATTACTGGGCGTAAAGCGTGCGTAGGTGGTTCGTTAAGTCTGATGTGAAAGCCCTGGGCTCAACCTGGGAATTGCATTGGATACTGGCGGGCTAGAGTGCGGTAGAGGATGGCGGAATTCCCGGTGTAGCAGTGAAATGCGTAGAGATCGGGAGGAACATCCGTGGCGAAGGCGGCCATCTGGACCAGCACTGACACTGAGGCACGAAAGCGTGG	122	0	0	2	0	2	2	1	0	1	5	0	1	1	1	2	0	0	1	0	1	17	8	12	12	5	8	4	3	4	7	7	10	4	1	7	6	0	10	8	9	112	100	133	98	24	100	125	115
GCGAGCGTTGTCCGGAATTATTGGGCGTAAAGGGCTCGTAGGCGGTTTGTCGCGTCGGGAGTGAAAACTCAGGGCTTAACCCTGAGCCTGCTTCCGATACGGGCAGACTAGAGGTATGCAGGGGAGAACGGAATTCCTGGTGTAGCGGTGAAATGCGCAGATATCAGGAGGAACACCGGTGGCGAAGGCGGTTCTCTGGGCATTACCTGACGCTGAGGAGCGAAAGTGTGG	123	31	47	87	48	48	29	52	40	23	28	46	25	36	37	40	47	17	28	45	21	0	0	0	0	0	0	0	0	0	0	0	0	0	0	0	0	0	0	0	0	46	27	72	50	71	39	77	43
GCAAGCGTTACTCGGAATTACTGGGCGTAAAGCGTGCGTAGGTGGTTCGTTAAGTCTGATGTGAAAGCCCTGGGCTCAACCTGGGAATGGCATTGGAAACTGGCGACCTAGAGTGCGGTAGAGGGTAGTGGAATTCCCGGTGTAGCAGTGAAATGCGTAGAGATCGGGAGGAACATCCGTGGCGAAGGCGACTACCTGGACCAGCACTGACACTGAGGCACGAAAGCGTGG	124	58	49	82	35	39	40	66	70	36	48	72	16	31	54	38	56	34	36	23	18	61	21	39	39	25	46	39	44	70	21	64	16	28	45	37	23	37	40	42	43	10	13	19	11	13	36	24	17
GCAAGCGTTGTCCGGAATTATTGGGCGTAAAGAGCTCGTAGGCGGCTTGTCACGTCGGGTGTGAAAGCCCGGGGCTTAACCCCGGGTCTGCATTCGATACGGGCAGGCTAGAGTGTGGTAGGGGAGATCGGAATTCCTGGTGTAGCGGTGAAATGCGCAGATATCAGGAGGAACACCGGTGGCGAAGGCGGATCTCTGGGCCATTACTGACGCTGAGGAGCGAAAGCGTGG	125	0	0	1	1	1	0	1	1	1	2	0	1	1	0	0	0	1	1	0	0	0	1	0	1	1	0	1	0	2	1	0	1	2	1	1	1	0	0	0	0	2	1	2	3	1	1	4	0
GCAAGCGTTGTCCGGAATTATTGGGCGTAAAGAGCTCGTAGGCGGCTTGTCACGTCGGATGTGAAAGCCCGGGGCTTAACCCCGGGTCTGCATTCGATACGGGCTAGCTAGAGTGTGGTAGGGGAGATCGGAATTCCTGGTGTAGCGGTGAAATGCGCAGATATCAGGAGGAACACCGGTGGCGAAGGCGGATCTCTGGGCCATTACTGACGCTGAGGAGCGAAAGCGTGG	126	31	57	50	63	47	45	58	52	47	31	57	18	37	49	87	59	25	38	43	39	38	28	36	26	31	24	47	30	13	25	18	29	62	58	44	13	19	30	38	39	26	15	29	14	20	21	32	17
GCAAGCGTTAATCGGAATTACTGGGCGTAAAGCGTGCGCAGGCGGTTATGCAAGACAGATGTGAAATCCCCGGGCTCAACCTGGGAACTGCATTTGTGACTGCATGGCTAGAGTACGGCAGAGGGGGATGGAATTCCGCGTGTAGCAGTGAAATGCGTAGATATGCGGAGGAACACCGATGGCGAAGGCAATCCCCTGGGCCTGTACTGACGCTCATGCACGAAAGCGTGG	127	0	0	2	0	0	1	0	1	0	0	0	0	0	0	0	0	2	0	0	0	0	0	0	0	0	0	0	0	0	0	0	0	0	0	0	0	0	0	0	0	155	48	128	62	3	8	37	23
CCGAGCGTTGTCCGGAGTTACTGGGCGTAAAGCGCGCGCAGGCGGCGGTGCTGGCCCGGCGTGAAAGCCCCCGGCTCAACCGGGGAGGGTCGTCGGGGACCGCACCGCTTGAGGGCGGTAGGGGCTGGTGGAATGCCTGGTGTAGTGGTGAAATGCGTAGAGATCAGGCGGAACACCCGTGGCGAAGGCGGCCAGCTGGGCCGTCCCTGACGCTGAGGCGCGAAGGCGTGG	128	20	32	36	38	32	23	36	38	33	16	34	15	17	38	35	37	17	17	16	15	10	4	2	2	3	3	4	5	1	7	4	2	4	5	7	3	1	3	0	8	30	50	57	25	73	59	91	55
GCGAGCGTTAATCGGAATTACTGGGCGTAAAGCGTGCGCAGGCGGTTTTGTAAGTCTGACGTGAAATCCCCGGGCTTAACCTGGGAATTGCGTTGGAGACTGCAAGGCTGGAGTCTGGCAGAGGGGGGTAGAATTCCACGTGTAGCAGTGAAATGCGTAGAGATGTGGAGGAACACCGATGGCGAAGGCAGCCCCCTGGGTCAAGACTGACGCTCATGCACGAAAGCGTGG	129	1	15	19	13	14	0	21	15	10	3	12	12	25	3	20	15	19	4	5	3	9	3	2	0	0	9	6	1	9	1	79	2	24	4	1	2	0	1	0	6	2	2	1	1	0	1	1	1
GCGAGCGTTAATCGGAATTACTGGGCGTAAAGCGTGCGCAGGCGGTTCGTTGTGTCGGTGGTGAAATCCCCGGGCTTAACCTGGGAATGGCCATGGAAACTGGCGAACTGGAGTGCGGCAGAGGGGGGTGGAATTCCGCGTGTAGCAGTGAAATGCGTAGAGATGCGGAGGAACACCGATGGCGAAGGCAGCCCCCTGGGCTAGCACTGACGCTCAGGCACGAAAGCGTGG	130	43	131	85	91	105	56	83	150	122	46	87	34	70	81	85	132	53	81	47	34	18	28	5	10	10	26	30	23	5	9	22	20	22	18	16	18	12	19	9	18	0	0	0	0	0	0	0	0
GCAAGCGTTATCCGGAATTATTGGGCGTAAAGAGCTCGTAGGCGGTTTGTCGCGTCTGCTGTGAAAGACCGGGGCTCAACTCCGGTTCTGCAGTGGGTACGGGCAGACTAGAGTGATGTAGGGGAGACTGGAATTCCTGGTGTAGCGGTGAAATGCGCAGATATCAGGAGGAACACCGATGGCGAAGGCAGGTCTCTGGGCATTAACTGACGCTGAGGAGCGAAAGCATGG	131	82	67	106	84	32	70	85	50	24	35	98	32	49	111	76	87	21	85	176	83	0	0	0	0	0	0	0	0	0	0	0	0	0	0	0	0	0	0	0	0	67	28	212	109	7	59	68	7
GCAAGCGTTGTTCGGAATCATTGGGCGTAAAGGGCGTGTAGGCGGTCTGTTAAGTCATGTGTGAAATCCCTCGGCTCAACCGGGGAACGACGCATGAAACTGACAAGCTAGAGTACCAAAGAGGGGGGTGGAATTCCCGGTGTAGCGGTGAAATGCGTAGATATCGGGAGGAACACCGGTGGCGAAGGCGGCCCCCTGGTTGGATACTGACGCTGAGACGCGAAAGCGTGG	132	14	37	22	34	21	14	27	28	33	15	24	11	22	24	25	16	7	12	11	18	15	7	8	4	6	9	10	2	5	9	8	6	17	6	4	6	14	7	3	15	0	0	0	0	0	0	1	1
TCAAGCGTTGTTCGGATTCATTGGGCGTAAAGGGTGCGTAGGCGGCGCGGTAAGTCGGGTGTGAAATCTCGGAGCTTAACTCCGAAACTGCATTCGATACTGCCGTGCTTGAGGACTGGAGAGGAGACTGGAATTTACGGTGTAGCGGTGAAATGCGTAGATATCGTAAGGAAGACCAGTGGCGAAGGCGGGTCTCTGGACAGTTCCTGACGCTGAGGCACGAAGGTCAGG	133	26	96	31	63	182	38	65	62	86	11	46	12	91	49	54	32	29	49	23	17	10	9	9	5	5	11	8	6	1	9	6	8	25	8	5	7	7	9	5	7	0	0	0	0	0	0	0	0
GCAAGCGTTAATCGGAATTACTGGGCGTAAAGCGTACGCAGGCGGCTTTGCAAGACAGGTGTGAAATCCCCGGGCCTAACCTGGGAACTGCATTTGTGACTGCATGGCTAGAGTTTGTCAGAGGGGGGTGGAATTCCACGTGTAGCAGTGAAATGCGTAGATATGTGGAGGAACACCGATGGCGAAGGCAGCCCCCTGGGATGTGACTGACGCTCATGTACGAAAGCGTGG	134	82	73	122	59	17	60	80	73	54	57	110	48	19	86	112	82	35	54	38	63	24	12	13	5	0	15	30	12	8	9	12	10	10	17	13	7	5	17	13	9	23	23	41	13	45	30	49	28
GCGAGCGTTGTCCGGAATCACTGGGCGTAAAGGGCGCGTAGGCGGCCTGGTAAGTAGGGGGTGAAATCCTGCGGCTTAACCGCAGGGCTGCCTTCTAAACTGTCAGGCTCGAGCACGGTAGAGGCAGATGGAATTCCCGGTGTAGCGGTGGAATGCGTAGAGATCGGGAAGAACATCAGTGGCGAAGGCGGTCTGCTGGGCCGTTGCTGACGCTGAGGCGCGACAGCGTGG	135	34	59	56	35	33	34	48	58	47	26	49	18	30	53	77	67	12	46	41	37	0	0	0	0	0	0	0	0	0	0	0	0	0	0	0	0	0	0	0	0	32	38	36	21	55	28	59	28
GCAAGCGTTAATCGGAATTACTGGGCGTAAAGCGTGCGCAGGCGGCTTTGCAAGACAGATGTGAAATCCCCGGGCTTAACCTGGGAACTGCATTTGTGACTGCATGGCTAGAGTGCGGCAGAGGGGGATGGAATTCCGCGTGTAGCAGTGAAATGCGTAGATATGCGGAGGAACACCGATGGCGAAGGCAATCCCCTGGGCCTGCACTGACGCTCATGCACGAAAGCGTGG	136	78	82	108	61	46	56	106	108	87	58	77	35	46	78	99	76	37	55	56	34	21	9	11	9	7	18	21	16	7	16	13	13	20	31	9	13	8	17	7	27	7	1	9	6	7	4	15	8
GCGAGCGTTGTCCGGAATTATTGGGCGTAAAGAGCTTGTAGGCGGTCTGTCGCGTCTGCTGTGAAAATCCGGGGCTCAACCCCGGACTTGCAGTGGGTACGGGCAGACTAGAGTGTGGTAGGGGAGACTGGAATTCCTGGTGTAGCGGTGAAATGCGCAGATATCAGGAGGAACACCGATGGCGAAGGCAGGTCTCTGGGCCACTACTGACGCTGAGAAGCGAAAGCATGG	137	50	57	79	55	66	36	43	90	54	40	70	26	47	53	87	81	33	50	37	34	17	19	4	16	11	23	31	18	10	7	13	21	29	18	13	11	10	24	16	21	0	3	6	1	3	2	4	1
GCGAGCGTTGTCCGGAATTATTGGGCGTAAAGGGCTCGTAGGCGGTTTGTCGCGTCGGGAGTGAAAACACTGGGCTTAACTCAGTGCTTGCTTCCGATACGGGCAGACTAGAGGTATGCAGGGGAGAACGGAATTCCTGGTGTAGCGGTGAAATGCGCAGATATCAGGAGGAACACCGGTGGCGAAGGCGGTTCTCTGGGCATTACCTGACGCTGAGGAGCGAAAGTGTGG	138	20	19	56	22	32	12	30	16	16	16	34	20	16	24	25	40	14	22	17	17	10	8	10	8	7	15	21	1	8	10	8	11	11	9	17	11	8	17	10	19	57	31	80	50	83	65	71	43
GCAAGCGTTGTCCGGAATCATTGGGCGTAAAGCGCGTGTAGGCGGTCCGGTAAGTCGGCTGTGAAAGTCCAGGGCTCAACCCTGGGATGCCGGTCGATACTGCCGGACTAGAGTTCGGAAGAGGCGAGTGGAATTCCCGGTGTAGCGGTGAAATGCGCAGATATCGGGAGGAACACCAATGGCGAAGGCAGCTCGCTGGGACGTTACTGACGCTGAGACGCGAAAGCGTGG	139	23	38	41	26	11	23	23	34	15	19	37	14	8	37	32	41	11	17	11	18	28	8	15	10	1	8	14	8	5	13	20	6	10	20	14	11	4	19	15	15	21	42	28	24	29	24	38	23
GCGAGCGTTAATCGGAATTACTGGGCGTAAAGCGTGCGCAGGCGGTTCGTTGTGTCGGTGGTGAAAGCCCCGGGCTTAACCTGGGAATGGCCATGGAAACTGGCGAACTGGAGTGTGGCAGAGGGGGGTGGAATTCCGCGTGTAGCAGTGAAATGCGTAGAGATGCGGAGGAACACCGATGGCGAAGGCAGCCCCCTGGGCTAACACTGACGCTCAGGCACGAAAGCGTGG	140	36	106	81	84	151	36	75	117	99	25	105	29	77	58	80	108	54	42	28	18	22	22	18	22	21	24	34	14	15	14	27	16	25	15	11	28	15	13	10	8	0	0	0	0	0	0	0	0
GCAAGCGTTAATCGGAATTACTGGGCGTAAAGCGTGCGCAGGCGGTGATGTAAGACAGGTGTGAAATCCCCGGGCTTAACCTGGGAACTGCATTTGTGACTGCATCGCTGGAGTGCGGCAGAGGGGGATGGAATTCCGCGTGTAGCAGTGAAATGCGTAGATATGCGGAGGAACACCGATGGCGAAGGCAATCCCCTGGGCCTGCACTGACGCTCATGCACGAAAGCGTGG	141	14	12	41	7	9	16	18	27	12	23	23	5	8	14	21	14	2	15	7	6	4	3	2	1	7	5	9	2	2	4	4	2	3	3	5	6	1	4	1	7	29	15	40	27	38	39	37	29
CCGAGCGTTGTCCGGAATTATTGGGCGTAAAGGGCTCGTAGGCGGTTCGTCACGTCGGGAGTGAAAACTCGGAGCTTAACTCCGAGCCTGCTTCCGATACGGGCAGACTAGAGGTAGGCAGGGGAGAGCGGAACTCCTGGTGTAGCGGTGGAATGCGCAGATATCAGGAAGAACACCGGTGGCGAAGGCGGCTCTCTGGGCCTTACCTGACGCTGAGGAGCGAAAGCGTGG	142	43	48	52	34	51	34	43	46	50	29	40	27	34	88	41	70	25	29	30	22	15	1	13	19	11	13	13	13	8	9	8	7	17	6	21	9	6	10	3	14	14	14	14	15	13	4	15	9
GCTAGCGTTGTTCGGAATTACTGGGCGTAAAGCGCACGTAGGCGGCTTTGTAAGTTAGAGGTGAAAGCCCGGAGCTCAACTCCGGAATTGCCTTTAAGACTGCATCGCTAGAATTGTGGAGAGGTGAGTGGAATTCCGAGTGTAGAGGTGAAATTCGTAGATATTCGGAAGAACACCAGTGGCGAAGGCGACTCACTGGACACATATTGACGCTGAGGTGCGAAAGCGTGG	143	49	52	58	35	42	33	42	76	54	24	42	16	22	39	65	42	25	30	31	11	0	0	0	0	0	0	0	0	0	0	0	0	0	0	0	0	0	0	0	0	39	27	50	34	48	56	63	49
GCTAGCGTTGTTCGGAATTACTGGGCGTAAAGCGCACGTAGGCGGCTTTGCAAGTTAGAGGTGAAAGCCCGGGGCTCAACTCCGGAATTGCCTTTAAAACTGCATCGCTAGAATTGTGGAGAGGTAAGTGGAATTCCGAGTGTAGAGGTGAAATTCGTAGATATTCGGAAGAACACCAGTGGCGAAGGCGACTTACTGGACACATATTGACGCTGAGGTGCGAAAGCGTGG	144	2	22	28	21	52	12	26	34	24	7	24	11	24	11	21	20	15	5	6	3	8	13	15	25	27	14	30	22	12	11	26	13	25	17	22	23	18	17	20	11	0	0	0	0	0	0	0	0
GCAAGCGTTGTCCGGATTTATTGGGCGTAAAGAGCGTGTAGGCGGCCAGACAGGTCCGTTGTGAAAACTCGAGGCTCAACCTCGAGACGTCGACGGAAACCGTCTGGCTAGAGTCCGGAAGAGGAGTGTGGAATTCCTGGTGTAGCGGTGAAATGCGCAGATATCAGGAAGAACACCTATGGCGAAGGCAGCACTCTGGGACGGTACTGACGCTGAGACGCGAAAGCGTGG	145	17	52	49	32	36	22	39	50	30	15	45	15	37	44	46	41	25	24	27	20	31	11	16	13	8	19	22	14	17	13	25	18	16	21	15	17	11	16	6	21	9	3	20	9	11	10	24	14
GCAAGCGTTGTCCGGAATTATTGGGCGTAAAGAGCTCGTAGGCGGTCTGTCACGTCGGACGTGAAAATCCAGGGCTCAACCCTGGACCTGCGTTCGATACGGGCAGACTAGAGTTCGGTAGGGGAGACTGGAATTCCTGGTGTAGCGGTGAAATGCGCAGATATCAGGAGGAACACCGGTGGCGAAGGCGGGTCTCTGGGCCGAAACTGACGCTGAGGAGCGAAAGCGTGG	146	26	43	71	35	67	28	53	85	34	21	54	21	32	45	43	42	29	30	23	17	19	16	22	24	23	22	34	19	11	12	23	9	19	20	25	22	19	17	18	24	1	1	0	0	0	0	0	0
GCGAGCGTTGTCCGGAATTATTGGGCGTAAAGGGCTCGTAGGCGGTCTGTTGCGTCGGGAGTGAAAACTCAGGGCTTAACCCTGAGCCTGCTTCCGATACGGGCAGACTAGAGGTATGCAGGGGAGAACGGAATTCCTGGTGTAGCGGTGAAATGCGCAGATATCAGGAGGAACACCGGTGGCGAAGGCGGTTCTCTGGGCATTACCTGACGCTGAGGAGCGAAAGTGTGG	147	17	17	23	17	50	13	25	37	10	10	20	16	24	19	18	18	8	12	5	7	23	23	29	51	50	45	45	22	16	16	45	33	61	10	34	21	20	18	42	22	6	11	6	5	4	10	6	13
GCGAGCGTTAATCGGAATTACTGGGCGTAAAGCGTGCGCAGGCGGTTCGTTGTGTCGGCGGTGAAAGCCCCGGGCTCAACCTGGGAATGGCCGTTGAAACTGGCGAACTGGAGTGTGGCAGAGGGGGGTGGAATTCCGCGTGTAGCAGTGAAATGCGTAGAGATGCGGAGGAACACCGATGGCGAAGGCAGCCCCCTGGGCTGACACTGACGCTCAGGCACGAAAGCGTGG	148	7	7	15	9	5	2	6	2	4	7	11	3	2	4	6	2	4	3	4	1	8	3	3	6	2	5	3	4	2	4	9	9	5	6	2	6	2	4	5	2	12	8	18	10	9	7	16	6
GCAAGCGTTGTCCGGAATTATTGGGCGTAAAGCGCGCGCAGGCGGTCAATTAAGTTGGGTGTTTAAGCCCGGGGCTCAACCCCGGTTCGCATCCAAAACTGGTTGACTTGAGTGTAGGAGAGGAAAGTGGAATTCCACGTGTAGCGGTGAAATGCGTAGAGATGTGGAGGAACACCAGTGGCGAAGGCGACTTTCTGGCCTATAACTGACGCTGAGGCGCGAAAGCGTGG	149	22	36	33	32	47	21	34	43	34	18	33	17	19	33	16	14	16	18	9	29	38	22	26	20	19	19	27	19	12	15	44	15	24	29	14	26	20	25	20	23	2	1	3	0	7	1	5	3
GCTAGCGTTGTTCGGAATCACTGGGCGTAAAGGGCGCGTAGGCGGCTTTGTAAGTCGGGGGTGAAAGCCTGTGGCTCAACCACAGAATTGCCTTCGATACTGCATGGCTTGAGACCGGAAGAGGTAAGTGGAACTGCGAGTGTAGAGGTGAAATTCGTAGATATTCGCAAGAACACCAGTGGCGAAGGCGGCTTACTGGTCCGGTTCTGACGCTGAGGCGCGAAAGCGTGG	150	2	5	6	2	2	3	3	5	2	2	4	2	5	2	3	7	1	0	1	4	3	1	3	0	1	2	0	4	1	1	2	2	2	0	1	0	0	2	0	2	54	41	85	65	62	78	86	58
ACGAGCGTTGTCCGGATTCATTGGGCGTAAAGCGCGCGTAGGCGGTTTGGTAAGTCGGATGTGAAAACCAGAGGCTCAACCTCTGGCCTGCATCCGATACTGCCCGACTAGAGGTAGGTAGGGGAGATCGGAATTCCTGGTGTAGCGGTGAAATGCGCAGATATCAGGAGGAACACCGGTGGCGAAGGCGGATCTCTGGGCCTTACCTGACGCTGAGGCGCGAAAGCTAGG	151	50	70	91	72	46	51	64	68	48	66	86	20	50	60	73	60	5	48	46	30	38	20	21	14	8	23	28	15	9	15	18	17	9	25	24	22	13	18	14	20	0	1	0	0	0	0	0	0
GCTAGCGTTGTCCGGATTTATTGGGCGTAAAGAGCGCGTAGGCGGCCGAGTAAGTCCGACGTGAAATCTGGAGGCTCAACCTCCAGCGGTCGTTGGAAACTACTCGGCTAGAGTCCGGAAGAGGAGAGTGGAATTCCTGGTGTAGCGGTGAAATGCGCAGATATCAGGAAGAACACCGATGGCGAAAGCAGCTCTCTGGGACGGTACTGACGCTGAGGCGCGAAAGCGTGG	152	18	51	21	33	27	17	31	47	39	16	40	15	22	39	45	31	14	30	12	24	9	10	3	6	2	6	12	9	8	7	16	12	8	14	6	5	4	3	9	5	1	1	3	0	2	1	1	0
GCAAGCGTTGTTCGGAATTACTGGGCGTAAAGGGCTCGTAGGTGGCCAACTAAGTCAGACGTGAAATCCCTCGGCTTAACCGGGGAACTGCGTCTGATACTGGATGGCTTGAGTTCGGGAGAGGGATGCGGAATTCCAGGTGTAGCGGTGAAATGCGTAGATATCTGGAGGAACACCGGTGGCGAAGGCGGCATCCTGGACCGACACTGACACTGAGGAGCGAAAGCCAGG	153	41	65	49	67	29	23	62	59	59	37	68	23	34	51	71	47	16	34	27	34	23	6	12	1	2	7	12	9	3	10	13	10	8	26	9	10	8	7	9	12	0	0	0	1	0	1	2	1
GCGAGCGTTAATCGGAATTACTGGGCGTAAAGCGCACGTAGTCGGCTTTGCAAGTCGGGTGTGAAATCCCCGGGCTCAACCTGGGAACTGCATCCGAGACTGCATTGCTAGAGTATGGGAGAGGGAAGCGGAATTTCTGGTGTAGCAGTGAAATGCGTAGATATCAGAAGGAACATCAGTGGCGAAGGCGGCTTCCTGGACCAATACTGACGATCAGGTGCGAAAGCGTGG	154	15	33	19	12	15	15	16	22	24	8	16	3	11	11	12	11	9	15	11	15	14	4	3	2	0	8	13	2	2	9	10	4	7	9	2	5	6	12	5	3	34	33	53	26	59	66	74	62
GCAAGCGTTGTCCGGAATCATTGGGCGTAAAGCGCGCGTAGGCGGCCTCATAAGTCCGTTGTGAAAGTCAAAGGCTCAACCTTTGAAAGCCGATGGATACTGTGAGGCTAGAGTCCGGAAGAGGCGAGTGGAATTCCTGGTGTAGCGGTGGAATGCGCAGATATCAGGAGGAACACCAATAGCGAAGGCAGCTCGCTGGGACGGTACTGACGCTAAGGCGCGAAAGCGTGG	155	1	19	8	10	43	10	12	29	18	5	11	4	14	17	18	6	4	6	5	4	9	13	4	6	16	9	13	8	2	2	12	11	18	5	9	13	12	5	14	3	0	0	1	0	1	0	3	2
GCGAGCGTTGTCCGGAATTATTGGGCGTAAAGAGCGTGTAGGCTGTTCGGTAAGTCTGCCGTGAAAACCTGAGGCTCAACCTCGGGCGTGCGGTGGATACTGCCGGGCTAGAGGACGGTAGAGGCGAGTGGAATTCCCGGTGTAGCGGTGAAATGCGCAGATATCGGGAGGAACACCAGTAGCGAAGGCGGCTCGCTGGGCCGTTCCTGACGCTGAGACGCGAAAGCTAGG	156	0	0	1	0	0	0	0	0	0	0	0	0	0	0	0	0	0	0	0	0	0	0	0	0	0	0	0	0	0	0	0	0	0	0	0	0	0	0	0	0	52	59	84	61	95	79	89	96
GCTAGCGTTGTCCGGAATCATTGGGCGTAAAGCGCGCGTAGGCGGCCCGGTAAGTCCGCTCTGAAAGTCCAGGGCTCAACCCTGGAAAGCGGGTGGATACTGCCGGGCTAGAGTCCGGAAGAGGCGAGTGGAATTCCTGGTGTAGCGGTGGAATGCGCAGATATCAGGAGGAACACCAACAGCGAAGGCAGCTCGCTGGGACGGTACTGACGCTGAGGCGCGAAAGCGTGG	157	6	3	9	10	0	10	12	9	2	2	12	3	1	7	8	9	1	6	3	3	10	0	3	1	0	3	3	1	1	0	5	5	0	6	3	3	1	5	4	2	47	46	64	47	79	49	76	52
CCAAGCGTTATCCGGATTTATTGGGTTTAAAGGGTGCGTAGGCGGCTTATTAAGTCAGAGGTGAAAGACGGTGGCTCAACCATCGCAGTGCCTTTGATACTGATGAGCTTGAATGAACCTGAGGTAGGCGGAATGTGACAAGTAGCGGTGAAATGCATAGATATGTCACAGAACACCAATTGCGAAGGCAGCTTACTAAAGTTTAATTGACGCTGAGGCACGAAAGCGTGG	158	15	2	470	118	34	10	89	42	0	8	48	7	18	135	2	71	43	17	209	50	34	42	5	4	16	293	197	11	24	35	7	176	92	77	136	25	122	84	22	8	0	0	0	0	0	0	0	0
GCAAGCGTTAATCGGAATTACTGGGCGTAAAGCGTGCGCAGGCGGTTTTGTAAGTCTGTCGTGAAAGCCCCGGGCTCAACCTGGGAATTGCGATGGAGACTGCAAGGCTTGAATCTGGCAGAGGGGGGTAGAATTCCACGTGTAGCAGTGAAATGCGTAGAGATGTGGAGGAACACCGATGGCGAAGGCAGCCCCCTGGGTCAAGATTGACGCTCATGCACGAAAGCGTGG	159	20	21	135	44	94	32	88	83	33	33	88	46	36	25	52	56	76	46	17	9	6	1	17	8	13	16	19	10	6	4	8	9	8	13	15	7	7	7	7	9	6	3	10	9	8	6	8	5
GCAAGCGTTGTCCGGAATTATTGGGCGTAAAGGGCTCGTAGGCGGTCCATCGCGTCGGGAGTGAAAAGCTGGGGCTTAACCCCAGTCCTGCTTCCGATACGGGTGGACTAGAGGTAGGTAGGGGAGATCGGAATTCCTGGTGTAGCGGTGAAATGCGCAGATATCAGGAGGAACACCGGTGGCGAAGGCGGATCTCTGGGCCTTACCTGACGCTGAGGAGCGAAAGCATGG	160	27	38	47	45	39	23	40	49	33	25	37	10	21	43	45	31	17	28	15	12	17	10	13	20	2	11	20	13	9	8	14	8	12	17	13	6	15	18	11	21	0	0	0	0	4	0	0	0
GCGAGCGTTGTCCGGAATTATTGGGCGTAAAGAGCTCGTAGGCGGTGTGTCGCGTCGGCCGTGAAAACCTGCAGCTTAACTGTGGGCTTGCGGTCGATACGGGCATCACTGGAGTTCGGCAGGGGAGACTGGAATTCCTGGTGTAGCGGTGAAATGCGCAGATATCAGGAGGAACACCGGTGGCGAAGGCGGGTCTCTGGGCCGATACTGACGCTGAGGAGCGAAAGCGTGG	161	38	45	59	45	34	30	47	49	44	24	52	19	30	43	49	57	14	37	33	20	11	5	6	7	3	4	6	6	3	5	8	3	2	10	8	6	2	5	4	9	4	9	11	6	10	7	5	5
GCAAGCGTTGTTCGGAATTATTGGGCGTAAAGCGCGTGTAGGCGGCTTTGCAAGTCGGGTGTGAAAGCCCTCGGCTCAACCGAGGAAGTGCGCCCGAAACTGCAGAGCTTGAGTACCGGAGAGGATGGCGGAATTCCCCAAGTAGAGGTGAAATTCGTAGATATGGGGAGGAACACCGGTGGCGAAGGCGGCCATCTGGACGGATACTGACGCTGAGACGCGAAAGCGTGG	162	15	19	10	6	23	11	18	11	11	11	9	4	6	10	8	8	5	10	4	6	2	4	1	1	0	5	8	7	1	8	2	5	7	2	0	1	3	4	7	4	27	29	44	32	70	32	66	46
GCAAGCGTTAATCGGAATTACTGGGCGTAAAGCGTGCGCAGGCGGTGATGTAAGACAGTTGTGAAATCCCCGGGCTCAACCTGGGAACTGCATCTGTGACTGCATCGCTGGAGTGCGGCAGAGGGGGATGGAATTCCGCGTGTAGCAGTGAAATGCGTAGATATGCGGAGGAACACCGATGGCGAAGGCAATCCCCTGGGCCTGCACTGACGCTCATGCACGAAAGCGTGG	163	30	26	64	27	26	29	33	48	31	24	28	16	18	38	34	56	23	26	27	26	15	9	7	4	4	4	22	11	7	6	3	2	11	13	8	1	3	20	6	5	33	16	40	43	19	36	17	29
ACGAGCGTTGTCCGGATTCATTGGGCGTAAAGCGCGCGTAGGCGGCTCGGAAAGTCGGTCGTGAAATGCCGGGGCTCAACCCCGGGACTGCGTCCGATACTTCCGGGCTGGAGGTAGGTAGGGGAGATCGGAATTCCTGGTGTAGCGGTGAAATGCGCAGATATCAGGAGGAACACCGGTGGCGAAGGCGGATCTCTGGGCCTTACCTGACGCTGAGGCGCGAAAGCTAGG	164	12	4	10	5	4	6	3	1	1	9	2	3	0	8	12	2	0	4	6	7	2	1	3	1	0	0	0	1	1	3	0	0	0	5	1	4	0	1	1	3	34	33	46	16	35	52	66	55
GCAAGCGTTGTCCGGAATCATTGGGCGTAAAGCGCGTGTAGGCGGCTCGGTAAGTCTGCTGTGAAAGTCCAGGGCTCAACCCTGGGATGCCGGTGGATACTGTCGAGCTCGAGTCCGGAAGAGGCGAGTGGAATTCCTGGTGTAGCGGTGAAATGCGCAGATATCAGGAGGAACACCAATGGCGAAGGCAGCTCGCTGGGACGTGACTGACGCTGAGACGCGAAAGCGTGG	165	10	27	30	17	16	9	25	28	15	9	20	8	14	10	15	15	7	12	7	6	4	1	0	2	3	0	4	8	1	5	3	1	3	5	3	9	7	5	3	9	28	15	43	34	37	36	39	30
GCAAGCGTTGTTCGGAATTATTGGGCGTAAAGCGCGTGTAGGCGGCTTTGCAAGTCGGGTGTGAAAGCCCTCAGCTCAACTGAGGAAGTGCGCCCGAAACTGCAGAGCTTGAGTGCCGGAGAGGGTGGCGGAATTCCCCAAGTAGAGGTGAAATTCGTAGATATGGGGAGGAACACCGGTGGCGAAGGCGGCCACCTGGACGGTAACTGACGCTGAGACGCGAAAGCGTGG	166	17	27	33	29	8	16	25	24	25	17	33	9	15	28	31	30	10	29	15	15	19	9	5	6	1	3	23	5	8	14	10	3	6	16	8	8	8	12	11	13	26	9	48	31	36	22	55	37
GCGAGCGTTGTCCGGAATTATTGGGCGTAAAGAGCGTGTAGGCGGTTCGGTAAGTCTGCCGTGAAAACCTGAGGCTCAACCTCGGGCGTGCGGTGGATACTGCCGGGCTAGAGGACGGTAGAGGCGAGTGGAATTCCCGGTGTAGCGGTGAAATGCGCAGATATCGGGAGGAACACCAGTAGCGAAGGCGGCTCGCTGGGCCGTTCCTGACGCTGAGACGCGAAAGCTAGG	167	1	0	1	0	0	0	0	1	0	0	0	0	0	0	1	0	0	0	0	0	0	0	0	0	0	0	0	0	0	0	0	0	0	0	0	0	0	0	0	0	81	51	118	80	98	100	130	86
GCAAGCGTTAATCGGAATTACTGGGCGTAAAGGGTGCGTAGGCGGTTGTTTAAGTCTGTCGTGAAATCCCCGGGCTCAACCTGGGAATGGCGATGGATACTGGACAGCTAGAGTGTGTCAGAGGATGGTGGAATTCCCGGTGTAGCGGTGAAATGCGTAGAGATCGGGAGGAACATCAGTGGCGAAGGCGGCCATCTGGGACAACACTGACGCTGAAGCACGAAAGCGTGG	168	0	0	0	2	14	1	4	2	2	0	1	1	2	0	0	0	3	0	0	0	43	186	150	215	528	137	136	295	264	18	142	97	154	14	13	43	178	70	267	34	0	0	0	0	0	0	0	0
ACCAGCGTTGTCCGGATTTACTGGGCGTAAAGAGCGCGCAGGCGGTCGTTCAAGTCGAGTGTGAAAGCCCCCGGCTCAACTGGGGAGGGTCACTCGATACTGATCGACTTGAAGGCAGGAGAGGGAAGCGGAATTCCCGGTGTAGTGGTGAAATGCGTAGATATCGGGAGGAACACCAGTGGCGAAGGCGGCTTCCTGGCCTGTTCTTGACGCTGAGGCGCGAAAGCTAGG	169	29	41	65	35	31	19	25	48	23	24	47	18	25	32	32	57	11	14	10	12	18	5	4	11	8	16	18	12	8	8	8	15	10	25	13	14	5	10	7	9	20	18	26	14	17	26	26	29
GCTAGCGTTGTTCGGAATTACTGGGCGTAAAGCGTACGTAGGCGGCTTTGTAAGTTAGAGGTGAAAGCCCAGAGCTCAACTCTGGAATTGCCTTTAAGACTGCATCGCTTGAATCGTGGAGAGGTTAGTGGAATTCCGAGTGTAGAGGTGAAATTCGTAGATATTCGGAAGAACACCAGTGGCGAAGGCGACTAACTGGACACGTATTGACGCTGAGGTACGAAAGCGTGG	170	47	86	73	43	45	59	103	81	74	46	48	37	71	84	85	66	44	39	56	78	60	28	37	34	23	30	36	25	32	17	40	19	35	19	46	19	50	27	11	45	2	0	6	3	1	2	3	1
GCGAGCGTTGTCCGGAATTATTGGGCGTAAAGAGCTTGTAGGCGGTTTGTCGCGTCTGCCGTGAAAATTCGAGGCTCAACCTCGAACTTGCGGTGGGTACGGGCAGACTAGAGTGTGGTAGGGGAGACTGGAATTCCTGGTGTAGCGGTGAAATGCGCAGATATCAGGAGGAACACCGATGGCGAAGGCAGGTCTCTGGGCCACTACTGACGCTGAGAAGCGAAAGCATGG	171	7	12	40	20	66	7	26	36	17	5	9	21	42	11	19	16	24	15	7	3	3	7	20	7	34	16	11	14	4	4	6	12	30	3	15	8	16	7	28	11	2	6	5	4	9	1	2	4
GCGAGCGTTGTCCGGAATCACTGGGCGTAAAGGGCGCGTAGGCGGCCTGATAAGTAGGGGGTGAAATCTTGCGGCTTAACCGCAAGGCTGCCTTCTAAACTGTCAGGCTAGAGCACAGTAGAGGCAGGTGGAATTCCCGGTGTAGCGGTGGAATGCGTAGAGATCGGGAAGAACATCAGTGGCGAAGGCGGCCTGCTGGGCTGTTGCTGACGCTGAGGCGCGACAGCGTGG	172	14	51	41	37	64	32	50	36	52	15	28	14	36	22	32	28	14	24	8	18	23	11	20	9	10	7	26	11	4	18	16	7	17	16	15	9	25	6	12	12	0	0	0	0	0	0	0	0
GCAAGCGTTGTCCGGAATTATTGGGCGTAAAGAGCTCGTAGGCGGTCTGTCGCGTCGGCTGTGAAATCCCGAGGCTCAACCTCGGGTCTGCAGTCGATACGGGCAAACTGGAGTGTTGCAGGGGAGACTGGAATTCCTGGTGTAGCGGTGAAATGCGCAGATATCAGGAGGAACACCGGTGGCGAAGGCGGGTCTCTGGGCAACAACTGACGCTGAGGAGCGAAAGCGTGG	173	15	20	31	21	5	18	22	18	11	19	33	12	10	24	26	46	7	29	20	14	0	0	0	0	0	0	0	0	0	0	0	0	0	0	0	0	0	0	0	0	41	40	79	36	106	53	77	36
GCAAGCGTTGTCCGGAATTATTGGGCGTAAAGCGCGTGTAGGCGGTCCGGTAAGTCGGTTGTGAAAGCCCAGGGCTCAACCCTGGGATGCCGACCGATACTGTCGGACTAGAGTTCGGAAGAGGCGAGTGGAATTCCCGGTGTAGCGGTGAAATGCGCAGATATCGGGAGGAACACCAATGGCGAAGGCAGCTCGCTGGGACGTTACTGACGCTGAGACGCGAAAGCGTGG	174	0	2	4	0	0	1	1	0	1	3	3	2	4	0	8	1	0	0	1	0	0	0	0	0	0	2	1	0	0	1	3	1	1	4	1	0	0	0	0	0	8	7	6	1	8	3	5	1
GCGAGCGTTGTCCGGAATTATTGGGCGTAAAGAGCTTGTAGGCGGTTTGTCGCGTCTGCTGTGAAATCTCAAGGCTCAACCTTGAGCTTGCAGTGGGTACGGGCAGACTAGAGTGTGGTAGGGGAGACTGGAATTCCTGGTGTAGCGGTGAAATGCGCAGATATCAGGAGGAACACCGATGGCGAAGGCAGGTCTCTGGGCCACTACTGACGCTGAGAAGCGAAAGCATGG	175	55	110	120	80	120	54	106	131	98	47	91	55	91	96	113	113	75	49	83	38	40	21	10	32	18	25	33	15	3	18	24	19	20	18	15	17	10	18	17	19	0	0	0	0	0	0	0	0
GCTAGCGTTGTCCGGAATCATTGGGCGTAAAGAGCGTGTAGGCGGCCCGGTAAGTCCGCTGTAAAAGTCAAAGGCTCAACCTTTGAATGTCAGTGGATACTGCCGGGCTAGAGTCCGGAAGAGGCGAGTGGAACTCCTGGTGTAGCGGTGGAATGCGCAGATATCAGGAAGAACACCAACGGCGAAGGCAGCTCGCTGGGACGGTACTGACGCTGAGACGCGAAAGCGTGG	176	2	13	0	0	2	2	2	14	4	1	3	1	3	0	4	2	2	1	3	1	5	5	1	1	0	1	3	0	2	3	3	6	1	1	0	3	4	2	5	3	0	0	0	0	0	0	0	1
GCAAGCGTTAATCGGAATTACTGGGCGTAAAGGGTGCGTAGGCGGTTGTTTAAGTCTGTCGTGAAATCCCCGGGCTCAACCTGGGAATGGCGATGGATACTGGGCAGCTAGAGTGTGTCAGAGGATGGTGGAATTCCCGGTGTAGCGGTGAAATGCGTAGAGATCGGGAGGAACATCAGTGGCGAAGGCGGCCATCTGGGACAACACTGACGCTGAAGCACGAAAGCGTGG	177	1	1	0	1	9	0	1	0	1	0	4	0	2	1	0	1	0	0	0	0	37	161	137	147	211	88	153	95	55	139	131	166	100	4	13	31	77	31	87	163	0	0	0	0	0	0	0	0
GCTAGCGTTGTTCGGAATCACTGGGCGTAAAGGGCGCGTAGGCGGCTTTGGCCGTCGGCTCGTGAAAGCCCGGGGCTCAACCCCGGAGGTGCGGCCGAGACCCCAAAGCTGGAGGCCGGAAGAGGAGGGTGGAATACCCAGTGTAGAGGTGAAATTCGTAGATATTGGGTGGAACACCGGTGGCGAAAGCGGCTCTCTGGTCCGGACCTGACGCTGAGGCGCGAAAGCGTGG	178	0	0	1	1	0	0	0	1	2	0	1	0	0	0	1	0	2	1	0	0	0	0	0	0	0	0	0	0	0	0	0	0	0	0	0	0	0	0	0	0	62	83	103	75	163	117	155	90
GCAAGCGTTATCCGGAATTATTGGGCGTAAAGCGCGCGCAGGTGGTTTCTTAAGTCTGATGTGAAAGCCCACGGCTCAACCGTGGAGGGTCATTGGAAACTGGGAGACTTGAGTGCAGAAGAGGAAAGTGGAATTCCATGTGTAGCGGTGAAATGCGTAGAGATATGGAGGAACACCAGTGGCGAAGGCGACTTTCTGGTCTGTAACTGACACTGAGGCGCGAAAGCGTGG	179	14	20	13	7	38	11	25	26	11	22	19	10	7	40	30	23	5	17	21	21	28	17	27	13	8	13	33	12	4	11	14	19	14	11	15	19	17	17	19	15	55	29	90	27	15	42	36	13
GCAAGCGTTACTCGGAATTACTGGGCGTAAAGCGTGCGTAGGTGGTTTGTTAAGTCTGATGTGAAAGCCCTGGGCTCAACCTGGGAATGGCATTGGATACTGGCGAGCTAGAGTGCGGTAGAGGGTAGTGGAATTCCCGGTGTAGCAGTGAAATGCGTAGAGATCGGGAGGAACATCTGTGGCGAAGGCGACTACCTGGACCAGCACTGACACTGAGGCACGAAAGCGTGG	180	35	29	90	19	6	15	35	20	17	38	84	15	12	29	49	63	7	28	35	15	64	13	29	17	9	21	40	23	18	10	36	8	7	20	16	12	12	44	22	17	19	16	42	18	12	25	37	13
GCGAGCGTTGTCCGGAATTATTGGGCGTAAAGGGCTCGTAGGCGGTTTGTCGCGTCGGGAGTGAAAATCCAGGGCTTAACTCTGGACTGGCTTCCGATACGGGCAGACTAGAGGTATGCAGGGGAGAACGGAATTCCTGGTGTAGCGGTGAAATGCGCAGATATCAGGAGGAACACCGGTGGCGAAGGCGGTTCTCTGGGCATTACCTGACGCTGAGGAGCGAAAGTGTGG	181	17	38	94	51	74	18	57	59	34	30	71	28	58	33	34	66	42	32	32	11	21	11	11	17	18	19	29	10	8	9	23	30	28	21	30	11	12	14	22	17	0	0	0	0	0	0	1	1
GCGAGCGTTAATCGGAATTACTGGGCGTAAAGCGTGCGCAGGCGGTTTTGTAAGCCAGATGTGAAAGCCCCGGGCTTAACCTGGGAATGGCATTTGGGACTGCAAGGCTTGAGTGCGGCAGAGGAGACTGGAATTCCTGGTGTAGCAGTGAAATGCGTAGATATCAGGAGGAATACCGATGGCGAAGGCAGGTCTCTGGGCTGACACTGACGCTCATGCACGAAAGCGTGG	182	60	42	82	50	15	27	41	23	36	33	94	19	21	57	76	55	22	31	43	17	11	6	7	6	1	2	17	8	5	11	11	12	5	19	10	7	1	7	4	6	10	19	20	6	15	10	25	17
GCGAGCGTTAATCGGAATTACTGGGCGTAAAGCGCACGTAGGCGGCTTGGTATGTCGGGTGTGAAATCCCCGGGCTCAACCTGGGAACTGCATCCGAAACTGCCTTGCTAGAGTATGGGAGAGGGAAGTGGAATTTCCGGTGTAGCGGTGAAATGCGTAGATATCGGAAGGAACATCAGTGGCGAAGGCGACTTCCTGGACCAATACTGACGCTCAGGTGCGAAAGCGTGG	183	46	50	50	32	35	27	37	40	42	22	32	13	31	61	54	51	26	33	42	22	19	9	10	6	6	14	18	8	8	5	14	11	9	9	4	7	12	9	2	7	5	3	8	7	5	8	14	6
GCAAGCGTTGTCCGGAATTATTGGGCGTAAAGCGCGCGCAGGTGGTTTCTTAAGTCTGATGTGAAAGCCCACGGCTCAACCGTGGAGGGTCATTGGAAACTGGGGAACTTGAGTGCAGAAGAGGAAAGTGGAATTCCAAGTGTAGCGGTGAAATGCGTAGAGATTTGGAGGAACACCAGTGGCGAAGGCGACTTTCTGGTCTGTAACTGACACTGAGGCGCGAAAGCGTGG	184	15	41	17	12	39	16	23	46	33	59	17	12	20	24	23	22	6	17	19	13	14	14	16	11	4	16	25	14	9	18	10	19	7	13	12	20	13	15	14	14	60	47	37	53	21	50	31	18
GCAAGCGTTAATCGGAATTACTGGGCGTAAAGCGTGCGCAGGCGGTTCTATAAGACAGATGTGAAATCCCCGGGCTCAACCTGGGAACTGCATTTGTGACTGTAGAGCTGGAGTACGGTAGAGGGGGATGGAATTCCGCGTGTAGCAGTGAAATGCGTAGATATGCGGAGGAACACCGATGGCGAAGGCAATCCCCTGGACCTGTACTGACGCTCATGCACGAAAGCGTGG	185	2	1	29	3	10	11	16	18	2	0	6	11	7	2	4	6	13	0	0	0	0	5	0	1	3	0	0	0	0	3	4	14	6	19	1	0	0	1	3	5	0	0	0	0	0	0	0	0
GCTAGCGTTGTTCGGAATTACTGGGCGTAAAGCGTACGTAGGCGGCTTTGTAAGTTAGAGGTGAAAGCCCGGGGCTCAACCCCGGAATTGCCTTTAAGACTGCATCGCTTGAATCGCGGAGAGGTGAGTGGAATTCCGAGTGTAGAGGTGAAATTCGTAGATATTCGGAAGAACACCAGTGGCGAAGGCGGCTCACTGGACGCGTATTGACGCTGAGGTACGAAAGCGTGG	186	15	109	1	15	42	56	29	46	24	25	16	11	38	43	15	62	22	25	10	73	30	44	43	78	132	51	59	93	36	63	24	30	59	33	49	26	167	31	69	153	0	0	0	0	0	0	1	0
GCTAGCGTTGTTCGGAATTACTGGGCGTAAAGCGCGCGTAGGCGGACCTGCAAGTCGGGGGTGAAAGCCCGAGGCTCAACCTCGGAACTGCCTTCGATACTGCGGGTCTCGAGTCCGGGAGAGGTGAGTGGAATTCCTAGTGTAGAGGTGAAATTCGTAGATATTAGGAAGAACACCAGTGGCGAAGGCGGCTCACTGGCCCGGTACTGACGCTGAGGCGCGAAAGCGTGG	187	11	12	17	15	9	9	16	18	10	6	25	7	17	20	30	14	7	8	14	4	5	2	4	2	0	2	1	0	0	2	8	0	1	5	2	3	1	3	2	1	7	4	8	2	2	3	11	8
GCGAGCGTTAATCGGAATTACTGGGCGTAAAGCGCACGTAGGTGGCGACGTAAGTCGGGTGTGAAAGCCCCGGGCTCAACCTGGGAATTGCATTCGAGACTGCATTGCTGGAGTACGGAAGAGGAGGGCGGAATTCCCGGTGTAGCGGTGAAATGCGTAGATATCGGGAGGAACATCAGTGGCGAAGGCGGCCCTCTGGTCCAGTACTGACACTCAAGTGCGAAAGCGTGG	188	143	162	116	88	45	66	132	89	98	72	142	39	61	127	121	85	30	85	80	59	50	19	23	20	8	27	40	22	9	23	30	17	19	32	19	34	16	21	12	16	6	6	5	2	7	7	1	11
GCTAGCGTTGTTCGGAATTACTGGGCGTAAAGCGCACGTAGGCGGCTTTGTAAGTTAGAGGTGAAAGCCCGGAGCTCAACTCCGGAATTGCCTTTAAGACTGCATCGCTTGAATCATGGAGAGGTGAGTGGAATTCCGAGTGTAGAGGTGAAATTCGTAGATATTCGGAAGAACACCAGTGGCGAAGGCGACTCACTGGACATGTATTGACGCTGAGGTGCGAAAGCGTGG	189	3	7	20	5	8	5	3	10	9	0	12	0	7	2	0	2	3	0	1	1	2	1	6	1	5	5	2	3	5	3	2	3	14	3	0	1	4	1	2	6	6	1	4	0	4	7	5	2
GCTAGCGTTGTTCGGAATTACTGGGCGTAAAGCGTACGTAGGCGGCTTTGTAAGTTAGAGGTGAAAGCCCGGGGCTCAACTCCGGAATTGCCTTTAAGACTGCATCGCTTGAATCATGGAGAGGTGAGTGGAATTCCGAGTGTAGAGGTGAAATTCGTAGATATTCGGAAGAACACCAGTGGCGAAGGCGACTCACTGGACATGTATTGACGCTGAGGTACGAAAGCGTGG	190	6	9	12	7	3	2	6	2	5	5	10	7	2	11	9	6	3	4	3	5	8	0	5	1	2	1	1	1	1	6	5	2	2	7	1	2	1	3	0	5	27	27	52	38	36	44	49	32
GCAAGCGTTAATCGGAATTACTGGGCGTAAAGCGCACGCAGGCGGTCTGTCAAGTCGGATGTGAAATCCCCGGGCTCAACCTGGGAACTGCATCCGAAACTGGCAGGCTAGAGTCTTGTAGAGGGGGGTAGAATTCCAGGTGTAGCGGTGAAATGCGTAGAGATCTGGAGGAATACCGGTGGCGAAGGCGGCCCCCTGGACAAAGACTGACGCTCAGGTGCGAAAGCGTGG	191	95	12	0	2	22	11	2	11	4	18	1	13	4	289	2	7	362	73	15	6	1	80	4	32	5	35	30	57	6	13	52	5	3	6	60	34	5	109	8	292	2	2	1	6	0	2	1	0
GCAAGCGTTGTTCGGAATTACTGGGCGTAAAGGGCTCGTAGGCGGCCAACTAAGTCAGACGTGAAATCCCCAGGCTCAACCTGGGAACTGCGTCTGATACTGGATGGCTTGAATCCGGGAGAGGGATGCAGAATTCCAGGTGTAGCGGTGAAATGCGTAGATATCTGGAGGAATACCGGTGGCGAAGGCGGCATCCTGGACCGGCATTGACGCTGAGGAGCGAAAGCCAGG	192	52	42	65	32	34	40	42	57	30	31	51	26	26	46	64	49	19	44	32	21	13	8	10	2	2	5	6	6	1	8	5	4	4	9	6	2	1	4	5	6	17	14	27	22	31	12	33	21
GCAAGCGTTGTCCGGAATTACTGGGCGTAAAGAGTTCGTAGGCGGTTTGTCGCGTCGTTTGTGAAAACCAGCAGCTCAACTGCTGGCTTGCAGGCGATACGGGCAGACTTGAGTACTGCAGGGGAGACTGGAATTCCTGGTGTAGCGGTGAAATGCGCAGATATCAGGAGGAACACCGGTGGCGAAGGCGGGTCTCTGGGCAGTAACTGACGCTGAGGAACGAAAGCGTGG	193	7	58	14	29	4	4	9	26	6	5	4	7	11	4	2	9	12	11	6	1	78	42	53	35	80	59	59	57	49	21	43	78	70	74	40	42	84	97	65	66	3	7	3	6	4	2	22	3
GCAAGCGTTGTCCGGAATTATTGGGCGTAAAGAGCTCGTAGGCGGCTTGTCACGTCGGATGTGAAAGCCCGAGGCTTAACCTCGGGTCTGCATTCGATACGGGCTAGCTAGAGTGTGGTAGGGGAGATCGGAATTCCTGGTGTAGCGGTGAAATGCGCAGATATCAGGAGGAACACCGGTGGCGAAGGCGGATCTCTGGGCCATTACTGACGCTGAGGAGCGAAAGCGTGG	194	33	42	42	29	23	25	34	28	23	28	41	19	13	35	36	32	16	25	39	16	14	8	6	2	6	10	16	8	8	9	11	5	9	13	8	2	6	2	2	4	33	18	45	27	38	49	30	51
GCAAGCGTTGTCCGGAATCACTGGGCGTAAAGGGCGCGTAGGCGGCTCGGTAAGTAGGGGGTGAAATCCTGCGGCTTAACCGCAGGGCTGCCTTCTAAACTGTCGAGCTCGAGCACGGTAGAGGCAGATGGAATTCCCGGTGTAGCGGTGGAATGCGTAGAGATCGGGAAGAACATCAGTGGCGAAGGCGGTCTGCTGGGCCGTTGCTGACGCTGAGGCGCGACAGCGTGG	195	6	24	10	18	40	12	18	41	31	4	24	6	16	14	14	19	14	12	7	4	5	12	2	4	7	2	14	10	6	1	6	2	15	7	3	3	14	0	2	3	10	10	18	9	38	13	15	11
GCGAGCGTTAATCGGAATTACTGGGCGTAAAGCGTGCGTAGACGGTTATTTAAGTCGGATGTGAAAGCCCCGGGCTCAACCTGGGAATTGCATTCGAGACTGAATAGCTAGGGTGCGGTAGAGGGAAGCGGAATTTCCGGTGTAGCGGTGAAATGCGTAGATATCGGAAGGAACATCAGTGGCGAAAGCGGCTTCCTGGACCAGCACCGACGTTCAGGCACGAAAGCGTGG	196	90	74	98	64	38	51	72	79	55	79	93	27	58	144	144	135	23	89	66	22	17	17	16	14	6	15	39	14	14	16	20	25	15	20	22	21	9	12	5	9	9	3	5	5	1	8	7	1
GCAAGCGTTACTCGGAATTACTGGGCGTAAAGCGTGCGTAGGTGGTTCGTTAAGTCTGATGTGAAAGCCCTGGGCTCAACCTGGGAATGGCATTGGAAACTGGCGATCTAGAGTGCGGTAGAGGGCAGTGGAATTCCCGGTGTAGCAGTGAAATGCGTAGAGATCGGGAGGAACATCTGTGGCGAAGGCGACTGCCTGGACCAGCACTGACACTGAGGCACGAAAGCGTGG	197	35	19	46	14	10	24	39	26	16	23	32	5	14	22	37	33	11	14	23	4	0	0	0	0	0	0	0	0	0	0	0	0	0	0	0	0	0	0	0	0	30	21	38	35	37	31	54	44
GCGAGCGTTAATCGGATTTACTGGGCGTAAAGCGTGCGTAGGCGGCTTTTTAAGTCGGATGTGAAATCCCCGAGCTTAACTTGGGAATTGCATTCGATACTGGGAAGCTAGAGTATGGGAGAGGATGGTAGAATTCCAGGTGTAGCGGTGAAATGCGTAGAGATCTGGAGGAATACCGATGGCGAAGGCAGCCATCTGGCCTAATACTGACGCTGAGGTACGAAAGCATGG	198	1	1	4	0	2	1	2	2	5	0	1	4	0	0	3	7	16	2	1	2	0	0	3	1	0	1	3	0	1	0	230	323	148	319	173	330	188	181	240	200	3	0	0	0	0	1	0	0
GCAAGCGTTGTTCGGAATTACTGGGCGTAAAGGGCGCGTAGGCGGCCTGCTAAGTCGAACGTGAAATCCCTGGGCTCAACCCAGGAACTGCGTCCGATACTGGTTGGCTTGAATCCGGGAGAGGGATGTGGAATTCCAGGTGTAGCGGTGAAATGCGTAGATATCTGGAGGAACACCGGTGGCGAAGGCGACATCCTGGACCGGTATTGACGCTGAGGCGCGAAAGCCAGG	199	20	36	32	31	17	16	20	35	34	20	29	8	5	26	40	18	11	23	16	9	5	2	5	0	3	1	6	5	2	9	7	2	2	4	2	1	0	3	2	0	18	16	38	16	28	27	28	38
GCAAGCGTTGTCCGGAATTATTGGGCGTAAAGAGCTCGTAGGCGGTTCGTCGCGTCGGCTGTGAAAACCCGGAGCTCAACTCCGGGCCTGCAGTCGATACGGGCGGACTTGAGTGTTGCAGGGGAGACTGGAATTCCTGGTGTAGCGGTGAAATGCGCAGATATCAGGAGGAACACCGGTGGCGAAGGCGGGTCTCTGGGCAACTACTGACGCTGAGGAGCGAAAGCGTGG	200	12	16	25	16	16	17	17	30	24	14	26	10	18	16	14	25	16	9	18	1	0	0	1	1	0	2	0	2	3	0	1	1	0	0	2	0	1	1	0	2	14	12	15	10	30	25	28	25
GCAAGCGTTAATCGGATTTACTGGGCGTAAAGCGCGCGTAGGCGGCCAATTAAGTCAAATGTGAAATCCCCGAGCTTAACTTGGGAATTGCATTCGATACTGGTTGGCTAGAGTGTGGGAGAGGATGGTAGAATTCCAGGTGTAGCGGTGAAATGCGTAGAGATCTGGAGGAATACCGATGGCGAAGGCAGCCATCTGGCCTAACACTGACGCTGAGGTGCGAAAGCATGG	201	9	1	0	1	0	0	4	0	0	0	0	9	0	0	2	0	1	0	0	1	398	2	13	8	3	9	38	3	6	6	40	9	10	10	25	47	20	5	19	2	0	0	0	3	0	1	0	0
GCTAGCGTTGTTCGGAAATACTGGGCGTAAAGCGCACGTAGGCGGCGCAGCAAGTCAGGGGTGAAATCCCGGGGCTCAACCCCGGAACTGCCTCTGAAACTGCAGTGCTAGAATCTTGGAGAGGCGAGTGGAATTCCGAGTGTAGAGGTGAAATTCGTAGATATTCGGAAGAACACCAGTGGCGAAGGCGACTCGCTGGACAAGTATTGACGCTGAGGTGCGAAAGCGTGG	202	5	10	23	8	3	19	26	15	17	12	14	7	9	27	32	21	8	18	26	14	43	19	24	29	10	26	42	26	22	24	21	13	11	16	21	17	28	27	26	21	30	21	61	34	20	49	56	42
GCTAGCGTTATTCGGAATTACTGGGCGTAAAGCGCACGTAGGCGGCTTTGTAAGTCAGAGGTGAAAGCCTGGAGCTCAACTCCAGAACTGCCTTTGAGACTGCATCGCTTGAATCCAGGAGAGGTGAGTGGAATTCCGAGTGTAGAGGTGAAATTCGTAGATATTCGGAAGAACACCAGTGGCGAAGGCGGCTCACTGGACTGGTATTGACGCTGAGGTGCGAAAGCGTGG	203	13	19	13	15	14	25	23	29	30	15	19	5	20	41	27	33	6	7	15	26	9	14	33	69	23	51	36	65	27	44	8	16	22	20	28	38	51	46	39	34	28	8	29	30	4	12	21	38
CCAAGCGTTGTTCGGATTTACTGGGCGTAAAGGGCGCGTAGGCGGCGCGGTAAGTCACTTGTGAAATCTCTGAGCTTAACTCAGAACGGCCAAGTGATACTGCAGTGCTAGAGTGTGGAAGGGGCAATCGGAATTCTTGGTGTAGCGGTGAAATGCGTAGATATCAAGAGGAACACCTGAGGTGAAGACGGGTTGCTGGGCCAACACTGACGCTGAGGCGCGAAAGCCAGG	204	24	21	39	21	27	12	29	49	34	22	46	20	21	33	51	38	14	14	19	14	15	4	4	3	2	2	8	2	1	3	5	2	4	11	6	4	2	10	5	9	21	19	43	24	50	24	40	23
GCTAGCGTTGTCCGGAATCATTGGGCGTAAAGCGCGCGTAGGCGGCCCGGTAAGTCCGCTCTGAAAGTCCAGGGCTCAACCCTGGAAAGCGGGTGGATACTGCCGGGCTAGAATCCGGAAGAGGCGAGTGGAATTCCTGGTGTAGCGGTGGAATGCGCAGATATCAGGAGGAACACCAATAGCGAAGGCAGCTCGCTGGGACGGTATTGACGCTGAGGCGCGAAAGCGTGG	205	24	51	41	43	53	27	39	71	42	22	45	11	28	33	44	29	14	25	25	19	32	22	14	18	10	21	32	23	12	10	37	25	20	18	12	19	22	22	21	22	6	3	3	0	3	5	9	3
GCAAGCGTTGTCCGGATTTATTGGGCGTAAAGAGCGTGTAGGCGGCCAGACAGGTCCGTTGTGAAAACTGGAGGCTTAACCTCCAGACGTCGATGGAAACCGTCTGGCTAGAGTCCGGAAGAGGAGAGTGGAATTCCTGGTGTAGCGGTGAAATGCGCAGATATCAGGAAGAACACCCGTGGCTAAGGCGGCTCTCTAGTACGGTACTGACGCTGAGACGCGAAAGCGTGG	206	1	3	2	2	0	5	4	5	0	5	4	0	0	6	10	4	1	10	7	4	3	1	0	0	0	1	5	3	1	2	3	1	1	1	0	1	2	0	1	3	48	54	53	38	73	42	93	66
GCTAGCGTTGTTCGGAATTACTGGGCGTAAAGCGCACGTAGGCGGCTTTGTAAGTTAGAGGTGAAAGCCCGGAGCTCAACTCCGGAACTGCCTTTAAGACTGCATCGCTTGAACGTCGGAGAGGTAAGTGGAATTCCGAGTGTAGAGGTGAAATTCGTAGATATTCGGAAGAACACCAGTGGCGAAGGCGACTTACTGGACGACTGTTGACGCTGAGGTGCGAAAGCGTGG	207	35	39	29	10	17	23	31	33	22	20	20	11	13	34	36	21	7	27	25	15	23	11	15	14	8	17	23	22	29	11	22	11	10	26	19	10	15	20	15	5	24	20	22	16	20	33	17	23
GCAAGCGTTGTCCGGATTTATTGGGCGTAAAGAGCGTGTAGGCGGCTAGATAGGTCCGTTGTGAAAACTCGAGGCTCAACCTCGAGACGTCGATGGAAACCATCTGGCTAGAGTCCGGAAGAGGAGAGTGGAATTCCTGGTGTAGCGGTGAAATGCGCAGATATCAGGAAGAACACCCGTGGCGAAGGCGGCTCTCTGGTACGTGACTGACGCTGAGACGCGAAAGCGTGG	208	2	73	12	35	53	12	24	67	52	4	16	5	37	5	17	23	15	11	7	8	7	16	6	7	14	6	17	9	3	2	3	11	14	2	8	7	18	2	9	6	0	0	0	0	0	0	0	0
GCGAGCGTTGTCCGGAATTATTGGGCGTAAAGAGCGTGTAGGCGGTTCGGTAAGTCTGCCGTGAAAACCTGGGGCTCAACCCCGGGCGTGCGGTGGATACTGCCGGGCTAGAGGGTGGTAGAGGCGAGTGGAATTCCCGGTGTAGCGGTGAAATGCGCAGATATCGGGAGGAACACCAGTAGCGAAGGCGGCTCGCTGGGCCATTCCTGACGCTGAGACGCGAAAGCTAGG	209	4	3	8	6	7	5	7	10	10	1	12	2	4	1	6	4	1	3	3	2	3	0	1	0	1	0	3	1	1	2	1	0	2	3	0	0	2	1	0	5	19	26	44	28	60	44	60	50
GCAAGCGTTGTCCGGAATTATTGGGCGTAAAGAGCTCGTAGGTGGCTTGTCACGTCGGGTGTGAAAGCTTGGGGCTTAACTCCAGGTCTGCATTCGATACGGGCTGGCTAGAGGTAGGTAGGGGAGAACGGAATTCCTGGTGTAGCGGTGAAATGCGCAGATATCAGGAGGAACACCGGTGGCGAAGGCGGTTCTCTGGGCCTTACCTGACGCTGAGGAGCGAAAGCGTGG	210	9	6	10	13	21	10	16	20	5	7	11	5	8	13	17	7	9	15	3	5	11	10	8	10	5	13	15	6	1	8	11	14	13	16	15	5	6	5	19	9	6	10	18	15	27	12	16	4
GCGAGCGTTAATCGGAATTACTGGGCGTAAAGCGTGCGTAGACGGTTATTTAAGTCGGGTGTGAAAGCCCCGGGCTCAACCTGGGAATTGCATTCGAGACTGAATAGCTAGGGTACGGTAGAGGGAAGCGGAATTTCCGGTGTAGCGGTGAAATGCGTAGATATCGGAAGGAACATCAGTGGCGAAAGCGGCTTCCTGGACCAGTACCGACGTTCAGGCACGAAAGCGTGG	211	54	49	40	39	18	26	28	37	33	39	47	20	22	90	68	55	17	43	41	27	12	10	8	4	7	11	18	9	9	8	13	8	7	17	20	17	8	5	8	9	28	36	60	31	28	56	60	49
GCTAGCGTTGTTCGGATTTACTGGGCGTAAAGCGCACGTAGGCGGATTGTTAAGTCAGGGGTGAAATCCTGGAGCTCAACTCCAGAACTGCCTTTGATACTGGCAATCTAGAGTCCGGAAGAGGTGAGTGGAACTCCTAGTGTAGAGGTGGAATTCGTAGATATTAGGAAGAACACCAGTGGCGAAGGCGGCTCACTGGTCCGGTACTGACGCTGAGGTGCGAAAGCGTGG	212	12	4	11	5	11	12	17	13	11	2	10	4	13	16	12	18	4	13	20	5	10	5	9	17	3	16	22	13	21	10	12	4	3	6	25	5	16	9	8	6	83	45	86	53	13	74	62	80
CCGAGTGGTCGGGACGATTATTGGGCCTAAAGCATCCGTAGCCGGTACTGCAAGTCTTCCGTTAAATCCACCTGCTCAACAGTTGGGCTGCGGAGGATACTACAGCGCTAGGAGGCGGGAGAGGCAAGCGGTACTCAGTGGGTAGGGGTAAAATCCATTGATCCATTGAAGACCACCAGTGGCGAAGGCGGCTTGCCAGAACGCGCTCGACGGTGAGGGATGAAAGCTGGG	213	0	0	0	0	0	0	0	1	1	0	0	0	0	0	0	0	1	1	1	0	0	0	0	0	0	0	0	0	0	0	0	0	0	0	0	0	0	0	0	0	0	0	2	0	0	0	0	0
GCAAGCGTTAATCGGAATTACTGGGCGTAAAGCGTGCGCAGGCGGTTTCGTAAGTCTGTCGTGAAATCCCCGGGCTCAACCTGGGAATGGCGATGGAGACTGCGAGGCTAGAGTTTGGCAGAGGGGGGTAGAATTCCACGTGTAGCAGTGAAATGCGTAGAGATGTGGAGGAACACCGATGGCGAAGGCAGCCCCCTGGGTCAAAACTGACGCTCATGCACGAAAGCGTGG	214	25	51	89	53	78	22	103	272	147	100	66	45	36	50	41	42	73	22	6	55	32	1	16	2	7	28	11	1	0	7	10	11	52	38	6	6	9	8	10	93	0	1	0	0	0	0	0	0
GCGAGCGTTGTCCGGATTTACTGGGCGTAAAGAGCGCGCAGGCGGCTGGTCAAGTCCGATGTGAAAGCTCCCGGCTTAACTGGGAAATTGCATCGGAAACTGATCGGCTGGAAGGTGGGAGAGGGTAGCGGAATTCCCGGTGTAGTGGTGAAATGCGTAGATATCGGGAGGAACACCAGTGGCGAAAGCGGCTACCTGGCCCATTCTTGACGCTGAGGCGCGAAAGCTAGG	215	28	74	37	68	66	27	52	73	75	19	46	7	51	44	41	38	11	28	23	10	17	8	10	5	5	3	4	9	1	2	2	9	11	9	7	2	6	3	2	9	8	4	2	3	8	2	0	5
GCTAGCGTTGTCCGGAATCATTGGGCGTAAAGAGCGCGTAGGCGGCCAGATAAGTCCGGTGTGAAAGTCACAGGCTCAACCTGTGAATGCCGCTGGAAACTGTCTGGCTAGAGTCCGGAAGGGGCGAGTGGAATTCCTGGTGTAGCGGTGAAATGCGCAGATATCAGGAGGAACACCAATGGCGAAGGCAGCTCGCTGGGACGGTACTGACGCTGAGGCGCGAAAGCGTGG	216	35	65	46	34	28	30	47	51	56	31	60	19	22	33	48	49	19	29	22	26	39	18	14	7	6	17	21	20	5	15	13	18	21	20	14	23	13	17	10	20	2	4	6	3	10	4	11	2
GCAAGCGTTGTCCGGATTCATTGGGCGTAAAGAGCGTGTAGGCGGCCAGGTAGGTCGGTTGTGAAAACTGGAGGCTCAACCTTCAGAGGTCGATCGAAACCATCTGGCTAGAGTCCGGGAGAGGAGAGTGGAATTCCTGGTGTAGCGGTGAAATGCGCAGATATCAGGAAGAACACCCGTGGCGAAAGCGGCTCTCTGGAACGGTACTGACGCTGAGACGCGAAAGCGTGG	217	6	2	18	5	0	3	6	1	2	6	9	6	0	9	16	7	0	3	9	7	0	0	0	0	0	0	0	0	0	0	0	0	0	0	0	0	0	0	0	0	36	30	40	26	43	36	59	36
GCGAGCGTTGTCCGGAATTATTGGGCGTAAAGAGCTCGTAGGCGGTTTGTCGCGTCGGCCGTGAAAACTTGGGGCTTAACTCCAAGCTTGCGGTCGATACGGGCAGACTTGAGTTCGGCAGGGGAGACTGGAATTCCTGGTGTAGCGGTGAAATGCGCAGATATCAGGAGGAACACCGGTGGCGAAGGCGGGTCTCTGGGCCGATACTGACGCTGAGGAGCGAAAGCGTGG	218	5	12	11	4	4	9	7	22	8	4	3	9	7	6	10	21	7	11	3	3	3	4	3	1	1	3	10	4	2	4	1	4	1	3	4	4	3	5	3	1	52	54	78	43	44	44	81	62
GCGAGCGTTGTCCGGATTTATTGGGTTTAAAGGGTGCGTAGGTGGCTGTTTAAGTCAGTGGTGAAATACGGTTGCTCAACAATCGAGGTGCCATTGATACTGAATAGCTTGAAATAATTGGAGGCTGCCGGAATGGATGGTGTAGCGGTGAAATGCATAGATATCATCCAGAACACCGATTGCGAAGGCAGGTGGCTACGATTGGTTTGACACTGAGGCACGAAAGCATGG	219	0	2	1	0	9	1	6	8	0	0	1	7	0	2	1	5	1	1	1	2	3	3	8	9	3	1	7	5	1	6	0	4	6	4	27	1	7	4	5	12	31	15	14	38	1	15	14	21
GCAAGCGTTGTCCGGAATTATTGGGCGTAAAGCGCGCGCAGGCGGTCATTTAAGTCTGGTGTTTAATCCCGGGGCTCAACCCCGGATCGCACTGGAAACTGGGTGACTTGAGTGCAGAAGAGGAGAGTGGAATTCCACGTGTAGCGGTGAAATGCGTAGATATGTGGAGGAACACCAGTGGCGAAGGCGACTCTCTGGGCTGTAACTGACGCTGAGGCGCGAAAGCGTGG	220	28	52	33	36	19	48	37	23	43	66	61	61	30	27	40	45	11	54	130	26	14	11	5	4	5	1	15	4	6	13	9	7	0	16	26	15	9	3	4	9	4	4	9	4	2	3	3	0
GCAAGCGTTGTCCGGAATTATTGGGCGTAAAGAGCTCGTAGGCGGTTTGTCGCGTCGAATGTGAAAACCCGGGGCTCAACCCCGGGCCTGCATTCGATACGGGCAGACTAGAGTTCGGTAGGGGAGTCTGGAATTCCTGGTGTAGCGGTGAAATGCGCAGATATCAGGAGGAACACCGGTGGCGAAGGCGGGACTCTGGGCCGATACTGACGCTGAGGAGCGAAAGCGTGG	221	54	86	101	55	74	53	52	82	60	28	96	38	90	65	80	73	37	44	44	22	15	15	9	42	10	13	43	15	19	11	23	11	18	10	11	9	7	18	18	7	0	0	0	0	0	0	0	0
GCAAGCGTTATCCGGATTCACTGGGTTTAAAGGGTGCGTAGGCGGACATGTAAGTCCGTGGTGAAATCTCAGGGCTTAACCCTGAAACTGCCATGGATACTATATGTCTTGAATGTTGTGGAGGTTAGCGGAATATGTCATGTAGCGGTGAAATGCATAGATATGACATAGAACACCAATTGCGAAGGCAGCTGGCTACACAAATATTGACGCTGAGGCACGAAAGCGTGG	222	0	0	0	0	0	0	0	0	0	0	0	0	0	0	0	0	0	0	0	0	0	0	0	0	0	0	0	0	0	0	0	0	0	0	0	0	0	0	0	0	0	0	0	0	0	0	0	0
GCTAGCGTTGCTCGGAATCACTGGGCGTAAAGGGTGCGTAGGCGGGTTCTTAAGTCAGAGGTGAAATCCTGGAGCTCAACTCCAGAACTGCCTTTGATACTGAGAGTCTTGAGTATGACAGAGGTGAGTGGAACTGCGAGTGTAGAGGTGAAATTCGTAGATATTCGCAAGAACACCAGTGGCGAAGGCGGCTCACTGGGTCATTACTGACGCTGAGGCACGAAAGCGTGG	223	4	2	6	7	34	1	9	14	2	2	8	5	6	2	3	6	10	3	1	1	23	53	75	134	161	58	90	97	84	21	65	77	87	15	31	43	101	38	107	27	0	0	0	0	0	0	0	0
GCAAGCGTTGTCCGGATTTATTGGGCGTAAAGAGCGTGTAGGCGGCCGCACAGGTCCGTTGTGAAAACTGGAGGCTTAACCTTCAGACGTCGATGGAAACCGTGCGGCTAGAGTCCGGAAGAGGAGAATGGAATTCCTGGTGTAGCGGTGAAATGCGCAGATATCAGGAAGAACACCCGTGGCTAAGGCGGTTCTCTAGTACGGTACTGACGCTGAGACGCGAAAGCGTGG	224	13	31	26	13	14	7	19	14	12	9	24	4	9	29	28	14	6	19	13	10	13	10	7	6	4	5	16	6	6	4	11	7	10	6	7	2	6	7	5	9	21	24	43	24	51	21	45	23
GCTAGCGTTGTTCGGATTTACTGGGCGTAAAGCGCACGTAGGCGGACTTTTAAGTCAGGGGTGAAATCCCGGGGCTCAACCCCGGAACTGCCTTTGATACTGGAAGTCTTGAGTTCGAGAGAGGTGAGTGGAATTGCGAGTGTAGAGGTGAAATTCGTAGATATTCGCAGGAACACCAGTGGCGAAGGCGGCTCACTGGCTCGATACTGACGCTGAGGTGCGAAAGCGTGG	225	7	5	0	4	79	8	0	13	0	4	1	5	3	9	2	15	1	5	2	16	2	10	19	20	14	1	9	29	31	67	1	16	11	4	20	26	42	33	13	17	5	2	7	12	3	11	1	3
GCGAGCGTTGTCCGGAATTATTGGGCGTAAAGAGCTCGTAGGCGGTTTGTCACGTCTGCTGTGAAATCCCGAGGCTCAACCTCGGGCCTGCAGTGGGTACGGGCAGACTGGAGTGCGGTAGGGGAGATTGGAATTCCTGGTGTAGCGGTGGAATGCGCAGATATCAGGAGGAACACCGATGGCGAAGGCAGATCTCTGGGCCGTAACTGACGCTGAGGAGCGAAAGCGTGG	226	30	31	38	44	29	38	34	34	23	47	40	14	9	66	35	49	28	79	53	24	12	7	14	19	9	13	17	14	17	16	16	5	12	4	28	9	16	41	14	11	12	8	33	17	12	43	17	10
GCAAGCGTTAATCGGAATTACTGGGCGTAAAGCGCGCGTAGGTGGTTTGTTAAGTTGAATGTGAAATCCCCGGGCTCAACCTGGGAACTGCATCCAAAACTGGCAAGCTAGAGTAGGGCAGAGGGTGGTGGAATTTCCTGTGTAGCGGTGAAATGCGTAGATATAGGAAGGAACACCAGTGGCGAAGGCGACCACCTGGGCTCATACTGACACTGAGGTGCGAAAGCGTGG	227	39	57	34	28	7	6	2	7	8	13	31	14	6	22	26	31	16	275	68	8	1	11	6	17	4	16	24	9	4	4	9	10	23	16	6	9	11	22	16	19	0	1	0	0	0	0	1	0
GCAAGCGTTGTCCGGATTTACTGGGCGTAAAGAGCGCGCAGGCGGTCGATTTAGTCGCGTGTGAAAGCCCCCGGCTCAACTGGGGAGGGTCACGCGATACTGATCGACTCGAAGGCAGGAGAGGGTAGTGGAATTCCCGGTGTAGTGGTGAAATGCGTAGATATCGGGAGGAACACCAGTGGCGAAGGCGACTACCTGGCCTGTTCTTGACGCTGAGGCGCGAAAGCTAGG	228	49	50	55	48	16	31	43	56	36	32	44	15	15	51	55	48	10	24	33	25	19	5	10	3	0	10	7	9	3	10	7	6	3	28	7	9	3	9	2	14	16	6	16	7	8	9	30	11
ACTAGCGTTGTTCGGAATTACTGGGCGTAAAGCGCGCGTAGGCGGATTTGCAAGTCGGGGGTGAAAGCCCGAGGCTCAACCTCGGAACTGCCCTCGATACTGCAAATCTCGAGTCCGAGAGAGGTGAGTGGAATTCCTAGTGTAGAGGTGAAATTCGTAGATATTAGGAAGAACACCAGTGGCGAAGGCGGCTCACTGGCTCGGTACTGACGCTGAGGCGCGAAAGCGTGG	229	18	18	37	19	8	16	26	27	19	17	18	15	16	40	34	27	3	15	14	14	52	13	15	11	0	14	24	10	5	20	22	9	3	32	10	17	6	19	21	12	22	28	28	18	32	33	43	29
CCGAGCGTTGTCCGGAATTATTGGGCGTAAAGGGCTCGTAGGCGGTTTGTCGCGTCGGGAGTGAAAACTCAGGGCTCAACCCTGAGCGTGCTTCCGATACGGGCAGACTAGAGGTATGCAGGGGAGAACGGAATTCCTGGTGTAGCGGTGGAATGCGCAGATATCAGGAGGAACACCGGTGGCGAAGGCGGTTCTCTGGGCATTACCTGACGCTGAGGAGCGAAAGCATGG	230	9	32	16	19	30	16	37	74	35	10	29	13	23	28	27	24	15	8	13	21	9	12	9	16	27	17	12	16	8	4	7	18	14	8	20	12	36	12	18	10	17	7	10	5	0	10	5	5
GCAAGCGTTGTCCGGATTTATTGGGCGTAAAGAGCGTGTAGGCGGCCAGACAAGTCCGTTGTGAAAACTAGAGGCTTAACCTCTAGACGTCGATGGAAACTGTTTGGCTAGAGTCCGGAAGAGGAGAATGGAATTCCTGGTGTAGCGGTGAAATGCGCAGATATCAGGAAGAACACCCGTGGCTAAGGCGGTTCTCTAGTACGGTACTGACGCTGAGACGCGAAAGCGTGG	231	8	30	12	21	25	10	13	45	32	8	13	2	21	15	19	13	4	8	10	6	1	10	3	2	1	11	10	9	3	2	10	5	13	7	3	8	7	5	3	3	0	1	0	0	0	0	0	0
CCAAGCGTTATCCGGATTTATTGGGTTTAAAGGGTGCGTAGGCGGCCTGTTAAGTCAGAGGTGAAAACTTGCAGCTCAACTGTAAGCTTGCCTTTGATACTGATGGGCTTGAATAAACTAGAGGTAGGCGGAATGTGACAAGTAGCGGTGAAATGCATAGATATGTCACAGAACACCAATTGCGAAGGCAGCTTACTATGGTTTAATTGACGCTGAGGCACGAAAGCGTGG	232	0	0	3	1	1	0	0	0	0	0	0	0	0	0	0	0	0	0	0	0	0	0	62	0	0	0	113	0	0	0	2	0	0	1	0	1	1	0	0	0	0	0	0	0	1	0	0	0
GCAAGCGTTGTCCGGAATTATTGGGCGTAAAGAGCGTGTAGGCGGTCCGGTAAGTCAGCTGTGAAAGTCAAGGGCTCAACCCTTGAATGCCGGTTGATACTGTCGGGCTAGAGTCCGGAAGAGGCGAGTGGAATTCCCGGTGTAGCGGTGAAATGCGCAGATATCGGGAGGAACACCAATGGCGAAGGCAGCTCGCTGGGACGGTACTGACGCTGAGACGCGAAAGCGTGG	233	44	95	70	47	40	30	45	57	40	51	75	31	24	61	83	56	30	46	34	38	27	16	10	11	6	22	23	19	6	4	13	14	14	21	16	16	14	16	15	17	17	13	17	15	26	8	37	8
GCTAGCGTTGTCCGGATTTATTGGGCGTAAAGAGCGTGTAGGCGGCCAGGTAGGTCTGCTGTGAAAACTCGAGGCTCAACCTCGAGACGTCGGCGGAAACCATCTGGCTAGAGTCCGGAAGAGGAGAGTGGAATTCCTGGTGTAGCGGTGAAATGCGCAGATATCAGGAAGAACACCCGTGGCGAAGGCGGCTCTCTGGGACGGTACTGACGCTGAGACGCGAAAGCGTGG	234	3	39	6	20	62	9	10	37	27	11	7	5	20	1	6	7	6	24	8	2	0	12	2	6	17	7	3	4	4	4	4	13	7	0	6	2	21	3	7	2	0	0	0	0	0	0	0	0
GCTAGCGTTGTTCGGATTTACTGGGCGTAAAGCGCACGTAGGCGGATTGTTAAGTCGGGGGTGAAATCCTGGAGCTCAACTCCAGAATTGCCTTCGATACTGGCTTTCTAGAGGCTGGAAGAGGTTAGTGGAATTCCCAGTGTAGAGGTGAAATTCGTAGATATTGGGAAGAACACCAGTGGCGAAGGCGGCTAACTGGTCCAGATCTGACGCTGAGGTGCGAAAGCGTGG	235	11	54	32	36	25	23	45	56	52	19	33	14	25	29	44	28	24	20	14	22	5	2	3	2	3	7	3	6	2	7	5	7	8	4	0	4	5	3	2	1	8	10	12	11	13	20	27	15
GCGAGCGTTGTCCGGAATCACTGGGCGTAAAGGGCGCGTAGGCGGCCTGATAAGTAGGGGGTGAAATCCTGCGGCTTAACCGCAGGGCTGCCTTCTAAACTGTCAGGCTTGAGCACAGTAGAGGCAGGTGGAATTCCCGGTGTAGCGGTGGAATGCGTAGAGATCGGGAAGAACATCAGTGGCGAAGGCGGCCTGCTGGGCTGTTGCTGACGCTGAGGCGCGACAGCGTGG	236	6	23	10	17	21	12	32	38	16	7	13	4	10	17	24	15	9	8	5	3	3	2	0	5	5	7	12	3	1	2	6	6	4	11	6	6	7	5	3	3	9	4	12	5	17	10	28	10
CCGAGTGGTCGGGACGATTATTGGGCCTAAAGCATCCGTAGCCGGTCTTGCAAGTCTTCCGTTAAATCCAGCTGCTTAACAGATGGGCTGCGGAGGATACTACAAGGCTAGGAGGCGGGAGAGGCAAGCGGTACTCAGTGGGTAGGGGTAAAATCCTCTGATCCATTGAAGACCACCAGTGGCGAAGGCGGCTTGCCAGAACGCGCTCGACGGTGAGGGATGAAAGCTGGG	237	0	1	0	0	0	0	0	0	0	0	0	0	0	0	1	0	0	0	0	0	0	0	0	0	0	0	0	0	0	0	0	0	0	0	0	0	0	0	0	0	47	38	68	28	84	43	95	57
GCAAGCGTTATCCGGATTCACTGGGTTTAAAGGGTGCGTAGGCGGACATGTAAGTCCGTGGTGAAATCTCCGAGCTTAACTCGGAAACTGCCATGGATACTATATGTCTTGAATGTTGTGGAGGTTAGCGGAATATGTCATGTAGCGGTGAAATGCATAGATATGACATAGAACACCAATTGCGAAGGCAGCTGGCTACACAAATATTGACGCTGAGGCACGAAAGCGTGG	238	5	0	0	2	0	18	5	4	0	28	0	0	2	1	1	4	0	5	0	0	0	4	15	9	1	0	3	7	1	4	0	0	1	1	1	0	3	4	2	7	0	0	0	1	1	0	0	2
GCTAGCGTTGTTCGGAATTACTGGGCGTAAAGCGCACGTAGGCGGATTGTTAAGTGAGGGGTGAAATCCCAGGGCTCAACCCTGGAACTGCCTTTCATACTGGCAATCTAGAGTCCAGAAGAGGTGAGTGGAATTCCGAGTGTAGAGGTGAAATTCGTAGATATTCGGAGGAACACCAGTGGCGAAGGCGGCTCACTGGTCTGGAACTGACGCTGAGGTGCGAAAGCGTGG	239	3	1	0	0	1	1	0	2	0	0	1	0	1	1	2	1	1	0	1	0	0	0	0	0	0	0	0	0	0	0	0	0	0	0	0	0	0	0	0	0	56	50	74	103	32	52	58	43
GCTAGCGTTGTTCGGAATTACTGGGCGTAAAGCGCACGTAGGCGGCTTTGTAAGTTAGAGGTGAAAGCCCGGGGCTCAACCCCGGAATTGCCTTTAAGACTGCATCGCTAGAATTGTGGAGAGGTAAGTGGAATTCCGAGTGTAGAGGTGAAATTCGTAGATATTCGGAAGAACACCAGTGGCGAAGGCGACTTACTGGACACATATTGACGCTGAGGTGCGAAAGCGTGG	240	12	28	26	13	42	12	28	36	42	8	38	8	29	20	15	18	19	10	9	8	10	10	10	9	13	12	20	7	3	7	9	9	19	17	17	7	21	7	8	14	0	0	0	0	0	0	0	0
GCGAGCGTTGTCCGGAATTATTGGGCGTAAAGAGCTTGTAGGCGGTTTGTCGCGTCTGCTGTGAAAATCCGGGGCTCAACCCCGGACTTGCAGTGGGTACGGGCAGGCTAGAGTGTGGTAGGGGAGACTGGAATTCCTGGTGTAGCGGTGAAATGCGCAGATATCAGGAGGAACACCGATGGCGAAGGCAGGTCTCTGGGCCACTACTGACGCTGAGAAGCGAAAGCATGG	241	37	93	150	50	78	45	87	89	88	58	82	51	69	47	71	107	55	84	55	25	15	17	12	11	12	26	16	14	5	9	10	16	15	6	15	13	15	20	13	13	0	1	0	0	0	0	1	0
CCGAGTGGTCGGGACGATTATTGGGCCTAAAGCATCCGTAGCCGGTTCTACAAGTCTTCCGTTAAATCCACCTGCTTAACAGATGGGCTGCGGAGGATACTATGGAGCTAGGAGGCGGGAGAGGCAAGCGGTACTTAGTGGGTAGGGGTAAAATCCGTTGATCCATTGAAGACCACCAGTGGCGAAGGCGGCTTGCCAGAACGCACTCGACGGTGAGGGATGAAAGCTGGG	242	0	0	1	0	0	2	0	1	0	0	1	2	2	0	0	1	1	0	0	0	0	0	0	0	0	0	0	0	0	0	0	0	0	0	0	0	0	0	0	0	34	16	45	23	43	40	33	24
GCTAGCGTTGTCCGGAATCATTGGGCGTAAAGCGCGTGTAGGCGGTCCGGTAAGTCCGCTGTGAAAGTCGGGGGCTCAACCCTCGAATGCCGGTGGATACTGTCGGGCTAGAGTGCGGAAGAGGCGAGTGGAATTCCTGGTGTAGCGGTGAAATGCGCAGATATCAGGAGGAACACCAATTGCGAAGGCAGCTCGCTGGGACGTTACTGACGCTGAGACGCGAAAGCGTGG	243	16	29	58	22	17	22	47	49	32	20	43	8	21	30	27	27	11	16	29	14	23	13	7	19	5	13	27	12	6	7	21	7	11	20	5	13	14	14	18	13	0	2	0	0	0	1	2	4
GCAAGCGTTGTCCGGAATTATTGGGCGTAAAGCGCGCGCAGGCGGCCTTGTAAGTCTAGTGTTTAATCTCGAAGCTCAACTTCGATTCGCACTGGAAACTGCAAAGCTTGAGTACAGAAGAGGAAAGTGGAATTCCACGTGTAGCGGTGAAATGCGTAGAGATGTGGAGGAACACCAGTGGCGAAGGCGACTTTCTGGGCTGTAACTGACGCTGAGGCGCGAAAGCGTGG	244	12	22	34	29	49	17	28	39	23	15	28	8	30	22	27	14	6	14	7	23	34	19	17	21	16	12	32	35	15	19	53	10	26	18	19	21	24	17	18	24	2	1	4	4	0	3	3	1
GCAAGCGTTGTCCGGAATTATTGGGCGTAAAGCGTACGCAGGCGGTTTCTTAAGTCTGATGTGAAAGCCCACGGCTCAACCGTGGAGGGTCATTGGAAACTGGGGAACTTGAGTACAGAAGAGGAGAGTGGAATTCCACGTGTAGCGGTGAAATGCGTAGAGATGTGGAGGAACACCAGTGGCGAAGGCGACTCTCTGGTCTGTAACTGACGCTGAGGTACGAAAGCGTGG	245	5	31	4	8	6	2	7	6	3	95	7	15	5	7	17	4	2	31	30	47	7	5	3	2	1	2	8	3	1	48	3	26	3	5	4	2	0	19	9	12	90	57	52	97	37	81	35	20
ACTAGCGTTGTTCGGAATTACTGGGCGTAAAGCGCACGTAGGCGGATTTGTTAGTCAGGGGTGAAATCCCGGGGCTCAACCTCGGAACTGCCTTTGATACTGCAAGTCTCGAGTCCGATAGAGGTGGGTGGAATTCCTAGTGTAGAGGTGAAATTCGTAGATATTAGGAAGAACACCGGTGGCGAAGGCGGCCCACTGGATCGGTACTGACGCTGAGGTGCGAAAGCGTGG	246	33	36	43	47	28	18	42	36	30	33	36	10	26	62	53	36	16	46	23	34	28	21	17	18	14	20	31	24	9	18	33	19	27	14	8	24	12	8	4	13	1	7	1	5	5	7	4	3
GCAAGCGTTACTCGGAATTACTGGGCGTAAAGCGTGCGTAGGTGGTTTGTTAAGTCTGATGTGAAAGCCCTGGGCTCAACCTGGGAATTGCATTGGATACTGGCAGGCTAGAGTGCGGTAGAGGGTAGTGGAATTCCCGGTGTAGCAGTGAAATGCGTAGAGATCGGGAGGAACACCAGTGGCGAAGGCGACTACCTGGACCAGCACTGACACTGAGGCACGAAAGCGTGG	247	8	29	61	24	52	19	31	42	15	16	33	21	17	10	20	27	37	13	4	4	21	24	28	75	147	69	61	39	73	13	74	40	78	42	44	29	32	31	68	30	0	0	0	0	0	0	0	0
CCAAGCGTTGTTCGGAATCACTGGGCGTAAAGGGTGCGTAGGCGGTTTGGTAAGTCAGATGTGAAATCCCGGGGCTCAACCCCGGAACTGCATCCGATACTGCCAGACTAGAGGACTGGAGAGGTGACTGGAATTCTCGGTGTAGCAGTGAAATGCGTGGATATCGAGAGGAACACTCGTGGCGTAAGCGAGTCACTGGACAGTATCTGACGCTGAGGCACGAAGGCCAGG	248	30	82	40	67	93	83	165	236	167	104	80	37	31	97	356	118	221	74	12	86	13	4	7	3	3	3	3	13	3	12	11	6	15	13	3	3	21	4	2	24	0	1	2	0	0	0	2	0
GCAAGCGTTACTCGGAATTACTGGGCGTAAAGCGTGCGTAGGTGGTTGTTTAAGTCTGTTGTGAAAGCCCTGGGCTCAACCTGGGAATTGCAGTGGATACTGGGCGACTAGAGTGTGGTAGAGGGTAGTGGAATTCCCGGTGTAGCAGTGAAATGCGTAGAGATCGGGAGGAACATCCATGGCGAAGGCAGCTACCTGGACCAACACTGACACTGAGGCACGAAAGCGTGG	249	2	3	9	22	1	47	4	27	1	8	27	31	4	6	17	21	13	7	3	4	24	28	103	95	29	15	58	44	296	25	13	32	34	7	47	60	65	230	15	80	2	0	3	9	3	4	0	0
GCGAGCGTTGTCCGGAATCATTGGGCGTAAAGAGCGCGCAGGCGGCTTGGCAAGTCGGGTGTGAAATCCCGGGGCTCAACCCCGGGACTGCATTCGATACTGTCAGGCTAGAGGTAGGTAGGGGAGATCGGAATTCCTGGTGTAGCGGTGAAATGCGCAGATATCAGGAGGAACACCGGTGGCGAAGGCGGATCTCTGGGCCTTACCTGACGCTCAGGCGCGAAAGCTAGG	250	18	17	20	15	7	11	9	4	10	9	21	7	7	13	14	8	4	8	10	13	9	2	3	1	1	8	3	2	2	8	2	4	1	7	0	0	1	3	0	7	34	32	37	20	30	38	42	42
GCAAGCGTTAATCGGAATTACTGGGCGTAAAGCGCGCGTAGGTGGTTCGTTAAGTTGGATGTGAAATCCCCGGGCTCAACCTGGGAACTGCATCCAAAACTGGCGAGCTAGAGTATGGTAGAGGGTGGTGGAATTTCCTGTGTAGCGGTGAAATGCGTAGATATAGGAAGGAACACCAGTGGCGAAGGCGACCACCTGGACTGATACTGACACTGAGGTGCGAAAGCGTGG	251	0	0	0	0	0	0	0	0	0	0	0	2	0	1	0	4	0	0	0	0	0	0	0	0	0	0	0	0	0	0	0	0	0	0	0	0	0	0	0	0	0	0	0	2	0	1	0	1
GCTAGCGTTGTTCGGAATTACTGGGCGTAAAGGGCGCGTAGGCGGTGTGTCAAGTCAGGCGTGAAAGCCCCGGGCTCAACCTGGGAACCGCGCTTGAGACTGGCACGCTAGAGTTCGGGAGAGGATGGTGGAATTCCCAGTGTAGAGGTGAAATTCGTAGATATTGGGAAGAACACCGATGGCGAAGGCAGCCATCTGGACCGACACTGACGCTGAGGCGCGAAAGCGTGG	252	18	9	17	10	5	12	6	2	7	14	13	5	1	23	23	19	2	11	7	8	11	5	8	4	0	1	6	4	1	8	4	5	0	8	3	2	3	1	2	2	49	41	47	36	54	44	38	52
GCAAGCGTTAATCGGAATTACTGGGCGTAAAGCGCGCGTAGGTGGTTTGTTAAGTTGGATGTGAAAGCCCCGGGCTCAACCTGGGAACTGCATCCAAAACTGGCAAGCTAGAGTACAGTAGAGGGTGGTGGAATTTCCTGTGTAGCGGTGAAATGCGTAGATATAGGAAGGAACACCAGTGGCGAAGGCGACCACCTGGACTGATACTGACACTGAGGTGCGAAAGCGTGG	253	0	0	0	2	1	19	0	0	1	1	0	3	0	0	0	0	2	13	7	6	10	2	20	1	1	1	10	4	8	14	127	8	17	3	2	5	3	1	2	45	4	0	3	16	0	1	1	0
CCAAGCGTTATCCGGATTTATTGGGTTTAAAGGGTGCGTAGGCGGCTTTTTAAGTCAGGGGTGAAAGACGGTAGCTCAACTATCGCAGTGCCCTTGATACTGAAGAGCTTGAATGTACTTGAGGTAGGCGGAATGTGACAAGTAGCGGTGAAATGCATAGATATGTCACAGAACACCAATTGCGAAGGCAGCTTACTAAAGTATGATTGACGCTGAGGCACGAAAGCGTGG	254	0	0	0	0	1	0	0	0	1	0	0	0	2	1	0	0	0	0	0	0	0	0	0	3	0	1	10	0	0	0	1	0	4	1	0	0	0	14	0	4	0	0	0	0	0	0	0	0
CCGAGTGGTCGGGACGATTATTGGGCCTAAAGCATCCGTAGCCGGTCTTGCAAGTCTTCCGTTAAATCCACCTGCTTAACAGATGGGCTGCGGAAGATACTACAAGACTAGGAGGCGGGAGAGGCAAGCGGTACTCAGTGGGTAGGGGTAAAATCCTCTGATCCATTGAAGACCACCAGTGGCGAAGGCGGCTTGCCAGAACGCGCTCGACGGTGAGGGATGAAAGCTGGG	255	6	1	7	5	1	17	4	7	6	8	4	10	2	4	17	7	3	3	6	10	1	0	0	0	0	1	1	2	0	0	2	2	0	0	0	1	1	1	0	4	0	0	2	0	4	1	6	1
GCGAGCGTTGTCCGGATTTACTGGGCGTAAAGAGCGCGCAGGCGGCTGGGCAAGTCCGATGTGAAAGCTTCCGGCTTAACTGGAAAATTGCATCGGAAACTGCTCGGCTTGAAGGTGGGAGAGGGTAGCGGAATTCCCGGTGTAGTGGTGAAATGCGTAGATATCGGGAGGAACACCAGTGGCGAAGGCGGCTACCTGGCCCACTCTTGACGCTGAGGCGCGAAAGCTAGG	256	18	17	27	13	4	12	14	28	5	11	12	4	6	31	25	17	3	19	12	10	18	5	8	4	5	6	5	4	2	3	8	7	3	16	9	1	4	5	3	5	26	25	35	37	41	31	63	33
GCAAGCGTTGTTCGGAATTACTGGGCGTAAAGGGCTCGTAGGCGGCCAACTAAGTCGGATGTGAAATCCCCAGGCTTAACCTGGGAACTGCATCCGATACTGGATGGCTTGAATCCGGGAGAGGGATGCAGAATTCCAGGTGTAGCGGTGAAATGCGTAGATATCTGGAGGAATACCGGTGGCGAAGGCGGCATCCTGGACCGGCATTGACGCTGATGAGCGAAAGCTAGG	257	12	43	20	26	41	29	26	52	45	16	34	4	29	20	31	26	15	18	21	6	5	5	1	4	5	5	5	6	2	2	5	3	7	10	5	5	8	2	2	5	5	1	7	2	10	2	6	2
GCTAGCGTTGTCCGGAATCATTGGGCGTAAAGCGCGTGTAGGCGGTCCGGTAAGTCCGCTGTGAAAGTCGAGGGCTCAACCCTCGAATGCCGGTGGATACTGTCGGGCTAGAGTACGGAAGAGGCGAGTGGAATTCCTGGTGTAGCGGTGAAATGCGCAGATATCAGGAGGAACACCAATTGCGAAGGCAGCTCGCTGGGACGTTACTGACGCTGAGACGCGAAAGCGTGG	258	8	29	24	24	14	10	22	27	21	18	35	6	6	16	28	24	7	18	11	12	11	10	11	15	10	20	16	14	11	10	15	9	5	19	13	14	13	9	12	8	1	0	0	0	0	1	0	0
GCAAGCGTTGTCCGGATTTATTGGGCGTAAAGAGCGTGTAGGCGGCCAGGTAGGTGGGTTGTGAAAACTGGAGGCTCAACCTTCAGACGTCGACCCAAACCCCCTGGCTAGAGTCCGGAAGAGGAGAGTGGAATTCCTGGTGTAGCGGTGAAATGCGCAGATATCAGGAAGAACACCCGTGGCGAAGGCGGCTCTCTGGGACGGTACTGACGCTGAGACGCGAAAGCGTGG	259	23	55	71	50	60	20	32	54	40	31	25	16	60	23	51	52	18	24	19	18	8	12	9	6	14	14	32	9	11	7	14	21	24	24	14	15	6	12	8	16	0	0	0	0	0	0	0	0
GCTAGCGTTGCTCGGAATTACTGGGCGTAAAGGGCGCGTAGGCGGACAGTTTAGTCAGAGGTGAAAGCCCAGGGCTCAACCTTGGAATTGCCTTTGATACTGGCTGTCTTGAGTTCGGGAGAGGTGAGTGGAATGCCGAGTGTAGAGGTGAAATTCGTAGATATTCGGCGGAACACCAGTGGCGAAGGCGACTCACTGGCCCGATACTGACGCTGAGGCGCGAAAGCGTGG	260	8	13	11	9	10	6	18	21	7	8	13	3	7	12	26	23	4	8	6	2	11	5	4	6	3	7	12	7	1	8	18	4	17	9	6	6	3	7	5	10	9	3	8	8	5	9	7	7
GCTAGCGTTGTTCGGAATTACTGGGCGTAAAGCGCGCGTAGGCGGCTTTGTAAGTTAGAGGTGAAAGCCCGGAGCTCAACTCCGGAATTGCCTTTAAGACTGCATCGCTAGAATCATGGAGAGGTTAGTGGAATTCCGAGTGTAGAGGTGAAATTCGTAGATATTCGGAAGAACACCAGTGGCGAAGGCGACTAACTGGACATGTATTGACGCTGAGGTGCGAAAGCGTGG	261	5	10	39	17	40	14	22	13	12	8	29	17	9	12	21	8	11	8	13	4	12	3	9	16	13	14	12	4	3	4	18	7	7	9	17	8	13	6	11	13	10	13	8	11	16	8	18	7
GCAAGCGTTGTCCGGATTTATTGGGCGTAAAGAGCGTGTAGGCGGCCAGGTAGGTCTGCTGTGAAAACTCGAGGCTCAACCTCGAGATGTCGGCGGAAACCATCTGGCTAGAGTCCGGAAGAGGAAAGTGGAATTCCCGGTGTAGCGGTGAAATGCGCAGATATCGGGAAGAACACCCGTGGCGAAGGCGGCTTTCTGGGACGGTACTGACGCTGAGACGCGAAAGCGTGG	262	0	4	2	1	2	8	5	1	7	5	3	1	0	0	5	1	2	1	4	5	1	1	2	0	0	5	3	1	0	1	0	1	1	0	0	0	1	0	0	1	0	0	0	0	0	0	0	0
GCAAGCGTTGTCCGGAATTATTGGGCGTAAAGCGCGCGCAGGCGGTTCTTTAAGTCTGATGTGAAAGCCCACGGCTCAACCGTGGAGGGTCATTGGAAACTGGAGAACTTGAGTACAGAAGAGGAAAGCGGAATTCCACGTGTAGCGGTGAAATGCGTAGAGATGTGGAGGAACACCAGTGGCGAAGGCGGCTTTCTGGTCTGTAACTGACGCTGAGGCGCGAAAGCGTGG	263	16	15	16	19	27	20	29	19	13	14	20	12	28	19	21	13	7	20	13	12	15	6	8	16	15	5	25	11	3	11	13	6	9	29	7	19	9	10	16	11	10	47	69	30	40	36	24	35
GCTAGCGTTGTTCGGAATTACTGGGCGTAAAGCGCGCGTAGGCGGCTATTCAAGTCAGAGGTGAAAGCCCGGGGCTCAACCCCGGAATTGCCTTTGAAACTAGATAGCTAGAATCTGGGAGAGGTGAGTGGAATTCCGAGTGTAGAGGTGAAATTCGTAGATATTCGGAAGAACACCAGTGGCGAAGGCGGCTCACTGGACCAGAATTGACGCTGAGGTGCGAAAGCGTGG	264	4	0	1	0	0	1	4	0	0	0	0	5	1	1	1	0	0	2	0	0	8	0	6	0	0	2	2	1	0	1	1	1	3	0	0	2	0	0	0	0	62	33	56	44	25	31	44	46
CCGAGCGTTGTCCGGAATTATTGGGCGTAAAGGGCTCGTAGGCGGTCTGTTGCGTCGGGAGTGAAAACTTACAGCTTAACTGTGAGCGTGCTTCCGATACGGGCAGACTTGAGGTATTCAGGGGAGAACGGAATTCCTGGTGTAGCGGTGAAATGCGCAGATATCAGGAGGAACACCGGTGGCGAAGGCGGTTCTCTGGGAATATCCTGACGCTGAGGAGCGAAAGTGTGG	265	14	27	45	20	40	26	29	35	28	17	38	12	27	28	35	31	11	26	19	24	27	14	10	27	21	36	33	17	16	18	28	25	19	27	13	16	22	25	26	25	1	2	1	0	0	1	3	2
GCAAGCGTTGTCCGGATTTATTGGGCGTAAAGAGCGTGTAGGCGGCCAGATAAGTCTGCTGTGAAAACTCGAGGCTCAACCTCGAGCTGTCGGCGGAAACTATTTGGCTAGAGTCCGGAAGAGGAAAGCGGAATTCCTGGTGTAGCGGTGAAATGCGCAGATATCAGGAAGAACACCCGTGGCGAAGGCGGCTTTCTGGGACGGTACTGACGCTGAGACGCGAAAGCGTGG	266	3	41	15	24	33	15	22	34	22	0	19	3	37	8	13	13	21	12	12	2	6	7	1	7	6	2	11	5	0	2	6	5	8	3	5	4	12	1	4	4	0	0	0	0	0	0	0	0
GCAAGCGTTACTCGGAATTACTGGGCGTAAAGCGTGCGTAGGTGGTTCGTTAAGTCTGCCGTGAAAGCCCCGGGCTCAACCTGGGAATGGCGGTGGATACTGGCGGACTAGAGTGCGGTAGAGGGTGGTGGAATTCCCGGTGTAGCAGTGAAATGCGTAGAGATCGGGAGGAACATCTGTGGCGAAGGCGGCCACCTGGACCAGCACTGACACTGAGGCACGAAAGCGTGG	267	12	9	9	4	1	3	4	3	5	1	7	0	0	4	4	14	0	7	7	1	19	3	4	4	4	6	10	2	6	3	1	0	0	2	5	4	7	5	2	4	77	26	40	34	33	53	46	34
CCGAGTGGTCGGGACGATTATTGGGCCTAAAGCATCCGTAGCCGGTCATGCAAGTCCTCCGTTAAATCCACCTGCTTAACAGATGGGCTGCGGAGGATACTACAAGGCTAGGAGGCGGAAGAGGCAAGCGGTACTCAGTGGGTAGGGGTAAAATCCTCTGATCCATTGAAGACCACCAGTGGCGAAGGCGGCTTGCCAATACGCGCTCGACGGTGAGGGATGAAAGCTGGG	268	37	38	47	36	27	24	24	35	25	17	47	12	10	40	76	43	14	31	26	18	9	4	11	5	0	4	3	4	0	3	7	5	5	10	5	2	1	14	1	1	12	12	14	8	17	6	17	13
GCTAGCGTTGTTCGGAATTACTGGGCGTAAAGCGCACGTAGGCGGACATTTAAGTCAGGGGTGAAATCCCAGAGCTCAACTCTGGAACTGCCTTTGATACTGGGTGTCTTGAGTATGGAAGAGGTGAGTGGAATTCCGAGTGTAGAGGTGAAATTCGTAGATATTCGGAGGAACACCAGTGGCGAAGGCGGCTCACTGGTCCATTACTGACGCTGAGGTGCGAAAGCGTGG	269	18	5	7	8	16	10	8	18	12	2	10	8	15	10	4	15	3	8	1	15	13	7	11	20	13	18	11	15	24	11	8	2	18	3	5	7	18	10	14	7	4	3	8	4	1	5	1	9
GCTAGCGTTGTCCGGAATCATTGGGCGTAAAGAGCGTGTAGGCGGTCCGGTAAGTCCGCTGTGAAAGTCGGGGGCTCAACCCTCGAATGCCGGTGGATACTGTCGGGCTAGAGTGCGGAAGAGGCGAGTGGAATTCCTGGTGTAGCGGTGAAATGCGCAGATATCAGGAGGAACACCTATTGCGAAGGCAGCTCGCTGGGACGTAACTGACGCTGAGACGCGAAAGCGTGG	270	5	34	15	31	34	21	32	38	38	6	32	3	24	14	13	16	15	21	13	4	10	17	5	14	12	8	20	14	6	2	11	11	11	10	9	11	18	9	10	12	5	3	7	2	12	3	9	5
GCGAGCGTTGTCCGGAATTATTGGGCGTAAAGGGCTCGTAGGCGGTCTGTTGCGTCAGGAGTGAAAACTCGGGGCTTAACCCCGAGCCTGCTTCTGATACGGGCAGACTAGAGGTATGCAGGGGAGAACGGAATTCCTGGTGTAGCGGTGAAATGCGCAGATATCAGGAGGAACACCGGTGGCGAAGGCGGTTCTCTGGGCATTACCTGACGCTGAGGAGCGAAAGTGTGG	271	14	25	34	21	34	13	29	36	26	14	26	10	17	35	25	45	16	20	12	13	18	23	16	19	38	26	28	16	26	2	11	18	34	26	9	15	24	11	10	19	9	9	26	11	15	17	22	11
ACTAGCGTTGTTCGGAATTACTGGGCGTAAAGCGCACGTAGGCGGATTTGTAAGTCAGGGGTGAAATCCCGAGGCTCAACCTCGGAACTGCCTTTGATACTGCAAATCTCGAGTCCGGAAGAGGTGAGTGGAATTCCTAGTGTAGAGGTGAAATTCGTAGATATTAGGAAGAACACCAGTGGCGAAGGCGGCTCACTGGTCCGGTACTGACGCTGAGGTGCGAAAGCGTGG	272	39	42	52	44	47	22	51	57	53	23	64	13	47	53	52	42	19	29	30	24	10	6	10	5	5	2	7	7	3	11	10	5	10	5	4	13	5	6	8	5	18	17	16	14	13	32	17	23
GCTAGCGTTGTTCGGAATTACTGGGCGTAAAGCGCACGTAGGCGGACCATCAAGTTGGGGGTGAAATCCCGGGGCTCAACCCCGGAACTGCCTCCAAAACTGCTGGTCTGGAGGTCGAGAGAGGTGAGTGGAATTCCGAGTGTAGAGGTGAAATTCGTAGATATTCGGAGGAACACCAGTGGCGAAGGCGGCTCACTGGCTCGATACTGACGCTGAGGTGCGAAAGCGTGG	273	46	59	58	53	25	42	72	65	39	37	54	14	45	38	72	41	18	37	32	17	29	14	18	24	10	17	45	18	17	12	20	22	19	22	24	24	16	16	14	17	2	1	3	5	4	3	2	3
GCGAGCGTTGTCCGGAATTACTGGGCGTAAAGAGCTCGTAGGTGGTTTGTCGCGTTGTTCGTGAAAACTCACAGCTTAACTGTGGGCGTGCGGGCGATACGGGCAGACTGGAGTACTGCAGGGGAGACTGGAATTCCTGGTGTAGCGGTGGAATGCGCAGATATCAGGAGGAACACCGGTGGCGAAGGCGGGTCTCTGGGCAGTAACTGACGCTGAGGAGCGAAAGCGTGG	274	19	60	23	60	70	36	50	75	66	20	50	24	43	38	64	54	31	39	30	18	14	9	11	10	10	8	25	15	6	8	14	8	14	12	6	7	9	7	9	10	2	1	3	6	3	6	3	4
GCAAGCGTTGTCCGGAATTATTGGGCGTAAAGAGCGTGTAGGCGGTCCGGTAAGTCGGTTGTGAAAGTCCAGGGCTCAACCCTGGGATGCCGATCGATACTGCCGGACTAGAGTCCGGAAGAGGCGAGTGGAATTCCCGGTGTAGCGGTGAAATGCGCAGATATCGGGAGGAACACCAATGGCGAAGGCAGCTCGCTGGGACGGTACTGACGCTGAGACGCGAAAGCGTGG	275	13	17	30	20	20	23	13	28	14	10	38	6	17	25	31	23	9	14	14	15	15	3	5	6	2	13	8	5	3	1	6	6	4	10	6	5	12	9	9	6	0	0	0	0	1	1	0	1
CCGAGTGGTCGGGACGATTATTGGGCCTAAAGCATCCGTAGCCGGTCCTGCAAGTCCTCCGTTAAATCCACCCGCTCAACGGTTGGGCCGCGGGGGATACTACAGGGCTAGGAGGCGGGAGAGGCAAGCGGTACTCGATGGGTAGGGGTAAAATCCACTGATCCATTGAAGACCACCAGTGGCGAAGGCGGCCTGCCAGAACGCGCTCGACGGTGAGGGATGAAAGCTGGG	276	28	46	60	35	20	35	37	35	33	20	59	23	14	43	83	57	28	45	39	15	4	7	3	3	0	1	2	3	3	8	0	3	7	10	4	3	0	3	1	4	0	0	0	0	0	0	0	0
CCGAGCGTTGTCCGGAATTATTGGGCGTAAAGAGCTCGTAGGCGGTTTGTCGCGTCTGCTGTGAAATCCCGAGGCTCAACCTCGGGCCTGCAGTGGGTACGGGCAGACTTGAGTGGTGTAGGGGAGACTGGAATTCCTGGTGTAGCGGTGGAATGCGCAGATATCAGGAGGAACACCGATGGCGAAGGCAGGTCTCTGGGCACTTACTGACGCTGAGGAGCGAAAGCGTGG	277	0	0	0	0	0	0	0	0	0	0	0	0	0	1	0	0	0	0	0	0	0	0	0	0	0	0	0	0	0	0	0	0	0	0	0	0	0	0	0	0	63	57	81	61	61	65	56	61
GCGAGCGTTAATCGGAATTACTGGGCGTAAAGAGTGCGTAGGCGGTTCTCCAAGTCCGTTGTGAAAGCCCCGGGCTCAACCTGGGAATGGCAGTGGAAACTAGGGGACTTGAATCTGGCAGAGGGGGGTGGAATGCCGCGTGTAGCAGTGAAATGCGTAGAGATGCGGCGGAACACCGATGGCGAAGGCAGCCCCCTGGGCTGAGATTGACGCTCAGGCACGAAAGCGTGG	278	2	9	13	13	44	4	25	41	32	6	24	0	20	4	15	14	16	4	3	0	0	3	3	2	6	4	7	2	1	1	0	2	3	0	1	2	6	2	0	0	0	0	0	0	0	0	0	0
GCGAGCGTTAATCGGAATTACTGGGCGTAAAGCGTGCGTAGACGGTTATTTAAGTCGGGTGTGAAAGCCCCGGGCTCAACCTGGGAATTGCATTCGAGACTGAATAGCTAGGGTACGGTAGAGGGAAGTGGAATTTCCGGTGTAGCGGTGAAATGCGTAGATATCGGAAGGAACATCAGTGGCGAAAGCGACTTCCTGGACCAGTACCGACGTTCAGGCACGAAAGCGTGG	279	3	17	9	22	6	13	11	8	15	1	20	5	9	15	17	24	13	10	5	3	4	2	2	0	0	3	4	2	2	0	10	11	3	1	2	2	2	0	0	3	34	36	40	33	17	60	46	29
GCAAGCGTTGTCCGGAATTATTGGGCGTAAAGAGCGTGTAGGCGGCCAGGTAGGTCTGCTGTGAAAACTCGAGGCTCAACCTCGAGCTGTCGGTGGAAACCATCTGGCTAGAGTCCGGAAGAGGAGAATGGAATTCCTGGTGTAGCGGTGAAATGCGCAGATATCAGGAAGAACACCCGTGGCGAAGGCGGTTCTCTGGGACGGTACTGACGCTGAGACGCGAAAGCGTGG	280	32	47	68	57	14	27	47	35	38	22	71	23	24	59	51	55	16	29	23	28	39	14	24	14	3	18	19	27	10	10	20	10	12	30	15	18	11	19	9	30	0	1	4	0	2	2	2	3
GCAAGCGTTGTCCGGAATTATTGGGCGTAAAGCGCGCGCAGGCGGCCTTTTAAGTCTGATGTGAAAGCCCCCGGCTCAACCGGGGAGGGTCATTGGAAACTGGAAGGCTTGAGTGCAGAAGAGAAGAGCGGAATTCCACGTGTAGCGGTGAAATGCGTAGAGATGTGGAGGAACACCAGTGGCGAAGGCGGCTCTTTGGTCTGTAACTGACGCTGAGGCGCGAAAGCGTGG	281	3	0	2	2	0	0	3	0	0	5	1	1	0	1	4	1	0	3	8	4	0	0	0	0	0	0	0	0	0	0	0	0	0	0	0	0	0	0	0	0	53	45	107	45	34	80	42	30
GCAAGCGTTGTCCGGAATTATTGGGCGTAAAGAGCTCGTAGGCGGTCTGTCGCGTCGGATGTGAAAACCCAGGGCTCAACCCTGGGCCTGCATTCGATACGGGCAGACTAGAGTTCGGTAGGGGAGACTGGAATTCCTGGTGTAGCGGTGAAATGCGCAGATATCAGGAGGAACACCGGTGGCGAAGGCGGGTCTCTGGGCCGAAACTGACGCTGAGGAGCGAAAGCGTGG	282	10	35	33	36	37	7	35	44	23	6	42	9	34	13	38	42	31	14	14	6	4	6	8	11	20	5	17	9	6	10	16	8	18	8	8	8	10	6	9	3	0	0	0	0	2	0	0	0
CCGAGCGTTGTCCGGAATTATTGGGCGTAAAGGGCTCGTAGGCGGTTTGTCGCGTCGGGAGTGAAAACATCTGGCTTAACTGGGTGCTTGCTTTCGATACGGGCAGACTGGAGGTATGCAGGGGAGAACGGAATTCCTGGTGTAGCGGTGAAATGCGCAGATATCAGGAGGAACACCGGTGGCGAAGGCGGTTCTCTGGGCATGACCTGACGCTGAGGAGCGAAAGTGTGG	283	2	20	42	5	71	8	28	43	6	7	11	10	7	10	16	24	16	10	8	5	28	12	30	51	62	75	26	30	21	11	18	29	42	15	32	25	29	24	70	30	0	0	0	0	0	0	0	0
GCAAGCGTTGTCCGGAATTATTGGGCGTAAAGAGCTCGTAGGCGGCTTGTCACGTCGGGTGTGAAAGACCGGGGCTTAACCCCGGTTCTGCATTCGATACGGGCTGGCTAGAGTGTGGTAGGGGAGATCGGAATTCCTGGTGTAGCGGTGAAATGCGCAGATATCAGGAGGAACACCGGTGGCGAAGGCGGATCTCTGGGCCATTACTGACGCTGAGGAGCGAAAGCGTGG	284	0	7	1	6	23	2	2	25	7	2	1	0	8	0	2	1	2	0	0	0	0	2	1	2	22	0	1	2	1	2	0	4	16	3	1	0	8	1	0	0	0	0	0	0	0	0	0	0
GCAAGCGTTAATCGGAATTACTGGGCGTAAAGCGTGCGCAGGCGGTTATGTAAGACAGGTGTGAAATCCCCGGGCTTAACCTGGGAACTGCATTTGTGACTGCATAGCTAGAGTACGGTAGAGGGGGATGGAATTCCGCGTGTAGCAGTGAAATGCGTAGATATGCGGAGGAACACCGATGGCGAAGGCAATCCCCTGGACCTGTACTGACGCTCATGCACGAAAGCGTGG	285	7	13	30	14	9	5	19	23	8	17	28	8	13	14	18	29	9	16	10	3	3	4	3	6	3	4	14	4	8	5	7	8	8	9	4	3	5	9	6	7	19	7	32	22	16	17	26	20
GCAAGCGTTAATCGGAATTACTGGGCGTAAAGCGTGCGCAGGCGGTTTGCTAAGACCGATGTGAAATCCCCGGGCTTAACCTGGGAACTGCATTGGTGACTGGCAAGCTAGAGTGTGGCAGAGGGGGGTAGAATTCCACGTGTAGCAGTGAAATGCGTAGAGATGTGGAGGAATACCGATGGCGAAGGCAGCCCCCTGGGCCAACACTGACGCTCATGCACGAAAGCGTGG	286	0	0	0	0	0	0	0	0	0	0	0	0	1	0	0	0	0	0	0	0	48	48	83	49	149	170	161	57	50	8	116	42	42	0	5	25	47	7	18	17	0	0	2	0	0	0	0	0
GCGAGCGTTGTCCGGAATTACTGGGCGTAAAGAGCTCGTAGGTGGTTTGTCGCGTTGTCCGTGAAAACTCACAGCTTAACTGTGGGCGTGCGGGCGATACGGGCAGACTGGAGTACTGCAGGGGAGACTGGAATTCCTGGTGTAGCGGTGGAATGCGCAGATATCAGGAGGAACACCGGTGGCGAAGGCGGGTCTCTGGGCAGTAACTGACGCTGAGGAGCGAAAGCGTGG	287	41	54	50	53	32	25	49	46	50	23	51	21	39	56	58	58	17	38	26	28	17	10	13	7	8	15	16	11	4	16	6	10	7	13	11	16	11	6	10	17	1	1	2	4	1	2	2	2
GCAAGCGTTGTTCGGAATTACTGGGCGTAAAGGGCTCGTAGGTGGCCAACTAAGTCGGACGTGAAATCCCTCGGCTTAACCGGGGAACTGCGTCCGATACTGGTTGGCTTGAGTTTGGGAGAGGGATGCGGAATTCCAGGTGTAGCGGTGAAATGCGTAGATATCTGGAGGAACACCGGTGGCGAAGGCGGCATCCTGGACCAATACTGACGCTGAGGAGCGAAAGCCAGG	288	27	33	32	30	13	17	23	28	28	23	52	8	13	42	45	21	5	25	23	10	13	7	6	1	3	7	11	4	5	6	11	5	5	7	4	8	4	6	4	8	9	10	30	18	24	15	27	18
GCAAGCGTTACTCGGAATTACTGGGCGTAAAGCGTGCGTAGGTGGTCGTTTAAGTCCGTTGTGAAAGCCCTGGGCTCAACCTGGGAACTGCAGTGGATACTGGGCGACTAGAGTGTGGTAGAGGGTAGCGGAATTCCTGGTGTAGCAGTGAAATGCGTAGAGATCAGGAGGAACATCCATGGCGAAGGCAGCTACCTGGACCAACACTGACACTGAGGCACGAAAGCGTGG	289	0	0	0	0	2	0	0	0	0	0	0	0	0	0	0	0	0	0	0	0	0	0	0	0	0	0	0	0	0	0	0	0	0	0	0	0	0	0	0	0	0	0	6	3	0	1	0	0
GCAAGCGTTACTCGGAATTACTGGGCGTAAAGCGTGCGTAGGTGGTTCGTTAAGTCTGATGTGAAAGCCCTGGGCTCAACCTGGGAATGGCATTGGATACTGGCGACCTAGAGTGCGGTAGAGGGTGGCGGAATTCCCGGTGTAGCAGTGAAATGCGTAGATATCGGGAGGAACATCCGTGGCGAAGGCGGCCACCTGGACCAGCACTGACACTGAGGCACGAAAGCGTGG	290	14	9	26	8	12	6	28	18	8	19	22	4	6	19	19	22	4	20	27	8	60	14	18	18	20	27	16	20	20	14	36	10	16	12	18	14	53	15	14	26	14	4	14	15	26	20	21	17
GCTAGCGTTGTTCGGAATTACTGGGCGTAAAGCGCACGTAGGCGGATTGTTAAGTTAGGGGTGAAATCCCGGGGCTCAACCCCGGAACTGCCTTTAATACTGGCAATCTCGAGTCCGAGAGAGGTGAGTGGAATTCCGAGTGTAGAGGTGAAATTCGTAGATATTCGGAGGAACACCAGTGGCGAAGGCGGCTCACTGGCTCGGTACTGACGCTGAGGTGCGAAAGCGTGG	291	11	15	7	21	74	13	22	24	14	5	10	8	50	18	14	11	10	1	3	8	13	8	19	44	29	18	32	21	12	18	21	18	35	28	11	27	27	13	20	32	3	1	2	1	1	1	3	0
GCGAGCGTTAATCGGAATTACTGGGCGTAAAGCGCACGTAGTCGGCTTTGCAAGTCGGTTGTGAAATCCCCGGGCTCAACCTGGGAACTGCATCCGAGACTGCATTGCTAGAGTATGGGAGAGGAAAGCGGAATTTCTGGTGTAGCAGTGAAATGCGTAGATATCAGAAGGAACATCAGTGGCGAAGGCGGCTTTCTGGACCAATACTGACGATCAGGTGCGAAAGCGTGG	292	63	69	52	40	27	29	34	45	38	32	32	9	23	57	49	40	15	41	27	25	26	21	15	7	6	10	21	14	4	6	14	13	15	21	17	10	5	14	6	11	0	1	0	2	0	0	1	2
GCAAGCGTTACTCGGAATTACTGGGCGTAAAGCGTGCGTAGGTGGTTTGTTAAGTCTGATGTGAAAGCCCTGGGCTCAACCTGGGAATGGCATTGGAAACTGGCTTACTAGAGTGCGGTAGAGGGTAGTGGAATTCCCGGTGTAGCAGTGAAATGCGTAGATATCGGGAGGAACATCTGTGGCGAAGGCGACTACCTGGACCAGCACTGACACTGAGGCACGAAAGCGTGG	293	1	0	1	3	2	5	14	0	2	18	11	1	0	3	1	1	0	3	1	1	6	0	1	8	5	6	8	5	1	7	0	3	0	17	4	1	2	6	0	17	7	5	4	3	1	2	2	2
GCAAGCGTTGTTCGGAATTACTGGGCGTAAAGGGCGCGTAGGCGGCCTTCTAAGTCGAACGTGAAATCCCTGGGCTCAACCCAGGAACTGCGTCCGATACTGGAAGGCTTGAATCCGGGAGAGGGATGCGGAATTCCAGGTGTAGCGGTGAAATGCGTAGATATCTGGAGGAACACCGGTGGCGAAGGCGGCATCCTGGACCGGTATTGACGCTGAGGCGCGAAAGCCAGG	294	33	29	45	42	23	33	41	35	44	48	39	13	18	55	67	41	10	28	25	26	18	7	7	3	0	6	13	3	3	5	6	6	3	16	2	4	1	7	4	7	18	9	15	13	23	13	26	10
GCTAGCGTTGTTCGGAATCACTGGGCGTAAAGGGCGCGTAGGCGGCGTCGCAAGTCGGCTGTGAAAGCCCGGGGCTCAACCCCGGAGGTGCAGCCGAGACTGCGGTGCTCGAGTCCGGAAGAGGAGGGTGGAATACCCAGTGTAGAGGTGAAATTCGTAGATATTGGGTGGAACACCGGTGGCGAAAGCGGCTCTCTGGTCCGGCACTGACGCTGAGGCGCGAAAGCGTGG	295	0	0	0	0	0	1	0	0	0	0	0	0	0	0	0	0	0	0	0	0	0	0	0	0	0	0	0	0	0	0	0	0	0	0	0	0	0	0	0	0	57	55	64	40	87	77	71	93
GCAAGCGTTGTCCGGAATCATTGGGCGTAAAGAGCGTGTAGGCGGCCCGGTAAGTCCGCTGTGAAAGTCCAGGGCTCAACCCTGGGATGCCGGTGGATACTGTCGGGCTCGAGTCCGGAAGAGGAGTGTGGAATTCCTGGTGTAGCGGTGAAATGCGCAGATATCAGGAGGAACACCAATGGCGAAGGCAGCACTCTGGGACGTGACTGACGCTGAGACGCGAAAGCGTGG	296	5	47	18	31	59	16	30	60	48	23	21	5	35	10	10	29	22	22	19	16	7	15	2	17	16	26	24	16	13	13	20	18	22	12	6	10	23	12	20	23	0	0	0	0	0	0	0	0
GCGAGCGTTGTCCGGAATCACTGGGCGTAAAGGGCGCGTAGGCGGCTTTTCAAGCGTGCGGTGAAAGCTCGGGGCTTAACTCCGAGTCTGCCGTGCGAACTGGGAGGCTTGAGTCTGGTAGAGGTCGATGGAATTCCGGGTGTAGCGGTGGAATGCGTAGAGATCCGGAAGAACACCGGTGGCGAAGGCGGTCGACTGGGCCAGTACTGACGCTGAGGCGCGACAGCGTGG	297	35	16	36	28	1	15	35	17	19	30	29	16	3	45	39	17	8	23	27	12	20	3	6	1	0	5	10	4	1	9	7	4	3	13	6	9	2	4	0	6	23	17	26	16	16	29	20	19
GCAAGCGTTAATCGGAATTACTGGGCGTAAAGCGTGCGTAGGCGGTTTGTTAAGTCTGCTGTGAAATCCCCGGGCTCAACCTGGGAATGGCAGTGGATACTGGCAAGCTAGAGTGTGTCAGAGGATGGTGGAATTCCCGGTGTAGCGGTGAAATGCGTAGAGATCGGGAGGAACATCAGTGGCGAAGGCGGCCATCTGGGACAACACTGACGCTGAGGCACGAAAGCGTGG	298	2	3	2	4	21	2	18	6	4	2	3	2	10	2	1	5	0	0	0	0	45	65	143	114	383	60	70	87	139	12	56	57	104	9	21	45	163	43	244	20	0	0	0	0	0	0	0	0
GCAAGCGTTAATCGGAATTACTGGGCGTAAAGCGTGCGCAGGCGGTTCGCTAAGACAGATGTGAAATCCCCGGGCTTAACCTGGGAACTGCATTTGTGACTGGCGGGCTAGAGTATGGCAGAGGGGGGTAGAATTCCACGTGTAGCAGTGAAATGCGTAGAGATGTGGAGGAATACCGATGGCGAAGGCAGCCCCCTGGGCCAATACTGACGCTCATGCACGAAAGCGTGG	299	0	0	0	0	0	0	0	0	0	0	0	0	0	0	0	0	0	0	0	0	8	47	35	132	226	331	252	62	163	21	26	23	80	9	3	59	41	38	37	15	0	0	0	0	0	0	0	0
GCGAGCGTTGTCCGGATTCATTGGGCGTAAAGCGCGCGTAGGCGGTTTGGTAAGTCGGATGTGAAATCCCGAGGCTCAACCTCGGGACTGCATCCGATACTGCCCGACTAGAGGTAGGTAGGGGAGATCGGAATTCCTGGTGTAGCGGTGAAATGCGCAGATATCAGGAGGAACACCGGTGGCGAAGGCGGATCTCTGGGCCTTACCTGACGCTGAGGCGCGAAAGCTAGG	300	37	12	30	23	4	22	23	6	3	26	21	6	4	60	40	27	0	21	14	25	30	2	4	1	0	9	9	2	3	6	11	6	0	13	8	9	1	3	6	4	21	34	28	19	28	36	39	42
GCGAGCGTTAATCGGAATTACTGGGCGTAAAGCGTGCGCAGGCGGTTTTGTAAGTCAGATGTGAAATCCCCGGGCTTAACCTGGGAACTGCGTTTGAAACTACAAGGCTAGAGTGTGGCAGAGGGGGGTGGAATTCCACGTGTAGCAGTGAAATGCGTAGAGATGTGGAGGAACACCGATGGCGAAGGCAGCCCCCTGGGTTAACACTGACGCTCAGGCACGAAAGCGTGG	301	25	43	53	37	53	18	37	45	34	22	48	14	22	35	47	57	16	35	30	20	0	0	0	0	0	0	0	0	0	0	0	0	0	0	0	0	0	0	0	0	17	9	33	25	15	36	17	39
GCGAGCGTTGTCCGGAATTATTGGGCGTAAAGGGCTCGTAGGCGGTTTGTCACGTCGGGAGTGAAAACTCGGGGCTTAACCCCGAGCCTGCTTCCGATACGGGCTGACTAGAGGTATGCAGGGGAGAACGGAATTCCTGGTGTAGCGGTGAAATGCGCAGATATCAGGAGGAACACCGGTGGCGAAGGCGGTTCTCTGGGCATTACCTGACGCTGAGGAGCGAAAGTGTGG	302	23	20	29	23	23	13	23	30	28	3	18	3	15	24	24	9	9	6	10	11	12	6	10	7	3	5	4	7	4	6	14	7	11	15	10	8	17	3	6	10	10	9	17	18	25	14	19	12
GCGAGCGTTGTCCGGAATTATTGGGCGTAAAGAGCTCGTAGGCGGTGTGTCACGTCGGCCGTGAAAACCTGCAGCTTAACTGTGGGCGTGCGGTCGATACGGGCATCACTGGAGTTCGGCAGGGGAGACTGGAATTCCTGGTGTAGCGGTGAAATGCGCAGATATCAGGAGGAACACCGGTGGCGAAGGCGGGTCTCTGGGCCGATACTGACGCTGAGGAGCGAAAGCGTGG	303	30	66	59	80	80	37	71	91	69	25	77	18	39	55	67	75	27	52	28	29	7	14	8	6	4	7	21	9	9	11	13	10	12	14	7	11	15	7	13	6	1	0	0	0	1	1	0	0
GCTAGCGTTGTCCGGAATCATTGGGCGTAAAGAGCGTGTAGGCGGCCCGGTAAGTCCGCTGTGAAAGTCGGGGGCTCAACCCTCGAATGCCGGTGGATACTGTCGGGCTAGAGTGCGGAAGAGGCGAGTGGAATTCCTGGTGTAGCGGTGAAATGCGCAGATATCAGGAGGAACACCGATTGCGAAGGCAGCTCGCTGGGACGTAACTGACGCTGAGACGCGAAAGCGTGG	304	1	5	7	1	2	7	3	5	2	4	5	1	3	1	2	6	1	5	2	5	2	0	0	0	2	0	3	3	0	0	1	1	0	2	0	1	1	2	3	0	21	19	43	32	35	27	38	22
GCAAGCGTTGCTCGGAATCACTGGGCGTAAAGGGCGCGTAGGCGGGATGGCAAGTCAGTCGTGAAATCTCTCGGCTCAACCGAGAAACGTCGGCTGATACTGCCGTTCTTGAGGGATGCAGAGGAGACTGGAATTCCCGGTGTAGCGGTGAAATGTGTAGAGATCGGGAGGAACACCGGTGGCGAAGGCGGGTCTCTGGGCATTTCCTGACGCTGAGGCGCGAAAGCGTGG	305	6	31	18	13	11	10	26	21	26	11	11	5	12	18	31	16	7	13	14	6	1	5	2	1	1	4	9	3	2	5	1	3	3	5	0	3	4	2	1	4	23	27	35	15	35	37	43	34
CCGAGCGTTGTCCGGAATTATTGGGCGTAAAGGGCTCGTAGGCGGTTCGTCACGTCGGGAGTGAAAACTCGGAGCTCAACTCCGAGCCTGCTTCCGATACGGGCAGACTAGAGGTAGGCAGGGGAGAGCGGAACTCCTGGTGTAGCGGTGGAATGCGCAGATATCAGGAAGAACACCGGTGGCGAAGGCGGCTCTCTGGGCCTTACCTGACGCTGAGGAGCGAAAGCGTGG	306	15	32	26	29	43	25	41	48	27	19	13	15	18	34	44	61	23	26	29	20	7	7	5	11	3	9	12	7	3	6	3	4	5	7	9	3	8	4	4	11	2	5	4	3	3	2	0	1
GCGAGCGTTGTCCGGAATCATTGGGCGTAAAGCGCGTGTAGGCGGCTTGGTAAGTCCGGTGTGAAACCTTGGGGCTCAACCCCAAGCCTGCACTGGATACTGCCTCGCTTGAGTCCGGGAGGGGAGAGCGGAATTCCTAGTGTAGCGGTGAAATGCGCAGATATTAGGAAGAACACCGGTGGCGAAGGCGGCTCTCTGGAACGGTACTGACGCTGAGACGCGAAAGCGTGG	307	20	42	30	22	28	17	25	21	18	10	25	7	9	30	36	21	6	16	13	15	6	4	7	4	4	3	5	4	1	7	5	6	3	6	5	1	8	2	18	8	2	2	5	2	5	1	1	4
GCGAGCGTTGTCCGGAATCATTGGGCGTAAAGAGCGCGCAGGCGGCTTGGCAAGTCGGGTGTGAAATCCCGGGGCTCAACCCCGTGACTGCATCCGATACTGTCAGGCTAGAGGTAGGTAGGGGAGATCGGAATTCCTGGTGTAGCGGTGAAATGCGCAGATATCAGGAGGAACACCGGTGGCGAAGGCGGATCTCTGGGCCTTACCTGACGCTCAGGCGCGAAAGCTAGG	308	4	23	6	31	11	15	37	17	26	5	20	5	18	9	30	22	10	11	12	6	3	3	4	2	2	7	11	4	7	2	5	5	5	4	3	7	6	2	5	6	0	0	0	0	0	0	0	0
GCAAGCGTTAATCGGAATTACTGGGCGTAAAGCGTGCGTAGGCGGTTCGTTAAGTCTGCTGTGAAAGCCCCGGGCTCAACCTGGGAATGGCAGTGGATACTGGCGAGCTAGAGTGTGATAGAGGATGGTGGAATTCCCGGTGTAGCGGTGAAATGCGTAGAGATCGGGAGGAACATCAGTGGCGAAGGCGGCCATCTGGATCAACACTGACGCTGAGGCACGAAAGCGTGG	309	0	1	0	0	0	0	0	0	0	0	0	0	0	0	0	0	0	0	0	0	0	0	0	0	3	2	0	1	0	0	0	0	3	0	0	0	0	0	1	0	0	1	0	0	0	1	0	3
GCAAGCGTTACTCGGAATTACTGGGCGTAAAGCGTGCGTAGGCGGTTTGTTAAGTCCGCTGTGAAAGCCCTGGGCTCAACCTGGGAATTGCAGTGGATACTGGCAAGCTAGAGTGCGGTAGAGGATGGTGGAATTCCCGGTGTAGCGGTGAAATGCGTAGAGATCGGGAGGAACACCCGTGGCGAAGGCGGCCATCTGGACCAGCACTGACGCTGAGGCACGAAAGCGTGG	310	4	7	12	21	31	4	11	22	10	9	15	3	23	11	3	9	3	11	2	3	6	15	11	11	5	5	8	8	7	8	10	8	27	8	4	17	9	1	12	6	0	0	0	0	0	0	0	0
GCAAACGTTGTTCGGAATCACTGGGCGTAAAGGGCGCGTAGGCGGCCAGATAAGTGGGGTGTTAAATCTCCCGGCTCAACCGGGAACCTGCACCTCATACTGCCTGGCTTGAGTACAGCAGAGGAGACTGGAATTCCCGGTGTAGCGGTGAAATGCGTAGATATCGGGAGGAACACCAGTGGCGAAGGCGAGTCTCTGGGCTGTATCTGACGCTGATGCGCGAAAGCTAGG	311	1	2	1	4	3	1	3	3	1	0	1	0	7	0	0	1	1	0	0	0	0	1	1	1	1	0	1	1	0	0	0	0	1	0	0	2	0	0	0	0	0	0	0	0	0	0	0	0
GCGAGCGTTGTCCGGAATTACTGGGCGTAAAGAGCTCGTAGGTGGTTTGTCGCGTTGTTCGTGAAAACCAAAGGCTTAACCTTTGGCGTGCGGGCGATACGGGCAGACTGGAGTACTGCAGGGGAGACTGGAATTCCTGGTGTAGCGGTGGAATGCGCAGATATCAGGAGGAACACCGGTGGCGAAGGCGGGTCTCTGGGCAGTAACTGACGCTGAGGAGCGAAAGCGTGG	312	5	2	3	5	6	7	5	1	2	2	16	1	7	5	9	2	1	0	3	1	2	1	0	0	1	0	2	1	0	1	1	0	0	2	0	0	1	0	2	1	0	0	0	0	0	0	0	0
GCGAGCGTTAATCGGAATTACTGGGCGTAAAGTGTGCGCAGGTGGCCGCGCAAGTCGAGTGTGAAATCCCCGAGCTTAACTTGGGAATTGCGCTCGAAACTACGTGGCTCGAGTGTGGCAGAGGAAGGTGGAATTCCACGTGTAGCGGTGAAATGCGTAGAGATGTGGAGGAACACCGATGGCGAAGGCAGCCTTCTGGGCCAACACTGACGCTCATGCACGAAAGCGTGG	313	30	19	26	27	16	8	35	19	13	26	36	8	11	25	23	19	1	14	12	20	7	7	7	2	0	10	8	3	2	8	9	3	3	4	2	8	2	3	2	6	32	18	25	25	38	32	45	23
GCAAGCGTTGTTCGGAATTACTGGGCGTAAAGGGCTCGTAGGCGGCCAACTAAGTCGGACGTGAAATCCCCAGGCTCAACCTGGGAACTGCGTCCGATACTGGATGGCTTGAATCCGGGAGAGGGATGCAGAATTCCAGGTGTAGCGGTGAAATGCGTAGATATCTGGAGGAATACCGGTGGCGAAGGCGGCATCCTGGACCGGCATTGACGCTGAGGAGCGAAAGCCAGG	314	13	14	19	13	12	16	18	23	16	11	20	6	12	19	26	20	8	13	12	17	0	0	0	0	0	0	0	0	0	0	0	0	0	0	0	0	0	0	0	0	18	17	31	16	24	19	22	28
GCGAGCGTTGTCCGGAATTATTGGGCGTAAAGGGCTCGTAGGCGGTTTGTCGCGTCGGGAGTGAAAACATCGGGCTTAACTCGATGCTTGCTTTCGATACGGGCAGACTTGAGGTATGCAGGGGAGAATGGAATTCCTGGTGTAGCGGTGAAATGCGCAGATATCAGGAGGAACACCGGTGGCGAAGGCGGTTCTCTGGGCATTACCTGACGCTGAGGAGCGAAAGTGTGG	315	17	16	28	8	7	10	14	20	7	3	20	5	4	28	14	15	1	17	11	6	11	6	5	3	8	14	11	3	6	4	11	9	10	9	11	8	6	9	7	6	36	29	48	35	45	28	60	43
GCAAGCGTTAATCGGAATTACTGGGCGTAAAGCGTGCGCAGGCGGTTGTGCAAGACCGATGTGAAATCCCCGGGCTTAACCTGGGAATGGCATTGGTGACTGCACGGCTAGAGTGTGTCAGAGGGGGGTAGAATTCCACGTGTAGCAGTGAAATGCGTAGAGATGTGGAGGAATACCGATGGCGAAGGCAGCCCCCTGGGATAACACTGACGCTCATGCACGAAAGCGTGG	316	10	9	48	16	33	9	28	33	21	9	24	15	14	11	18	19	24	13	5	5	4	1	3	4	2	7	5	3	2	0	2	2	1	7	6	3	8	6	1	3	5	9	19	9	14	13	15	9
GCAGGCGTTAATCGGAATTACTGGGCGTAAAGCGTGCGCAGGCGGTTTCTTAAGTCAGATGTGAAAGCCCCGGGCTTAACCTGGGAACTGCGTTTGAAACTGGGAGACTTGAGTGTGGCAGAGGGGGGTGGAATTCCACGTGTAGCAGTGAAATGCGTAGATATGTGGAGGAACACCGATGGCGAAGGCAGCCCCCTGGGTTAACACTGACGCTCATGCACGAAAGCGTGG	317	21	51	76	62	29	30	44	67	65	38	48	15	29	29	47	37	22	23	16	20	15	8	4	6	6	9	15	8	8	7	3	6	12	8	4	6	8	4	3	8	0	0	0	0	0	0	0	0
CCGAGCGTTGTCCGGAATTATTGGGCGTAAAGGGCTCGTAGGCGGTCTGTCGCGTCGGGAGTGAAAACCAGGTGCTTAACACCTGGCCTGCTTTCGATACGGGCAGACTAGAGGTACTCAGGGGAGAATGGAATTCCTGGTGTAGCGGTGAAATGCGCAGATATCAGGAGGAACACCGGTGGCGAAGGCGGTTCTCTGGGAGTATCCTGACGCTGAGGAGCGAAAGTGTGG	318	4	7	1	3	1	3	3	4	1	1	0	3	2	3	7	1	1	8	6	1	2	7	8	2	4	12	4	7	1	5	1	6	1	5	11	2	28	8	3	2	40	57	183	55	20	50	99	70
CCAAGCGTTGTTCGGAATCACTGGGCGTAAAGGGAGCGTAGGCGGCGTGGTAAGTCAGATGTGAAATCCCGGGGCTCAACCCCGGAACTGCATCCGATACTGCCATGCTTGAGGGTTGGAGAGGTAGCTGGAATTCTCGGTGTAGCAGTGAAATGCGTGGATATCGAGAGGAACACTCGTGGCGAAGGCGAGCTACTGGACAACATCTGACGCTGAGGCTCGAAGGCTAGG	319	13	16	4	5	3	8	11	10	21	14	20	5	9	28	16	17	4	22	8	17	27	8	8	8	9	11	29	23	19	8	10	5	10	10	17	6	8	16	21	10	6	7	7	11	6	12	11	15
GCAAGCGTTGTCCGGAATTATTGGGCGTAAAGAGCTCGTAGGCGGTTTGTCGCGTCTGCTGTGAAAATCCAGGGCTTAACCCTGGACCTGCAGTGGGTACGGGCAGACTAGAGTGCGGTAGGGGAGATCGGAATTCCTGGTGTAGCGGTGAAATGCGCAGATATCAGGAGGAACACCGGTGGCGAAGGCGGATCTCTGGGCCGTAACTGACGCTGAGGAGCGAAAGCATGG	320	0	1	1	0	4	0	0	1	0	1	4	3	4	3	1	0	2	1	0	1	1	0	0	1	2	3	3	1	0	1	2	4	2	5	0	1	3	1	4	1	0	0	0	0	0	0	0	0
GCAAGCGTTGTCCGGAATTATTGGGCGTAAAGCGCGCGCAGGTGGTTCTTTAAGTCTGATGTGAAAGCCCACGGCTCAACCGTGGAGGGTCATTGGAAACTGGGGAACTTGAGTGCAGAAGAGGAAAGTGGAATTCCAAGTGTAGCGGTGAAATGCGTAGAGATTTGGAGGAACACCAGTGGCGAAGGCGACTTTCTGGTCTGTAACTGACACTGAGGCGCGAAAGCGTGG	321	8	24	10	13	26	7	12	24	14	18	22	9	18	17	11	14	5	13	12	13	16	13	14	9	6	16	23	16	11	25	8	17	7	14	12	17	5	22	13	13	5	6	7	1	1	7	2	1
GCAAACGTTGCTCGGAATCATTGGGCGTAAAGCGCACGTAGGCGGTCTGTTATGTCGGATGTGAAAGCCCTTGGCTTAACTGAGGAAGTGCATCCGAAACTGGCAGGCTAGAGTACTAAAGAGGGTCGCGGAATTCCCGGTGTAGAGGTGAAATTCGTAGATATCGGGAGGAACACCGGTGGCGAAGGCGGCGACCTGGGTAGATACTGACGCTGAGGTGCGAAAGCGTGG	322	31	26	39	25	13	11	47	22	28	23	34	5	11	47	38	45	10	30	17	14	22	9	11	11	5	20	24	16	6	10	14	20	12	24	10	28	8	11	13	18	3	5	5	1	7	10	18	3
CCGAGCGTTGTCCGGAGTTACTGGGCGTAAAGCGCGCGTAGGCGGCGGTGCTGGCCCGGCGTGAAAGCCCCCGGCTCAACCGGGGAGGGTCGTCGGGGACCGCACCGCTTGAGGGCGGTAGGGGCTGGTGGAATGCCTGGTGTAGTGGTGAAATGCGTAGAGATCAGGCGGAACACCCGTGGCGAAGGCGGCCAGCTGGGCCGTCCCTGACGCTGAGGCGCGAAGGCGTGG	323	6	1	18	6	1	3	5	2	1	7	8	3	3	18	12	10	1	2	3	5	0	0	0	0	0	0	0	0	0	0	0	0	0	0	0	0	0	0	0	0	45	64	53	28	77	54	54	61
CCAAGCGTTATCCGGATTTATTGGGTTTAAAGGGTGCGTAGGTGGTTCTTTAAGTCAGGGGTGAAAGACGGCAGCTTAACTGTCGCAGTGCCTTTGATACTGAAGAACTTGAATACACTAGAGGTAGGCGGAATGTGACAAGTAGCGGTGAAATGCATAGATATGTCACAGAACACCAATTGCGAAGGCAGCTTACTATGGTGTCATTGACACTGAGGCACGAAAGCGTGG	324	10	5	4	2	78	6	7	61	13	1	0	9	17	9	4	6	8	0	0	18	0	53	27	40	60	67	42	29	53	42	15	25	21	11	16	94	90	62	179	51	0	0	0	0	0	0	0	0
GCGAGCGTTGTCCGGAATTACTGGGCGTAAAGAGCTCGTAGGTGGTTTGTCGCGTTGTTCGTGAAAACCGGAGGCTTAACCTCTGGCGGGCGGGCGATACGGGCAGACTGGAGTACTGCAGGGGAGACTGGAATTCCTGGTGTAGCGGTGGAATGCGCAGATATCAGGAGGAACACCGGTGGCGAAGGCGGGTCTCTGGGCAGTAACTGACGCTGAGGAGCGAAAGCGTGG	325	4	25	9	16	10	6	14	12	13	13	20	4	3	7	15	10	5	10	7	14	4	3	0	2	3	7	3	2	2	3	2	0	3	2	2	2	3	6	3	8	0	0	1	0	0	0	0	0
GCTAGCGTTGTTCGGAATTACTGGGCGTAAAGCGCACGTAGGCGGATATTTAAGTCAGGGGTGAAATCCCGCAGCTCAACTGCGGAACTGCCTTTGATACTGGGTATCTTGAGTATGGAAGAGGTAAGTGGAATTCCGAGTGTAGAGGTGAAATTCGTAGATATTCGGAGGAACACCAGTGGCGAAGGCGGCTTACTGGTCCATTACTGACGCTGAGGTGCGAAAGCGTGG	326	0	0	1	0	0	0	1	0	0	0	0	0	0	0	0	0	0	0	1	0	0	0	0	0	0	0	0	0	0	0	0	0	0	0	0	0	0	0	0	1	8	2	15	14	1	5	6	4
GCGAGCGTTAATCGGAATTACTGGGCGTAAAGCGTGCGCAGGCGGTTCGCTAAGACCGATGTGAAATCCCCGGGCTTAACCTGGGAACTGCATTGGTGACTGGCGAGCTAGAGTGTGGCAGAGGGGGGTAGAATTCCACGTGTAGCAGTGAAATGCGTAGAGATGTGGAGGAATACCGATGGCGAAGGCAGCCCCCTGGGCTAACACTGACGCTCATGCACGAAAGCGTGG	327	0	0	0	0	0	0	0	0	0	0	0	0	0	0	0	0	0	0	0	0	2	14	87	254	252	98	17	308	1	15	905	40	169	1	9	56	183	3	0	0	0	0	0	0	0	0	0	0
GCGAGCGTTGTCCGGATTCATTGGGCGTAAAGCGCGCGTAGGCGGTTTGGCAAGTCGGATGTGAAATCCCGAGGCTCAACCTCGTGACTGCATCCGATACTGCCCGACTAGAGGTAGGTAGGGGAGATCGGAATTCCTGGTGTAGCGGTGAAATGCGCAGATATCAGGAGGAACACCGGTGGCGAAGGCGGATCTCTGGGCCTGACCTGACGCTGAGGCGCGAAAGCTAGG	328	0	0	1	0	0	1	1	1	0	1	2	0	0	3	2	1	1	0	0	0	0	0	0	0	0	0	0	0	0	0	0	0	0	0	0	0	0	0	0	0	68	48	85	65	85	89	78	74
GCAAGCGTTAATCGGAATTACTGGGCGTAAAGCGTGCGCAGGCGGTTTTGTAAGTCTGTTGTGAAATCCCCGGGCTCAACCTGGGAATGGCAATGGAGACTGCAAGGCTAGAGTTTGGCAGAGGGGGGTAGAATTCCACGTGTAGCAGTGAAATGCGTAGATATGTGGAGGAACACCGATGGCGAAGGCAGCCCCCTGGGTCAAAACTGACGCTCATGCACGAAAGCGTGG	329	16	6	4	12	3	5	24	10	56	4	45	15	1	36	13	1	8	1	16	8	39	38	80	55	2	13	41	67	34	168	3	9	24	29	93	237	17	109	4	25	0	0	0	0	0	0	0	0
GCAAGCGTTACTCGGAATTACTGGGCGTAAAGCGTGCGTAGGTGGTGGTTTAAGTCTGCTGTGAAAGCCCTGGGCTCAACCTGGGAATTGCAGTGGATACTGGATCACTAGAGTGTGGTAGAGGGATGCGGAATTTCTGGTGTAGCAGTGAAATGCGTAGAGATCAGAAGGAACATCCGTGGCGAAGGCGGCATCCTGGGCCAACACTGACACTGAGGCACGAAAGCGTGG	330	0	0	0	0	1	0	0	1	0	0	0	0	0	1	0	0	0	0	0	0	0	0	0	0	0	0	0	0	0	0	0	0	0	0	0	0	0	0	0	0	67	25	53	21	3	59	35	42
GCGAGCGTTAATCGGAATTACTGGGCGTAAAGCGTGCGCAGGCGGTTCGTTAAGTCAGATGTGAAAGCCCCGGGCTCAACCTGGGAACTGCATTTGAAACTGGCGGGCTTGAGTGTGGCAGAGGGGGGTGGAATTCCGCGTGTAGCAGTGAAATGCGTAGAGATGCGGAGGAACACCGATGGCGAAGGCAGCCCCCTGGGCCAACACTGACGCTCAGGCACGAAAGCGTGG	331	28	37	51	35	28	19	28	46	47	39	48	15	27	41	38	39	24	39	24	9	17	8	6	8	4	6	26	10	7	5	13	17	12	10	11	9	7	8	12	9	0	0	0	0	0	0	0	0
GTAAGCGTTGTTCGGAATTACTGGGCGTAAAGGGCTCGTAGGCGGCCAACTAAGTCATACGTGAAATCCCTCAGCTTAACTGGGGAACTGCGTGTGATACTGGATGGCTTGGATTTGGGAGAGGGATGCGGAATTCCAGGTGTAGCGGTGAAATGCGTAGATATCTGGAGGAACACCGGTGGCGAAGGCGGCATCCTGGACCAATATTGACGCTGAGGAGCGAAAGCCAGG	332	20	26	34	26	16	12	18	22	25	19	37	11	9	39	30	32	14	24	15	19	17	10	7	5	0	8	12	6	7	7	10	7	1	12	5	6	3	6	0	3	22	10	32	25	31	15	36	21
GCGAGCGTTGTCCGGAATTATTGGGCGTAAAGAGCTCGTAGGCGGTTTGTTGCGTCGGCTGTGAAAACTTCACGCTTAACGTGGAGCCTGCAGTCGATACGGGCAGACTTGAGTTCGGCAGGGGAGACTGGAATTCCTGGTGTAGCGGTGAAATGCGCAGATATCAGGAGGAACACCGGTGGCGAAGGCGGGTCTCTGGGCCGATACTGACGCTGAGGAGCGAAAGCGTGG	333	0	14	7	9	4	6	7	15	10	2	2	8	14	0	6	10	3	5	2	3	3	3	2	1	2	3	3	3	7	7	3	0	7	4	1	3	1	4	7	2	28	28	25	54	119	22	82	32
GCAAGCGTTGTCCGGATTTACTGGGCGTAAAGAGCGCGCAGGCGGCTGGTCAAGTCCGATGTGAAATCTCCCGGCTCAACTGGGAAACTGCATCGGAAACTGATCGGCTTGAAGGTGGGAGAGGGTAGTGGAATTCCCGGTGTAGTGGTGAAATGCGTAGATATCGGGAGGAACACCAGTGGCGAAGGCGACTACCTGGCCCATTCTTGACGCTGAGGCGCGAAAGCTAGG	334	2	1	2	2	0	0	1	0	1	0	3	0	2	0	3	2	0	0	0	2	0	0	0	0	0	0	0	0	0	0	0	0	0	0	0	0	0	0	0	0	44	63	95	40	64	71	115	76
GCAAGCGTTGTTCGGAATTACTGGGCGTAAAGGGCGCGTAGGCGGCCTGTTAAGTCGAACGTGAAATCCCCGGGCTCAACCCGGGAACTGCGTCCGATACTGGCAGGCTTGAATCCGGGAGAGGGATGTGGAATTCCAGGTGTAGCGGTGAAATGCGTAGATATCTGGAGGAACACCGGTGGCGAAGGCGGCATCCTGGACCGGTATTGACGCTGAGGCGCGAAAGCCAGG	335	46	34	50	45	17	34	37	37	40	40	60	12	26	49	51	53	10	31	40	21	13	3	5	2	5	7	9	6	4	3	11	4	3	11	6	2	1	5	3	3	4	6	9	7	15	4	6	5
GCGAGCGTTGTCCGGAATTATTGGGCGTAAAGAGCTCGTAGGCGGCTTGTCACGTCGGATGTGAAAGCTCGGGGCTTAACCCCGAGTCTGCATTCGATACGGGCTAGCTAGAGTGTGGTAGGGGAGATCGGAATTCCTGGTGTAGCGGTGAAATGCGCAGATATCAGGAGGAACACCGGTGGCGAAGGCGGATCTCTGGGCCATTACTGACGCTGAGGAGCGAAAGCGTGG	336	6	9	15	14	17	7	10	23	5	16	8	11	3	4	34	16	11	24	19	10	2	4	0	2	0	0	4	1	1	3	0	5	1	6	42	3	1	3	3	5	29	20	53	41	57	21	35	35
GCAAGCGTTGTTCGGAATTACTGGGCGTAAAGGGCTCGTAGGCGGCCAACTAAGTCAGACGTGAAATCCCTCGGCTTAACCGGGGAACTGCATCTGATACTGGATGGCTTGAGTTCGGGAGAGGGATGCGGAATTCCAGGTGTAGCGGTGAAATGCGTAGATATCTGGAGGAACACCGGTGGCGAAGGCGGCATCCTGGACCGACACTGACGCTGAGGAGCGAAAGCCAGG	337	23	44	34	66	31	21	26	44	50	23	58	11	30	32	39	25	16	31	27	16	12	4	11	3	2	5	9	5	2	3	10	2	10	10	6	0	7	3	4	2	0	0	1	1	0	0	0	0
ACGAGCGTTGTCCGGATTTATTGGGCGTAAAGCGCGCGCAGGCGGCCACGTAAGTCGGATGTGAAATCCCGGGGCTCAACCCCGGAACTGCATTCGATACTGCGTGGCTCGAGGTAGGTAGGGGAGATCGGAATTCCTGGTGTAGCGGTGGAATGCGCAGATATCAGGAGGAACACCGGTGGCGAAGGCGGATCTCTGGGCCTTACCTGACGCTCAGGCGCGAAAGCTAGG	338	7	20	16	15	8	13	13	12	16	10	16	9	6	7	13	9	5	15	9	13	4	8	11	4	1	1	16	11	5	13	12	4	11	13	2	6	2	10	9	10	1	0	0	1	1	4	1	1
GCTAGCGTTGTTCGGAATTACTGGGCGTAAAGCGTACGTAGGCGGCTTTGTAAGTTAGAGGTGAAAGCCCGGAGCTCAACTCCGGAATTGCCTTTAAGACTGCATCGCTTGAATCCTGGAGAGGTGAGTGGAATTCCGAGTGTAGAGGTGAAATTCGTAGATATTCGGAAGAACACCAGTGGCGAAGGCGGCTCACTGGACAGGTATTGACGCTGAGGTACGAAAGCGTGG	339	0	0	0	0	0	0	0	0	0	0	0	0	0	0	0	0	0	0	0	0	13	13	78	8	105	22	36	1	2	1	12	5	6	0	0	4	15	4	94	7	0	0	0	0	0	0	0	0
GCAAGCGTTAATCGGAATTACTGGGCGTAAAGCGCACGCAGGCGGTCTGTCAAGTCGGATGTGAAATCCCCGGGCTCAACCTGGGAACTGCATTCGAAACTGGCAGACTAGAGTCTTGTAGAGGGGGGTAGAATTCCAGGTGTAGCGGTGAAATGCGTAGAGATCTGGAGGAATACCGGTGGCGAAGGCGGCCCCCTGGACAAAGACTGACGCTCAGGTGCGAAAGCGTGG	340	0	5	9	8	0	3	0	0	1	16	1	2	0	1	2	2	1	9	0	5	0	0	0	0	0	0	0	0	0	0	0	0	0	0	0	0	0	0	0	0	0	0	1	3	0	1	1	0
GCTAGCGTTGCTCGGAATCACTGGGCGTAAAGCGCACGTAGGCGGACTCTTAAGTCGGTGGTGAAATCCTGGAGCTCAACTCCAGAACTGCCTTCGATACTGAGAGTCTCGAGTCCGGGAGAGGTGAGTGGAACTGCGAGTGTAGAGGTGAAATTCGTAGATATTCGCAAGAACACCAGTGGCGAAGGCGGCTCACTGGCCCGGTACTGACGCTGAGGTGCGAAAGCGTGG	341	32	33	41	46	23	15	39	40	35	31	37	14	18	36	57	41	18	20	18	18	0	0	0	0	0	0	0	0	0	0	0	0	0	0	0	0	0	0	0	0	1	2	2	0	2	2	4	2
GCGAGCGTTAATCGGAATTACTGGGCGTAAAGCGTGCGCAGGCGGTTTTGTAAGCCAGATGTGAAATCCCCGGGCTTAACCTGGGAATGGCATTTGGGACTGCAAGGCTCGAGTGCGGCAGAGGAGACTGGAATTCCTGGTGTAGCAGTGAAATGCGTAGATATCAGGAGGAACACCGATGGCGAAGGCAGGTCTCTGGGCTGACACTGACGCTCATGCACGAAAGCGTGG	342	19	34	46	35	28	25	39	39	55	33	42	13	28	30	50	66	21	23	14	7	6	6	3	5	2	6	11	1	3	5	2	3	6	12	2	4	2	4	1	14	0	0	0	0	1	0	0	0
GCGAGCGTTGTCCGGAATCACTGGGCGTAAAGGGCGCGTAGGTGGTCTGATAAGGGTGTGGTGAAAGCCCGGGGCTCAACCCCGGGTCGGCCGTGCCGACTGTTGGACTAGAGTGCTGTAGGGGCAGGCGGAATTCCGGGTGTAGCGGTGGAATGCGTAGAGATCCGGAGGAAGACCGGTGGCGAAGGCGGCCTGCTGGGCAGTTACTGACACTGAGGCGCGACAGCGTGG	343	0	7	12	5	10	0	7	13	6	4	5	0	7	1	9	8	3	4	2	0	2	1	1	1	2	4	4	2	1	0	0	1	2	1	0	0	2	0	2	2	0	0	0	0	0	0	0	0
GCAAGCGTTGTCCGGAATTATTGGGCGTAAAGAGCTCGTAGGCGGTCTGTCGCGTCGGCTGTGAAAACTCGGGGCTCAACCCCGAGCCTGCAGTCGATACGGGCAGACTAGAGTGCTGTAGGGGAGACTGGAATTCCTGGTGTAGCGGTGAAATGCGCAGATATCAGGAGGAACACCGGTGGCGAAGGCGGGTCTCTGGGCAGTAACTGACGCTGAGGAGCGAAAGCGTGG	344	14	19	68	17	33	21	33	35	28	26	32	17	14	18	24	35	28	12	9	6	5	4	3	9	8	7	6	7	5	3	8	4	8	7	5	2	3	6	9	4	14	6	21	12	15	16	24	10
GCTAGCGTTGTTCGGATATACTGGGCGTAAAGCGCACGTAGGCGGCGCCGTAAGTCAGGGGTGAAATCCCGGAGCTCAACTCCGGAACTGCCCTTGAAACTGCAGTGCTAGAATCTTGGAGAGGCGAGTGGAATTCCGAGTGTAGAGGTGAAATTCGTAGATATTCGGAAGAACACCAGTGGCGAAGGCGACTCGCTGGACAAGTATTGACGCTGAGGTGCGAAAGCGTGG	345	20	30	62	31	25	11	17	33	24	40	44	7	20	43	44	78	13	32	26	3	5	0	5	11	4	13	28	7	0	2	8	5	8	14	12	6	6	14	7	7	8	3	6	4	3	9	11	4
GCTAGCGTTGTTCGGAATTACTGGGCGTAAAGCGCACGTAGGCGGCTTTGCAAGTTAGAGGTGAAAGCCCGGAGCTCAACTCCGGAATTGCCTTTAAAACTGCATCGCTAGAATTGTGGAGAGGTGAGTGGAATTCCGAGTGTAGAGGTGAAATTCGTAGATATTCGGAAGAACACCAGTGGCGAAGGCGACTCACTGGACACATATTGACGCTGAGGTGCGAAAGCGTGG	346	1	0	0	0	1	0	0	0	2	0	0	0	0	0	0	1	0	0	0	0	0	0	0	0	0	0	0	0	0	0	0	0	0	0	0	0	0	0	0	0	37	44	53	32	38	64	53	46
GCGAGCGTTAATCGGAATTACTGGGCGTAAAGCGCACGTAGGTGGTTTTGTAAGTCGGATGTGAAATCCCCGGGCTTAACCCGGGAACTGCATTCGAGACTGCATTACTCGAGTATGGGAGAGGGAAGCGGAATTTCCGGTGTAGCGGTGAAATGCGTAGATATCGGAAGGAACATCAGTGGCGAAAGCGGCTTCCTGGCCCAATACTGACACTCATGTGCGAAAGCGTGG	347	29	48	32	44	42	25	64	45	52	37	41	10	24	51	80	24	18	24	24	21	25	10	4	14	4	13	27	15	7	10	16	13	15	25	13	12	15	21	7	12	0	0	0	0	0	0	0	0
ACAAGCGTTGTCCGGATTTACTGGGCGTAAAGAGCGCGCAGGCGGTCGTTCAAGTCGAGTGTGAAAGCCCCCGGCTCAACTGGGGAGGGTCATTCGATACTGATCGACTCGAAGGCAGGAGAGGGTAGTGGAATTCCCGGTGTAGTGGTGAAATGCGTAGATATCGGGAGGAACACCAGTGGCGAAGGCGACTACCTGGCCTGTTCTTGACGCTGAGGCGCGAAAGCTAGG	348	35	44	47	33	24	24	35	50	40	23	55	8	32	38	26	22	8	18	24	16	14	6	5	8	2	8	7	4	3	8	7	4	5	12	3	9	3	9	3	4	4	4	2	2	1	2	5	2
GCAAGCGTTGTCCGGAATTATTGGGCGTAAAGAGCTCGTAGGCGGCTTGTCACGTCGGGTGTGAAAGCCCGGGGCTTAACCCCGGGTCTGCATCCGATACGGGCAGGCTAGAGTGTGGTAGGGGAGATCGGAATTCCTGGTGTAGCGGTGAAATGCGCAGATATCAGGAGGAACACCGGTGGCGAAGGCGGATCTCTGGGCCATTACTGACGCTGAGGAGCGAAAGCGTGG	349	15	46	16	21	15	71	29	27	13	57	23	18	19	25	21	22	5	26	44	20	0	0	0	0	0	0	0	0	0	0	0	0	0	0	0	0	0	0	0	0	24	12	20	36	23	41	29	24
GCTAGCGTTGTTCGGAATTACTGGGCGTAAAGCGCACGTAGGCGGCTTTTTAAGTCAGGGGTGAAATCCCGGGGCTCAACCCCGGAACTGCCCTTGAAACTGGATGGCTAGAATCTTGGAGAGGCGAGTGGAATTCCGAGTGTAGAGGTGAAATTCGTAGATATTCGGAAGAACACCAGTGGCGAAGGCGACTCGCTGGACAAGTATTGACGCTGAGGTGCGAAAGCGTGG	350	0	0	2	1	0	0	0	0	1	1	0	0	0	0	0	1	0	0	0	0	0	0	0	0	0	0	0	0	0	0	0	0	0	0	0	0	0	0	0	0	73	32	66	29	15	112	62	48
GCAAGCGTTGTTCGGAATTACTGGGCGTAAAGGGCTCGTAGGCGGCCAACTAAGTCAGACGTGAAATCCCTCGGCTTAACCGGGGAACTGCGTCTGATACTGGATGGCTTGAGATTGGGAGAGGGATGCGGAATTCCAGGTGTAGCGGTGAAATGCGTAGATATCTGGAGGAACACCGGTGGCGAAGGCGGCATCCTGGACCAACACTGACGCTGAGGAGCGAAAGCCAGG	351	25	23	26	31	18	23	23	16	26	20	44	4	18	40	26	27	6	17	18	24	19	5	9	2	1	0	9	9	4	8	11	2	4	3	3	6	6	4	5	5	14	6	9	10	16	10	16	12
GCAAGCGTTGTCCGGATTTACTGGGCGTAAAGAGCGTGTAGGCGGCCAGACAGGTCTGTTGTGAAAACTGGAGGCTTAACCTCCAGACGTCGACAGAAACCGTCTGGCTAGAGTCCGGAAGAGGAGAGTGGAATTCCTGGTGTAGCGGTGAAATGCGCAGATATCAGGAAGAACACCAATGGCGAAGGCAGCTCTCTGGGACGGTACTGACGCTGAGACGCGAAAGCGTGG	352	14	12	25	7	3	15	7	13	10	12	12	10	3	22	23	10	4	11	6	14	25	0	3	3	0	10	1	10	0	5	5	8	3	14	6	3	1	12	9	12	3	0	2	0	1	0	2	2
GCTAGCGTTGTTCGGAATTACTGGGCGTAAAGCGCGCGTAGGCGGCTTTGTAAGTTAGAGGTGAAAGCCCGGGGCTCAACTCCGGAATTGCCTTTAAGACTGCATCGCTAGAATCCGGGAGAGGTGAGTGGAATTCCGAGTGTAGAGGTGAAATTCGTAGATATTCGGAAGAACACCAGTGGCGAAGGCGGCTCACTGGACCGGTATTGACGCTGAGGTGCGAAAGCGTGG	353	6	12	26	5	2	7	11	7	4	17	28	2	0	9	30	7	0	5	19	7	0	0	0	0	0	0	0	0	0	0	0	0	0	0	0	0	0	0	0	0	44	38	33	25	46	40	53	49
GCGAGCGTTGTCCGGATTTATTGGGCGTAAAGAGCTCGTAGGCGGTTTGTCGCGTCGGCCGTGAAATCTCCACGCTTAACGTGGAGCGTGCGGTCGATACGGGCAGACTTGAGTTCGGTAGGGGAGACTGGAATTCCTGGTGTAGCGGTGAAATGCGCAGATATCAGGAGGAACACCGGTGGCGAAGGCGGGTCTCTGGGCCGATACTGACGCTGAGGAGCGAAAGCGTGG	354	9	19	25	17	22	4	13	43	25	4	5	5	23	16	10	18	1	4	1	16	39	12	18	10	7	22	21	49	22	8	9	27	17	17	9	5	7	21	10	16	1	0	4	1	1	0	3	3
GCTAGCGTTGTTCGGAATCACTGGGCGTAAAGGGCGCGTAGGCGGCTTCAGGTGTCGGATGTGAAAGCCCGGGGCTCAACCCCGGAGGTGCATCCGAAACTCTGGAGCTGGAGGCCGGAAGAGGAGGGTGGAATACCCAGTGTAGAGGTGAAATTCGTAGATATTGGGTGGAACACCGGTGGCGAAAGCGGCTCTCTGGTCCGGTCCTGACGCTGAGGCGCGAAAGCGTGG	355	0	0	1	0	1	2	1	0	3	2	1	0	1	3	1	2	1	0	2	1	2	3	0	0	0	1	0	1	0	1	1	3	1	1	0	2	0	2	0	0	0	0	0	0	0	0	0	0
GCTAGCGTTGCTCGGAATCACTGGGCGTAAAGGGCGCGTAGGCGGACTCTTAAGTCGGGGGTGAAAGCCCAGGGCTCAACCCTGGAATTGCCTTCGATACTGAGAGTCTTGAGTTCGGAAGAGGTTGGTGGAACTGCGAGTGTAGAGGTGAAATTCGTAGATATTCGCAAGAACACCAGTGGCGAAGGCGGCCAACTGGTCCGATACTGACGCTGAGGCGCGAAAGCGTGG	356	11	9	7	4	3	13	6	13	9	7	8	4	11	8	14	11	1	11	8	2	9	3	7	11	7	16	20	13	10	9	10	8	3	25	12	6	7	20	4	12	25	7	23	21	13	12	24	24
GCAAGCGTTGTCCGGAATCATTGGGCGTAAAGCGCGCGTAGGTGGCCTCATAAGTCCGCTGTGAAAGTCAAAGGCTCAACCTTTGAAAGCCGGTGGATACTGTGAGGCTAGAGTACGGAAGAGGCGAGTGGAATTCCTGGTGTAGCGGTGGAATGCGCAGATATCAGGAGGAACACCAATAGCGAAGGCAGCTCGCTGGGACGTTACTGACACTGAGGCGCGAAAGCGTGG	357	2	5	3	0	7	6	2	6	4	1	8	2	3	12	9	3	3	2	7	9	5	3	1	0	2	8	3	3	1	5	7	6	8	4	5	44	20	3	5	90	0	0	3	2	2	0	1	5
GCGAGCGTTAATCGGAATTACTGGGCGTAAAGCGCACGTAGGTGGCGACGTATGTCGGGTGTGAAAGCCCCGGGCTCAACCTGGGAATTGCATCCGAAACTGCGTTGCTGGAGTACGGAAGAGGAGGGCGGAATTCCCGGTGTAGCGGTGAAATGCGTAGATATCGGGAGGAACATCAGTGGCGAAGGCGGCCCTCTGGTCCAGTACTGACACTCAAGTGCGAAAGCGTGG	358	0	0	0	0	1	0	0	0	0	0	0	0	0	0	0	0	1	0	0	0	0	0	0	0	0	0	0	0	0	0	0	0	0	0	0	0	0	0	0	0	76	74	78	46	69	89	87	79
CCAAGCGTTGTTCGGAATCACTGGGCGTAAAGGGAGCGTAGGCGGCGTGGTAAGTCAGATGTGAAATCCCGGGGCTCAACCCCGGAACTGCATCCGATACTGCCATGCTAGAGGATTGGAGAGGTAGCTGGAATTCTTGGTGTAGCAGTGAAATGCGTAGAGATCAAGAGGAACACTCGTGGCGAAAGCGAGCTACTGGACAATTCCTGACGCTGAGGCTCGAAGGCTAGG	359	27	21	40	14	23	24	31	82	29	35	67	24	14	87	74	39	110	38	16	16	16	7	6	3	5	7	14	5	8	16	6	7	13	24	11	6	4	36	19	28	0	4	1	0	2	0	1	4
GCAAGCGTTATCCGGATTCACTGGGTTTAAAGGGTGCGTAGGCGGGTTGGTAAGTCCGTGGTGAAATCCCCAAGCTTAACTTGGGAACTGCCGTGGATACTATCAATCTTGAATATCGTGGAGGTAAGCGGAATATGTCATGTAGCGGTGAAATGCTTAGATATGACATAGAACACCAATTGCGTAGGCAGCTTACTACACGATCATTGACGCTGAGGCACGAAAGCGTGG	360	12	18	21	22	14	20	31	20	21	13	27	8	7	23	31	22	12	12	10	6	12	5	4	4	1	10	11	3	3	7	6	6	2	8	11	7	7	5	5	8	11	8	11	8	16	12	22	10
GCTAGCGTTGTTCGGAATTACTGGGCGTAAAGGGCGCGCAGGCGGCTGCTCAAGTCAGGCGTGAAAGGCCTGGGCTCAACCCGGGAATTGCGCTTGAGACTGGGCTGGCTTGAGTGCGGGAGAGGATGGTGGAATTCCCAGTGTAGAGGTGAAATTCGTAGATATTGGGAAGAACACCGGTGGCGAAGGCGGCCATCTGGACCGCAACTGACGCTGAGGCGCGAAAGCGTGG	361	17	16	16	6	7	9	14	18	10	9	10	4	1	18	26	9	5	7	9	8	14	6	6	1	1	5	0	2	4	4	5	3	3	7	2	5	1	5	4	7	20	25	58	26	21	16	25	18
CCGAGCGTTGTCCGGAATTACTGGGCGTAAAGAGCTCGTAGGTGGTTTGTCGCGTTGTTCGTGAAAACTCACAGCTCAACTGTGGGCGTGCGGGCGATACGGGCAGACTTGAGTACTGCAGGGGAGACTGGAATTCCTGGTGTAGCGGTGGAATGCGCAGATATCAGGAGGAACACCGGTGGCGAAGGCGGGTCTCTGGGCAGTAACTGACGCTGAGGAGCGAAAGCGTGG	362	13	19	28	20	13	12	13	15	16	10	22	11	11	25	29	22	13	20	16	6	7	4	11	5	7	8	11	7	9	5	8	6	7	10	9	3	2	9	6	9	12	13	20	10	14	17	26	16
GCAAGCGTTGTTCGGAATGACTGGGCGTAAAGGGCGCGTAGGCGGTTCGTTGCGTCAGATGTGAAAGCCCCGGGCTCAACCTGGGAACTGCATTTGATACGGGCGGGCTTGAATCCAAGAGAGGGTGGTGGAATTCCCAGTGTAGAGGTGAAATTCGTAGATATTGGGAAGAACACCAGTGGCGAAGGCGGCCACCTGGCTTGGTATTGACGCTGAGGCGCGAAAGCGTGG	363	1	116	6	64	10	51	14	143	8	2	5	0	9	7	0	2	0	20	35	1	7	6	9	14	10	6	4	14	9	8	6	3	13	10	4	7	12	9	5	10	0	0	0	0	0	0	0	0
GCGAGCGTTGTCCGGATTTATTGGGCGTAAAGAGCTCGTAGGCGGCTTGTTGCGTCGTCCGTGAAAACCTGGGGCTCAACTCCAGGCTTGCGGTCGATACGGGCAGGCTAGAGTTCGGTAGGGGAGACTGGAATTCCTGGTGTAGCGGTGAAATGCGCAGATATCAGGAGGAACACCGGTGGCGAAGGCGGGTCTCTGGGCCGATACTGACGCTGAGGAGCGAAAGCGTGG	364	9	9	15	14	13	7	7	14	7	11	22	3	13	11	10	17	4	11	5	6	3	6	1	2	3	3	5	1	7	5	3	4	5	10	8	2	1	5	5	3	11	15	20	26	19	21	24	20
GCAAGCGTTGTCCGGAATTATTGGGCGTAAAGAGCTCGTAGGCGGTCTGTCGCGTCGGCTGTGAAATCCCGAGGCTCAACCTCGGGTCTGCAGTCGATACGGGCAAACTAGAGTATTGCAGGGGAGACTGGAATTCCTGGTGTAGCGGTGAAATGCGCAGATATCAGGAGGAACACCGGTGGCGAAGGCGGGTCTCTGGGCAATAACTGACGCTGAGGAGCGAAAGCGTGG	365	0	1	0	13	17	2	1	3	3	0	10	1	8	2	4	4	7	2	3	0	0	0	0	0	1	0	0	0	0	0	1	0	5	0	0	0	1	0	2	1	13	9	15	16	21	15	19	16
GCAAGCGTTATCCGGATTCACTGGGTTTAAAGGGTGCGTAGGCGGGCAGGTAAGTCCGTGGTGAAATCTCTGAGCTTAACTCAGAAACTGCCATGGATACTATTTGTCTTGAATATTGTGGAGGTAAGCGGAATATGTCATGTAGCGGTGAAATGCTTAGATATGACATAGAACACCAATTGCGAAGGCAGCTTACTACACAGTTATTGACGCTGAGGCACGAAAGCGTGG	366	23	32	89	36	25	19	46	44	28	12	30	8	26	29	28	45	22	16	12	6	6	6	8	3	1	3	2	4	2	4	5	5	11	17	4	1	5	4	4	5	0	0	0	0	0	0	0	0
GCAAGCGTTGTCCGGAATTATTGGGCGTAAAGAGCGTGTAGGCGGTCCGGTAAGTCAGCTGTGAAAGTCAAGGGCTCAACCCTTGAAAGCCGGTTGATACTGTCGGGCTAGAGTCCGGAAGAGGCGAGTGGAATTCCCGGTGTAGCGGTGAAATGCGCAGATATCGGGAGGAACACCAATGGCGAAGGCAGCTCGCTGGGACGGTACTGACGCTGAGACGCGAAAGCGTGG	367	3	7	8	5	1	5	5	3	3	5	7	2	0	6	11	3	0	5	4	7	5	1	5	2	2	3	4	2	0	1	1	2	1	3	1	5	1	3	4	0	12	12	40	14	29	25	30	17
GCGAGCGTTGTCCGGAATTACTGGGCGTAAAGAGCTCGTAGGTGGTTTGTCGCGTTGTTCGTGAAAACTCACAGCTCAACTGTGGGCGTGCGGGCGATACGGGCAGACTGGAGTACTGCAGGGGAGACTGGAATTCCTGGTGTAGCGGTGGAATGCGCAGATATCAGGAGGAACACCGGTGGCGAAGGCGGGTCTCTGGGCAGTAACTGACGCTGAGGAGCGAAAGCGTGG	368	22	66	69	34	51	21	52	51	52	38	46	21	31	60	52	50	22	46	28	32	9	11	4	3	3	10	12	8	10	11	14	7	11	11	10	3	4	10	8	13	0	0	0	0	0	0	0	0
CCAAGCGTTATCCGGATTTATTGGGTTTAAAGGGTGCGTAGGCGGCTTATTAAGTCAGGGGTGAAAGACGGTGGCTCAACCATCGCAGTGCCCTTGATACTGATGAGCTTGAATGAACTAGAGGTAGGCGGAATGTGACAAGTAGCGGTGAAATGCATAGATATGTCACAGAACACCGATTGCGAAGGCAGCTTACTATGGTTTTATTGACGCTGAGGCACGAAAGCGTGG	369	16	11	12	33	84	30	29	72	28	23	10	14	17	32	13	31	7	23	19	4	17	16	35	67	40	47	62	60	48	13	16	25	22	15	67	25	63	58	36	35	7	2	2	4	1	3	2	9
GCTAGCGTTGTTCGGAATCACTGGGCGTAAAGGGCGCGTAGGCGGCCAGGCAAGTCGGCTTGTGAAAGCCCGGGGCTCAACCCCGGAGGTGCGGCCGGGACTGCTTGGCTGGAGGCCGGAAGAGGAGGGTGGAATACCCAGTGTAGAGGTGAAATTCGTAGATATTGGGTGGAACACCGGTGGCGAAAGCGGCTCTCTGGTCCGGTTCTGACGCTGAGGCGCGAAAGCGTGG	370	3	2	2	4	0	1	1	5	1	0	2	0	1	4	3	0	1	1	3	4	2	0	0	0	0	1	2	3	0	2	0	1	0	2	0	0	0	1	4	0	0	1	0	0	3	0	0	0
GCAAGCGTTACTCGGAATTACTGGGCGTAAAGCGTGCGTAGGTGGTTTGTTAAGTCTGATGTGAAAGCCCTGGGCTCAACCTGGGAATGGCATTGGAAACTGGCTGACTAGAGTGCGGTAGAGGGTAGTGGAATTCCCGGTGTAGCAGTGAAATGCGTAGATATCGGGAGGAACATCTGTGGCGAAGGCGACTACCTGGACCAGCACTGACACTGAGGCACGAAAGCGTGG	371	4	18	0	9	20	5	2	1	4	3	2	8	8	5	7	9	1	2	3	12	2	8	9	25	9	46	13	4	7	35	15	3	1	8	2	8	2	8	1	58	0	0	1	3	0	1	4	0
GCAAGCGTTGTTCGGAATTACTGGGCGTAAAGGGCTCGTAGGTGGCCAACTAAGTCAGACGTGAAATCCCCAGGCTTAACCTGGGAACTGCGTCTGATACTGGATGGCTTGAATTCGGGAGAGGGATGCAGAATTCCAGGTGTAGCGGTGAAATGCGTAGATATCTGGAGGAATACCGGTGGCGAAGGCGGCATCCTGGACCGAGATTGACACTGATGAGCGAAAGCCAGG	372	30	35	46	16	18	27	25	32	26	36	36	18	11	54	44	30	10	18	15	24	20	8	8	4	2	18	12	4	2	12	8	8	5	15	9	10	3	7	4	5	16	4	17	5	16	10	13	5
GCAAGCGTTGTTCGGAATTACTGGGCGTAAAGGGCGCGTAGGCGGTTGGATAAGTCAGCTGTGAAAACCACGGGCTTAACTCGTGGCCTGCAGTTGAGACTGTCTGGCTTGAGTGTGGGAGAGGAGAGTGGAATTCCTGGTGTAGCGGTGAAATGCGTAGATATCAGGAGGAACACCGGTGGCGAAGGCGGCTCTCTGGACCACAACTGACGCTGAGGCGCGAAAGCTAGG	373	27	54	62	62	37	37	61	46	55	33	69	6	21	47	84	39	15	28	27	15	23	7	11	7	1	11	14	7	2	13	13	6	8	14	12	5	5	6	6	8	3	0	3	4	3	3	2	0
GCAAGCGTTGTCCGGAATCATTGGGCGTAAAGCGCGCGTAGGTGGCCTCATAAGTCCGCTGTGAAAGTCAAAGGCTCAACCTTTGAAAGCCGGTGGATACTGTGGGGCTAGAGTACGGAAGAGGCGAGTGGAATTCCTGGTGTAGCGGTGGAATGCGCAGATATCAGGAGGAACACCAATAGCGAAGGCAGCTCGCTGGGACGTTACTGACACTGAGGCGCGAAAGCGTGG	374	0	0	0	1	1	2	2	6	0	0	0	0	0	0	1	0	1	0	1	0	0	1	1	1	0	1	1	0	0	0	2	3	1	0	1	0	0	0	2	1	2	1	0	0	0	0	0	1
GCAAGCGTTGTCCGGATTTACTGGGCGTAAAGAGCGTGTAGGCGGCCAAGCAGGTCTGTTGTGAAAACTGGAGGCTCAACCTCCAGACGTCGACAGAAACCGCTTGGCTAGAGTCCGGAAGAGGAGAGTGGAATTCCTGGTGTAGCGGTGAAATGCGCAGATATCAGGAAGAACACCAATGGCGAAGGCAGCTCTCTGGGACGGTACTGACGCTGAGACGCGAAAGCGTGG	375	36	39	37	12	10	30	23	25	10	34	45	18	6	41	35	35	6	18	25	37	30	12	13	2	0	8	10	3	6	22	19	8	2	21	6	8	3	10	18	24	0	0	0	0	1	0	0	0
GCAAGCGTTGTCCGGAATTATTGGGCGTAAAGAGCTCGTAGGCGGCTTGTTGCGTCGGTTGTGAAAGCCCGGGGCTTAACCCCGGGTCTGCAGTCGATACGGGCAGGCTAGAGTGTGGTAGGGGAGATCGGAATTCCTGGTGTAGCGGTGAAATGCGCAGATATCAGGAGGAACACCGGTGGCGAAGGCGGATCTCTGGGCCATTACTGACGCTGAGGAGCGAAAGCGTGG	376	7	21	10	20	10	8	18	17	8	10	7	10	8	10	11	16	5	15	14	11	10	14	15	9	15	2	15	21	9	13	5	12	24	2	15	11	25	9	23	13	0	0	0	0	1	0	1	0
CCGAGCGTTGTCCGGAATTATTGGGCGTAAAGGGCTCGTAGGCGGTCCGTCACGTCGGGAGTGAAAACTCAAGGCTCAACCTTGAGCGTGCTTCCGATACGGGCGGACTAGAGGTATGCAGGGGAGAACGGAATTCCTGGTGTAGCGGTGGAATGCGCAGATATCAGGAGGAACACCGGTGGCGAAGGCGGTTCTCTGGGCATTACCTGACGCTGAGGAGCGAAAGCATGG	377	2	17	2	11	2	3	10	7	9	2	9	3	9	1	1	6	2	5	3	3	1	2	0	4	6	0	3	1	0	2	3	6	5	2	0	7	2	1	4	2	20	20	20	22	17	22	33	28
GCTAGCGTTGTCCGGAATCATTGGGCGTAAAGCGCGTGTAGGCGGTTCGGTAAGTCCGCTGTGAAAGTCGGGGGCTCAACCCTCGGATGCCGGTGGATACTGTCGGACTAGAGTACGGAAGAGGCGAGTGGAATTCCTGGTGTAGCGGTGAAATGCGCAGATATCAGGAGGAACACCAATTGCGAAGGCAGCTCGCTGGGACGTTACTGACGCTGAGACGCGAAAGCGTGG	378	11	23	34	14	6	3	14	10	7	6	18	3	7	26	14	12	6	9	16	7	22	10	6	5	2	11	22	10	9	7	14	6	6	18	14	11	3	6	9	7	10	16	15	13	19	8	30	20
GCAAGCGTTGTCCGGAATCATTGGGCGTAAAGCGCGTGTAGGCGGCCAGATAAGTCCGTTCTGAAAGCCCGGGGCTCAACCCCGGGAGGCGGATGGATACTGTTTGGCTCGAGTCCGGAAGAGGCGAGTGGAATTCCCGGTGTAGCGGTGAAATGCGCAGATATCGGGAGGAACACCAATGGCGAAGGCAGCTCGCTGGGACGGTACTGACGCTGAGACGCGAAAGCGTGG	379	11	28	21	28	19	10	20	37	22	6	32	6	24	21	28	14	7	17	10	10	6	0	5	5	10	5	14	9	3	4	9	4	9	7	9	5	5	4	5	6	9	5	5	7	5	7	14	4
ACTAGCGTTGTTCGGAATTACTGGGCGTAAAGCGCACGTAGGCGGATTTGTAAGTTAGGGGTGAAATCCCGGGGCTCAACCTCGGAACTGCCTTTGATACTGCAAATCTCGAGTCCGGAAGAGGTGAGTGGAATTCCTAGTGTAGAGGTGAAATTCGTAGATATTAGGAAGAACACCAGTGGCGAAGGCGGCTCACTGGTCCGGTACTGACGCTGAGGTGCGAAAGCGTGG	380	6	8	3	7	6	8	9	10	9	4	14	2	8	12	9	6	3	6	5	6	3	0	2	5	2	9	9	5	2	3	5	5	1	12	2	0	2	0	4	2	5	2	2	4	7	3	4	3
GCAAGCGTTAATCGGAATTACTGGGCGTAAAGCGTGCGCAGGCGGTAATGTAAGACAGTTGTGAAATCCCCGGGCTCAACCTGGGAACTGCATCTGTGACTGCATTGCTGGAGTACGGCAGAGGGGGATGGAATTCCGCGTGTAGCAGTGAAATGCGTAGATATGCGGAGGAACACCGATGGCGAAGGCAATCCCCTGGGCCTGTACTGACGCTCATGCACGAAAGCGTGG	381	0	0	0	0	0	0	0	0	0	0	0	0	0	0	0	0	0	0	0	0	4	3	2	2	1	6	1	2	0	3	2	1	8	0	1	6	3	1	1	1	0	0	0	0	0	0	0	0
GCTAGCGTTGTTCGGAATTACTGGGCGTAAAGGGCGCGTAGGCGGTGCCTCAAGTCAGGCGTGAAAGCCCCGGGCTCAACCTGGGAACCGCGCTTGAGACTGGAGTACTAGAGTTCGGGAGAGGATGGTGGAATTCCCAGTGTAGAGGTGAAATTCGTAGATATTGGGAAGAACACCGATGGCGAAGGCAGCCATCTGGACCGACACTGACGCTGAGGCGCGAAAGCGTGG	382	16	20	21	10	8	5	19	15	8	9	20	6	4	11	16	16	8	10	10	6	8	7	4	6	6	4	9	6	4	4	3	2	4	10	2	1	1	5	4	5	2	6	9	6	2	5	8	4
GCAAGCGTTGTCCGGAATTATTGGGCGTAAAGAGCTCGTAGGCGGTTTGTTGCGTCGGCTGTGAAATCCCGAGGCTCAACCTCGGGTCTGCAGTCGATACGAGCAAACTAGAGTGTTGCAGGGGAGACTGGAATTCCTGGTGTAGCGGTGAAATGCGCAGATATCAGGAGGAACACCGGTGGCGAAGGCGGGTCTCTGGGCAGCAACTGACGCTGAGGAGCGAAAGCGTGG	383	0	0	0	1	0	0	0	0	0	0	0	0	1	0	0	0	0	0	0	0	0	0	0	0	0	0	0	0	0	0	0	0	0	0	0	0	0	0	0	0	34	22	49	36	53	44	61	39
GCGAGCGTTGTTCGGAATTATTGGGCGTAAAGCGCGTGTAGGCGGCTTAGTAAGTTGGGTGTGAAAGCCCTCGGCTTAACCGAGGAAGTGCGCCCAAAACTGCTTGGCTTGAGTACCGGAGAGGGTGGCGGAATTCCCGGTGTAGAGGTGAAATTCGTAGATATCGGGAGGAACACCAGCGGCGAAGGCGGCCACCTGGACGGATACTGACGCTGAGACGCGAAAGCGTGG	384	10	4	18	3	5	5	5	7	5	20	2	1	4	10	4	2	1	4	3	17	23	6	1	1	0	4	2	0	0	7	6	3	1	0	0	1	0	2	1	6	25	22	24	5	18	27	24	29
CCGAGCGTTGTCCGGAATTATTGGGCGTAAAGAGCTCGTAGGCGGTTTGTCGCGTCTGCTGTGAAATCCCGAGGCTCAACCTCGGGTCTGCAGTGGGTACGGGCAGACTGGAGTGCGGTAGGGGAGAATGGAATTCCTGGTGTAGCGGTGGAATGCGCAGATATCAGGAGGAACACCGATGGCGAAGGCAGTTCTCTGGGCCGTAACTGACGCTGAGGAGCGAAAGCGTGG	385	22	18	22	14	12	23	18	18	10	14	18	10	4	30	28	24	10	10	35	23	0	0	0	0	0	0	0	0	0	0	0	0	0	0	0	0	0	0	0	0	17	16	21	20	23	16	21	18
GCTAGCGTTGTTCGGAATTACTGGGCGTAAAGCGCACGTAGGCGGCTTTGTAAGTTAGAGGTGAAAGCCCGGAGCTCAACTCCGGAATTGCCTTTAAGACTGCATCGCTCGAATCATGGAGAGGTGAGTGGAATTCCGAGTGTAGAGGTGAAATTCGTAGATATTCGGAAGAACACCAGTGGCGAAGGCGACTCACTGGACATGTATTGACGCTGAGGTGCGAAAGCGTGG	386	9	6	3	2	5	3	9	1	1	2	17	3	2	7	1	9	5	3	5	3	0	0	0	0	0	0	0	0	0	0	0	0	0	0	0	0	0	0	0	0	16	13	28	14	33	27	38	29
GCAAGCGTTACTCGGAATTACTGGGCGTAAAGCGTGCGTAGGTGGTTTGTTAAGTCTGATGTGAAAGCCCTGGGCTCAACCTGGGAACTGCATTGGAAACTGGCTTACTAGAGTGCGGTAGAGGGTAGTGGAATTCCCGGTGTAGCAGTGAAATGCGTAGATATCGGGAGGAACATCTGTGGCGAAGGCGACTACCTGGACCAGCACTGACACTGAGGCACGAAAGCGTGG	387	10	4	3	5	3	9	102	20	18	16	34	7	4	35	48	7	5	17	9	12	10	4	9	31	4	79	15	22	16	27	14	17	8	16	15	10	22	51	11	53	0	0	0	2	0	0	0	1
CCAAGCGTTATCCGGATTTATTGGGTTTAAAGGGTGCGTAGGCGGCTTTTTAAGTCAGGGGTGAAAGACGGTGGCTCAACCATCGCAGTGCCCTTGATACTGAAGAGCTTGAATAAACTAGAGGTAGGCGGAATGTGACAAGTAGCGGTGAAATGCATAGATATGTCACAGAACACCAATTGCGAAGGCAGCTTACTATGGTTTAATTGACGCTGAGGCACGAAAGCGTGG	388	54	0	21	0	0	2	0	0	1	0	0	0	35	7	0	0	0	0	0	0	102	0	38	5	0	0	0	5	4	2	0	0	66	0	9	59	1	109	1	2	0	0	0	0	0	0	0	0
CCGAGTGGTCGGGACGTTTATTGGGCCTAAAGCATCCGTAGCCGGTTCTACAAGTCTTCCGTTAAATCCACCTGCTTAACAGATGGGCTGCGGAAGATACTATAGAGCTAGGAGGCGGGAGAGGCAAGCGGTACTCGATGGGTAGGGGTAAAATCCGTTGATCCATTGAAGACCACCAGTGGCGAAGGCGGCTTGCCAGAACGCGCTCGACGGTGAGGGATGAAAGCTGGG	389	33	21	57	27	26	20	22	28	18	12	38	13	17	31	42	42	17	19	19	14	2	2	4	0	0	0	3	6	1	1	2	4	3	3	5	0	1	1	0	1	9	7	13	15	12	13	16	10
GCTAGCGTTGTTCGGAATCATTGGGCGTAAAGGGCGTGTAGGCGGTTTGCTAAGTCATGTGTGAAATCCCTCGGCTCAACCGGGGAACGACGCATGAAACTGGCAAGCTAGAGTACCAAAGAGGGGGGTGGAATTCCCGGTGTAGCGGTGAAATGCGTAGATATCGGGAGGAACACCTGTGGCGAAGGCGGCCCCCTGGTTGGATACTGACGCTGAGACGCGAAAGCGTGG	390	9	30	17	20	18	13	32	27	32	11	22	8	24	20	25	26	9	18	16	11	10	4	5	5	3	5	8	6	3	5	5	5	7	8	5	6	11	2	5	7	0	0	0	0	0	0	0	0
GCTAGCGTTGTTCGGAATTACTGGGCGTAAAGCGCGCGTAGGCGGCTTTGCAAGTTAGAGGTGAAAGCCCGGAGCTTAACTCCGGAACTGCCTTTAAAACTGCATCGCTAGAATCGTGGAGAGGTGAGTGGAATTCCGAGTGTAGAGGTGAAATTCGTAGATATTCGGAAGAACACCAGTGGCGAAGGCGACTCACTGGACACGTATTGACGCTGAGGTGCGAAAGCGTGG	391	9	5	12	8	7	6	15	9	4	4	4	3	1	7	10	6	1	3	10	3	5	5	4	4	5	3	6	7	4	4	12	3	6	9	11	2	2	6	8	11	12	14	11	12	14	25	8	10
GCAAGCGTTGTCCGGAATTATTGGGCGTAAAGAGCTCGTAGGTGGCTGGTCGCGTCTGCCGTGAAAGCCCGCAGCTTAACTGCGGGTCTGCGGTGGATACGGGCCGGCTAGAGGTAGGTAGGGGCAAGTGGAATTCCTGGTGTAGCGGTGAAATGCGCAGATATCAGGAGGAACACCGGTGGCGAAGGCGGCTTGCTGGGCCTTACCTGACGCTGAGGAGCGAAAGCGTGG	392	9	13	2	3	4	5	2	4	1	4	1	1	1	10	5	7	2	5	2	0	2	2	4	5	1	0	2	4	3	1	4	3	2	5	6	1	2	0	2	4	28	29	27	27	82	28	36	22
GCAAGCGTTGTTCGGAATTACTGGGCGTAAAGGGCGCGTAGGCGGCCCGCTAAGTCGAACGTGAAATCCCCGAGCTCAACTCGGGAACTGCGTCCGATACTGGTGGGCTTGAATCCGGGAGAGGGATGCGGAATTCCAGGTGTAGCGGTGAAATGCGTAGATATCTGGAGGAACACCGGTGGCGAAGGCGGCATCCTGGACCGGCATTGACGCTGAGGCGCGAAAGCTAGG	393	21	55	46	46	23	25	37	44	53	40	37	10	21	27	48	32	14	23	17	13	10	3	2	2	1	2	8	5	4	3	2	4	4	4	4	3	5	2	2	4	2	2	3	2	5	3	5	2
GCAAGCGTTGTCCGGAATCATTGGGCGTAAAGAGCGTGTAGGCGGCCCGATAAGTCCGCTGTGAAAGTCCAGGGCTCAACCCTGGGATGCCGGTGGATACTGTCGGGCTCGAGTCCGGAAGAGGAGTGTGGAATTCCTGGTGTAGCGGTGAAATGCGCAGATATCAGGAGGAACACCAATGGCGAAGGCAGCACTCTGGGACGTGACTGACGCTGAGACGCGAAAGCGTGG	394	8	29	21	36	45	22	24	42	31	9	19	5	16	16	17	20	20	26	14	14	6	10	1	16	12	17	25	7	7	7	10	14	28	12	6	10	19	11	12	9	0	0	0	0	0	0	0	0
GCAAGCGTTACTCGGAATTACTGGGCGTAAAGCGTGCGTAGGTGGTCGTTTAAGTCTGTTGTGAAAGCCCTGGGCTCAACCTGGGAACTGCAGTGGAAACTGGACGACTAGAGTGTGGTAGAGGGTAGCGGAATTCCTGGTGTAGCAGTGAAATGCGTAGAGATCAGGAGGAACATCCATGGCGAAGGCAGCTACCTGGACCAACACTGACACTGAGGCACGAAAGCGTGG	395	0	0	0	0	0	0	0	0	1	0	0	0	0	0	0	6	0	0	0	0	0	0	0	0	5	0	1	0	0	0	0	0	0	0	0	0	0	3	0	0	0	0	1	5	0	0	29	0
CCAAGCGTTATCCGGATTTATTGGGTTTAAAGGGTGCGTAGGCGGCTTATTAAGTCAGGGGTGAAAGACGGTGGCTCAACCATCGCAGTGCCTTTGATACTGATGAGCTTGAATACACTTGAGGTAGGCGGAATGTGACAAGTAGCGGTGAAATGCATAGATATGTCACAGAACACCAATTGCGAAGGCAGCTTACTAAAGTGTGATTGACGCTGAGGCACGAAAGCGTGG	396	25	13	88	24	7	27	25	27	29	30	40	5	15	26	69	25	14	16	21	22	146	43	51	59	34	74	53	90	35	38	51	19	52	6	50	42	94	34	35	19	1	0	0	3	0	2	1	0
GCAAGCGTTGTCCGGAATTATTGGGCGTAAAGCGCGCGCAGGCGGCCTCTTAAGTCTGATGTGAAAGCCCCCGGCTCAACCGGGGAGGGCCATTGGAAACTGGGAGGCTTGAGTATAGGAGAGAAGAGTGGAATTCCACGTGTAGCGGTGAAATGCGTAGAGATGTGGAGGAACACCAGTGGCGAAGGCGACTCTTTGGCCTATAACTGACGCTGAGGCGCGAAAGCGTGG	397	0	0	0	0	0	0	0	0	0	0	0	0	1	0	0	0	0	0	1	0	0	0	0	0	0	0	0	0	0	0	0	0	0	0	0	0	0	0	0	0	1	13	116	5	12	20	6	4
GCGAGCGTTAATCGGAATTACTGGGCGTAAAGCGTGCGCAGGCGGTTCGTCGTGTCCGATGTGAAAGCCCCGGGCTCAACCTGGGAATGGCATTGGAAACTGGCGGGCTTGAGTGTGGCAGAGGGGGGTGGAATTCCGCGTGTAGCAGTGAAATGCGTAGAGATGCGGAGGAACACCGATGGCGAAGGCAGCCCCCTGGGCTGACACTGACGCTCAGGCACGAAAGCGTGG	398	71	78	109	56	34	41	71	53	60	44	86	18	22	93	69	63	19	43	50	34	25	8	12	7	2	13	8	7	6	9	14	3	8	17	7	7	13	9	8	4	0	0	0	0	0	0	0	0
GCTAGCGTTGTCCGGATTTATTGGGCGTAAAGAGCGCGTAGGCGGCTAGGTAAGTCCGACGTGAAATCTGGAGGCTCAACCTCCAGCGGTCGTTGGAAACTACTTGGCTAGAGTCCGGAAGAGGAGAGTGGAATTCCTGGTGTAGCGGTGAAATGCGCAGATATCAGGAAGAACACCGATGGCGAAAGCAGCTCTCTGGGACGGTACTGACGCTGAGGCGCGAAAGCGTGG	399	6	10	9	9	6	5	6	15	1	6	11	3	1	12	8	6	3	12	6	5	0	0	0	0	0	0	0	0	0	0	0	0	0	0	0	0	0	0	0	0	37	41	76	45	50	45	73	37
GCAAGCGTTGTTCGGAATTACTGGGCGTAAAGGGCTCGTAGGCGGCCAACTAAGTCGGACGTGAAATCCCCAGGCTCAACCTGGGAACTGCGTCCGATACTGGATGGCTTGAATTCGGGAGAGGGATGCAGAATTCCAGGTGTAGCGGTGAAATGCGTAGATATCTGGAGGAATACCGGTGGCGAAGGCGGCATCCTGGACCGACATTGACGCTGATGAGCGAAAGCCAGG	400	22	34	23	22	14	22	29	43	31	22	42	8	11	34	44	24	6	22	13	19	14	3	6	4	0	9	6	3	2	3	8	5	2	9	4	6	2	5	2	3	12	15	20	9	13	8	19	13
GCTAGCGTTATTCGGAATTACTGGGCGTAAAGCGCACGTAGGCGGCTTTGTAAGTTAGAGGTGAAAGCCTGGAGCTCAACTCCAGAACTGCCTTTAAGACTGCATCGCTTGAATCCAGGAGAGGTGAGTGGAATTCCGAGTGTAGAGGTGAAATTCGTAGATATTCGGAAGAACACCAGTGGCGAAGGCGGCTCACTGGACTGGTATTGACGCTGAGGTGCGAAAGCGTGG	401	0	6	3	4	25	2	1	14	5	0	3	2	8	1	2	6	2	0	0	0	0	7	3	16	6	4	8	5	9	4	4	20	2	16	1	9	0	8	19	28	0	0	0	0	0	0	0	0
CCGAGTGGTCGGGACGATTATTGGGCCTAAAGCATCCGTAGCCGGTTCTACAAGTCTTCCGTTAAATCCACCTGCTTAACAGATGGGCTGCGGAGGATACTATAGAGCTAGGAGGCGGGAGAGGCAAGCGGTACTTAGTGGGTAGGGGTAAAATCCGTTGATCCATTGAAGACCACCAGTGGCGAAGGCGGCTTGCCAGAACGCACTCGACGGTGAGGGATGAAAGCTGGG	402	1	0	1	0	0	0	1	0	0	0	0	0	0	0	0	0	0	0	0	0	0	0	0	0	0	0	0	0	0	0	0	0	0	0	0	0	0	0	0	0	38	21	61	22	41	26	46	34
GCAAGCGTTGTCCGGATTTATTGGGCGTAAAGAGCGTGTAGGCGGTTAGGTAGGTCCGTTGTGAAAACTCGAGGCTCAACCTCGAGACGCCGATGGAAACCATCTGACTAGAGTCCGGAAGAGGAGAGTGGAATTCCTGGTGTAGCGGTGAAATGCGCAGATATCAGGAAGAACACCCGTGGCTAAGGCGGCTCTCTAGTACGTGACTGACGCTGAGACGCGAAAGCGTGG	403	1	9	7	6	10	5	9	21	10	2	8	2	14	1	7	8	10	1	3	1	0	3	0	4	3	3	6	5	0	7	3	6	5	1	1	4	3	0	9	4	0	0	0	0	0	0	0	0
GCTAGCGTTGCTCGGAATCACTGGGCGTAAAGCGCACGTAGGCGGACTCTTAAGTCGGTGGTGAAATCCTGGAGCTCAACTCCAGAACTGCCTTCGATACTGAGAGTCTCGAGTCCGAGAGAGGTGAGTGGAACTGCGAGTGTAGAGGTGAAATTCGTAGATATTCGCAAGAACACCAGTGGCGAAGGCGGCTCACTGGCTCGGTACTGACGCTGAGGTGCGAAAGCGTGG	404	8	26	22	27	34	5	17	31	20	11	37	6	16	14	23	18	9	7	13	4	9	3	5	6	2	4	12	6	5	3	5	4	4	6	5	5	4	4	6	3	0	0	2	1	1	1	1	0
GCGAGCGTTGTCCGGAATCATTGGGCGTAAAGAGCTCGTAGGCGGTTCAGCAAGTCGGCTGTGAAATTCCGAGGCTCAACCTCGGAACTGCAGTCGATACTGCTGTGACTCGAGTCCGGTAGAGGAGAATGGAATTCCCGGTGTAGCGGTGAAATGCGCAGATATCGGGAGGAACACCAGTAGCGAAGGCGGTTCTCTGGGCCGGTACTGACGCTGAGGAGCGAAAGCGTGG	405	0	0	1	1	0	1	0	0	0	2	0	0	0	0	0	1	0	0	0	0	0	0	0	0	0	0	0	0	0	0	0	0	0	0	0	0	0	0	0	0	46	41	100	31	87	52	97	37
GCAAGCGTTGTTCGGAATTACTGGGCGTAAAGGGCGCGTAGGCGGCCTACTAAGTCGGACGTGAAATCCCTCGGCTCAACCGAGGAACTGCGTCCGATACTGGCAGGCTGGAATCCGGGAGAGGGATGTGGAATTCCAGGTGTAGCGGTGAAATGCGTAGATATCTGGAGGAACACCGGTGGCGAAGGCGGCATCCTGGACCGGTATTGACGCTGAGGCGCGAAAGCTAGG	406	19	37	30	32	23	19	32	48	45	27	43	8	30	29	56	24	19	25	19	21	10	9	3	2	1	10	7	3	0	3	7	2	7	3	0	4	2	8	2	5	0	0	0	0	0	0	0	0
GCGAGCGTTGTTCGGAATTACTGGGCGTAAAGGGCGCGTAGGCGGTGTGTCAAGTCAGGCGTGAAAGCCCCGGGCTCAACCTGGGAACGGCGCTTGAGACTGGCACGCTCGAGTTCGGGAGAGGATGGTGGAATTCCCAGTGTAGAGGTGAAATTCGTAGATATTGGGAAGAACACCGATGGCGAAGGCAGCCATCTGGACCGACACTGACGCTGAGGCGCGAAAGCGTGG	407	6	1	5	1	0	2	5	1	1	6	4	0	0	4	8	2	0	1	0	4	3	1	4	1	0	0	1	0	0	0	0	0	0	2	1	0	0	0	1	0	36	23	34	22	36	41	47	41
GCTAGCGTTGTCCGGATTTATTGGGCGTAAAGAGCGTGTAGGCGGCCAAGTAGGTCCGGTGTGAAAACTCGAGGCTTAACCTCGAGATGTCATCGGAAACCATTTGGCTAGAGTCCGGAAGAGGAAAGTGGAATTCCTGGTGTAGCGGTGAAATGCGCAGATATCAGGAAGAACACCAATGGCGAAAGCAGCTTTCTGGGACGGTACTGACGCTGAGACGCGAAAGCGTGG	408	1	0	0	3	1	1	0	0	0	0	1	0	0	1	0	0	0	0	0	0	1	0	1	0	0	0	0	0	0	0	0	0	1	0	0	0	0	0	0	0	0	0	0	0	0	0	0	0
GCGAGCGTTGTCCGGAATTATTGGGCGTAAAGAGCTCGTAGGCGGTGTGTCGCGTCGGTCGTGAAAACTTGGGGCTTAACCCTGAGCTTGCGGTCGATACGGGCATCACTGGAGTTCGGCAGGGGAGACTGGAATTCCTGGTGTAGCGGTGAAATGCGCAGATATCAGGAGGAACACCGGTGGCGAAGGCGGGTCTCTGGGCCGATACTGACGCTGAGGAGCGAAAGCGTGG	409	10	17	22	10	15	3	11	18	12	7	20	9	8	9	25	20	5	7	12	7	2	2	2	3	1	5	4	2	2	2	5	3	3	6	4	3	0	3	0	2	5	3	11	4	10	10	9	9
GCGAGCGTTGTCCGGAATTATTGGGCGTAAAGAGCTCGTAGGCGGTTTGTCGCGTCGGCCGTGAAAACTTGGGGCTTAACCCCAAGCTTGCGGTCGATACGGGCAGACTTGAGTTCGGCAGGGGAGACTGGAATTCCTGGTGTAGCGGTGAAATGCGCAGATATCAGGAGGAACACCGGTGGCGAAGGCGGGTCTCTGGGCCGACACTGACGCTGAGGAGCGAAAGCGTGG	410	14	53	33	36	14	42	19	25	22	31	28	9	11	52	29	47	5	33	11	22	21	20	12	7	10	30	32	13	7	26	5	9	10	3	10	12	5	10	9	10	5	2	19	8	2	5	8	2
GCTAGCGTTGTTCGGAATTACTGGGCGTAAAGGGCGCGTAGGCGGCCCTGTCAGTCGGGTGTGAAAGCCCGGGGCTCAACCCCGGAACGGCACCCGAGACGGCAGGGCTGGAGACCGGGAGAGGAGGGTGGAATAGCCAGTGTAGAGGTGAAATTCGTAGATATTGGCTGGAACACCGGTGGCGAAAGCGGCTCTCTGGCCCGGTTCTGACGCTGAGGCGCGAAAGCGTGG	411	21	30	19	26	12	17	26	23	22	17	32	9	10	27	30	18	10	22	13	12	12	5	7	6	6	19	11	11	6	5	12	6	6	15	8	7	3	10	2	7	11	16	14	8	17	10	7	11
GCGAGCGTTGTCCGGATTTACTGGGCGTAAAGAGCGCGCAGGCGGTCGTGCAAGTCGCGTGTGAAAGCCCCCGGCTCAACTGGGGAGGGTCACGCGATACTGCTCGACTCGAAGGCAGGAGAGGGAAGTGGAATTCCCGGTGTAGTGGTGAAATGCGTAGATATCGGGAGGAACACCAGTGGCGAAGGCGACTTCCTGGCCTGTTCTTGACGCTGAGGCGCGAAAGCTAGG	412	13	30	21	28	11	8	27	17	13	12	30	7	8	11	14	16	6	11	10	8	2	0	1	1	0	1	4	2	1	4	4	5	2	2	3	7	0	4	3	6	17	25	26	20	28	23	53	33
GCAAGCGTTGTTCGGAATTACTGGGCGTAAAGGGCTCGTAGGCGGCCAACTAAGTCAGACGTGAAATCCCTCGGCTTAACCGGGGAACTGCGTCTGATACTGGATGGCTTGAATCCGGGAGAGGGATGCGGAATTCCAGGTGTAGCGGTGAAATGCGTAGATATCTGGAGGAACACCGGTGGCGAAGGCGGCATCCTGGACCGGCATTGACGCTGAGGAGCGAAAGCCAGG	413	21	16	24	30	16	9	24	24	18	11	28	6	18	15	26	11	16	15	16	15	8	2	6	4	0	3	8	2	3	5	7	4	4	14	6	7	3	1	2	2	1	1	1	1	0	1	1	1
GCGAGCGTTGTCCGGATTCATTGGGCGTAAAGAGCACGCAGGCGGTTTGGCAAGTCGGATGTGAAAACCAGAAGCTCAACTTCTGGCCTGCATCCGAAACTGCCCGACTAGAGGTAGGTAGGGGAGATCGGAATTCCTGGTGTAGCGGTGAAATGCGCAGATATCAGGAGGAACACCGGTGGCGAAGGCGGATCTCTGGGCCTTACCTGACGCTCAGGTGCGAAAGCTAGG	414	1	9	2	1	2	4	1	2	4	11	0	2	3	0	0	3	2	5	3	3	0	2	1	1	1	0	3	0	1	3	0	0	2	1	0	1	1	2	4	5	0	0	0	0	0	1	0	0
GCAAGCGTTGTCCGGATTTATTGGGCGTAAAGAGCGTGTAGGCGGCTAGGTAGGTCCGTTGTGAAAACTCGAGGCTCAACCTCGAGCTGTCGATGGAAACCATCTAGCTAGAGTCCGGAAGAGGAGAGTGGAATTCCTGGTGTAGCGGTGAAATGCGCAGATATCAGGAAGAACACCCGTGGCGAAGGCGGCTCTCTGGTACGTGACTGACGCTGAGACGCGAAAGCGTGG	415	0	5	1	3	1	1	2	1	0	1	3	3	6	0	1	0	0	1	0	1	0	1	0	1	1	0	2	0	0	0	2	0	0	0	0	0	1	0	0	2	0	0	0	0	0	0	0	0
GCGAGCGTTGTCCGGAATCACTGGGCGTAAAGGGCGCGTAGGTGGCGTGATAAGGGTGTGGTGAAAGCCCGGGGCTCAACCCCGGGTCTGCCATGCCGACTGTCAGGCTAGAGTACTGTAGGGGCAGGCGGAATTCCGGGTGTAGCGGTGGAATGCGTAGAGATCCGGAGGAAGACCGGTGGCGAAGGCGGCCTGCTGGGCAGTTACTGACACTGAGGCGCGACAGCGTGG	416	29	41	69	27	19	23	34	25	30	14	48	17	23	38	35	39	19	19	22	15	20	8	8	3	8	7	11	3	3	9	8	8	5	10	8	7	6	3	3	8	0	0	0	0	0	0	0	0
GCAAGCGTTACTCGGAATTACTGGGCGTAAAGCGTGCGTAGGTGGTTTGTTAAGTCTGATGTGAAAGCCCTGGGCTCAACCTGGGAATTGCACTGGATACTGGCAGGCTAGAGTGCGGTAGAGGATGGCGGAATTCCCGGTGTAGCAGTGAAATGCGTAGAGATCGGGAGGAACATCTGTGGCGAAGGCGGCCATCTGGACCAGCACTGACACTGAGGCACGAAAGCGTGG	417	0	2	9	2	1	0	4	3	0	7	3	3	3	2	5	4	4	3	1	0	23	16	49	76	27	16	16	59	48	9	14	7	16	6	27	54	40	49	41	20	0	0	0	0	0	0	0	0
CCGAGTGGTCGGGACGATTATTGGGCCTAAAGCATCCGTAGCCGGTTTTACAAGTCCTCCGTTAAATCCAACTGCTTAACAGATGGGCCGCGGAGGATACTATAAGACTAGGAGGCAGGAGAGGCAAGCGGTACTCAGTGGGTAGGGGTAAAATCCGTTGATCCATTGAAGACCACCAGTGGCGAAGGCGGCTTGCCAGAATGCGCTCGACGGTGAGGGATGAAAGCTGGG	418	6	0	8	1	0	2	2	0	3	4	6	4	1	8	11	7	2	1	0	1	0	0	0	0	0	0	0	0	0	0	0	0	0	0	0	0	0	0	0	0	18	12	17	8	15	9	33	17
GCTAGCGTTGTCCGGAATCATTGGGCGTAAAGCGCGTGTAGGCGGTTCGGTAAGTCCGCTGTGAAAGTCGGGGGCTCAACCCTCGAAAGCCGGTGGATACTGTCGGGCTAGAGTACGGAAGAGGCGAGTGGAATTCCTGGTGTAGCGGTGAAATGCGCAGATATCAGGAGGAACACCAATTGCGAAGGCAGCTCGCTGGGACGTTACTGACGCTGAGACGCGAAAGCGTGG	419	2	3	6	1	2	3	4	7	4	1	7	1	2	4	4	4	2	1	3	0	3	3	0	0	2	1	1	0	0	1	1	1	2	2	1	1	2	1	0	4	22	14	43	22	38	20	34	21
CCGAGTGGTCGGGACGATTATTGGGCCTAAAGCATCCGTAGCCGGTCTTGCAAGTCCTCCGTTAAATCCAGCTGCTTAACAGATGGGCTGCGGAGGATACTACAAGGCTAGGAGGCGGGAGAGGCAAGCGGTACTCAGTGGGTAGGGGTAAAATCCTCTGATCCATTGAAGACCACCAGTGGCGAAGGCGGCTTGCCAGAACGCGCTCGACGGTGAGGGATGAAAGCTGGG	420	0	0	0	0	0	0	0	0	0	0	0	0	0	0	0	0	0	0	0	0	0	0	0	0	0	0	0	0	0	0	0	0	0	0	0	0	0	0	0	0	26	27	32	18	49	32	59	36
GCAAGCGTTATCCGGATTCACTGGGTTTAAAGGGTGCGTAGGTGGGTTGGTAAGTCAGTGGTGAAATCTCCGAGCTTAACTTGGAAACTGCCATTGATACTATCAGTCTTGAATATTGTGGAGGTTAGCGGAATATGTCATGTAGCGGTGAAATGCTTAGATATGACATAGAACACCAATTGCGAAGGCAGCTGGCTACGCATATATTGACACTGAGGCACGAAAGCGTGG	421	9	27	29	22	6	18	43	30	26	24	12	3	30	27	25	27	8	18	21	22	44	14	30	11	8	13	26	23	7	21	34	4	8	16	12	8	8	4	4	30	4	2	12	11	1	11	5	0
GCAAACGTTGTTCGGAATTACTGGGCGTAAAGCGCGTGTAGGCTGCTTCGCAAGTCGGATGTGAAAGCCCTGGGCTCAACCCAGGAAGTGCATTCGAAACTGCAGAGCTGGAGTCCTGGAGAGGAAGGCGGAATTCTCGGTGTAGAGGTGAAATTCGTAGATATCGAGAGGAACACCGGTGGCGAAGGCGGCCTTCTGGACAGTGACTGACGCTGAGACGCGAAAGCGTGG	422	14	13	18	8	12	8	5	13	13	8	11	1	18	11	12	21	4	12	9	7	8	5	1	15	5	6	25	5	3	4	12	8	5	14	7	6	6	15	7	10	8	6	3	3	2	3	5	5
GCGAGCGTTGTCCGGAATTATTGGGCGTAAAGAGCTTGTAGGTGGCTCGTTGCGTCGGGAGTGAAAACCCGCGGCTTAACCGCGGGCCTGCTTCCGATACGGGCGAGCTAGAGTTCGGCAGGGGAGACTGGAATTCCTGGTGTAGCGGTGGAATGCGCAGATATCAGGAGGAACACCGGTGGCGAAGGCGGGTCTCTGGGCCGATACTGACACTGAGAAGCGAAAGCGTGG	423	6	3	1	4	183	4	5	14	14	2	8	3	73	4	8	18	7	0	0	3	4	15	6	23	73	26	35	29	35	39	80	19	41	78	2	28	13	19	41	49	0	0	0	0	0	0	0	0
GCTAGCGTTGTTCGGAATTACTGGGCGTAAAGCGCACGTAGGCGGACTGTTAAGTCGGGGGTGAAATCCTGGGGCTCAACCTCAGAATTGCCTCCGATACTGGCAGTCTCGAGTGCGGGAGAGGTGAGTGGAATTCCCAGTGTAGAGGTGAAATTCGTAGATATTGGGAAGAACACCAGTGGCGAAGGCGGCTCACTGGCCCGTAACTGACGCTGAGGTGCGAAAGCGTGG	424	17	36	32	23	24	20	34	48	34	19	44	3	17	29	47	23	20	26	22	29	11	7	2	4	3	8	8	2	3	5	9	8	2	6	7	5	4	7	2	2	4	5	6	2	4	4	12	10
GCAAGCGTTGTCCGGATTTATTGGGTTTAAAGGGTGCGTAGGCGGCCCGTTAAGTCAGTGGTGAAAGCCTCCAGCTCAACTGGAGAACTGCCATTGATACTGACGGGCTTGAGTACAGACGAGGTTGGCGGAATTGATTGTGTAGCGGTGAAATGCATAGATACAATCAAGAACTCCGATTGCGTAGGCAGCTAACTAGGCTGTAACTGACGCTGAGGCACGAAAGCGTGG	425	8	23	34	17	15	22	26	28	19	24	26	9	10	21	29	31	9	12	17	7	16	6	9	14	13	16	18	14	3	1	8	9	6	8	9	2	17	9	7	2	5	3	8	1	4	2	8	8
GCGAGCGTTGTCCGGAATTATTGGGCGTAAAGGGCTCGTAGGCGGTTTGTCGCGTCGGGAGTGAAAACCTCGGGCTTAACTCGGGGCTTGCTTTCGATACGGGCAGACTGGAGGTATGCAGGGGAGAACGGAATTCCTGGTGTAGCGGTGAAATGCGCAGATATCAGGAGGAACACCGGTGGCGAAGGCGGTTCTCTGGGCATTACCTGACGCTGAGGAGCGAAAGTGTGG	426	5	0	4	4	2	1	2	0	0	2	7	1	2	2	8	3	0	1	1	0	0	0	0	0	0	0	0	0	0	0	0	0	0	0	0	0	0	0	0	0	31	40	48	45	81	31	75	28
GCGAGCGTTGTCCGGATTCATTGGGCGTAAAGAGCACGCAGGCGGTTTGGCAAGTCGGACGTGAAAATCCGGGGCTCAACCCCGGACCTGCATCCGAAACTGCCCGACTAGAGGTAGGTAGGGGAGATCGGAATTCCTGGTGTAGCGGTGAAATGCGCAGATATCAGGAGGAACACCGGTGGCGAAGGCGGATCTCTGGGCCTTACCTGACGCTCAGGTGCGAAAGCTAGG	427	28	58	41	50	34	28	45	57	44	21	56	15	44	41	48	48	13	33	32	26	16	20	7	9	8	15	17	12	8	7	14	27	12	13	7	15	11	5	11	17	0	0	0	0	0	0	0	0
GCAAGCGTTAATCGGAATTACTGGGCGTAAAGCGTGCGTAGGCGGTTCGTTAAGTCTGTTGTGAAAGCCCCGGGCTCAACCTGGGAATGGCAATGGATACTGGCGAGCTAGAGTGTGTCAGAGGATGGTGGAATTCCCGGTGTAGCGGTGAAATGCGTAGAGATCGGGAGGAACATCAGTGGCGAAGGCGGCCATCTGGGACAACACTGACGCTGAGGCACGAAAGCGTGG	428	55	3	3	4	3	4	0	1	1	6	8	0	19	6	0	12	1	19	6	1	1	2	15	108	28	0	126	13	7	26	4	6	9	33	1	8	16	81	23	24	0	0	0	0	0	0	0	0
GCTAGCGTTGTCCGGATTTATTGGGCGTAAAGCGCGTGTAGGCGGCCAGATAGGTCTGCTGTGAAAACTCGAGGCTCAACCTCGAGCTGTCGGCGGAAACCATCCGGCTAGAGTCCGGAAGAGGAGAGTGGAATTCCCGGTGTAGCGGTGAAATGCGCAGATATCGGGAAGAACACCTGTGGCGAAGGCGGCTCTCTGGGACGGTACTGACGCTGAGACGCGAAAGCGTGG	429	21	24	33	29	14	16	24	31	22	19	37	12	15	45	48	25	5	16	19	13	30	5	7	12	4	10	22	11	1	9	10	15	13	18	12	4	7	13	10	12	10	5	4	3	3	1	9	6
GCTAGCGTTGTCCGGAATCATTGGGCGTAAAGAGCGTGTAGGCGGCCCGGTAAGTCCGCTGTAAAAGTCAAAGGCTCAACCTTTGAATGTCAGTGGATACTGCCGGGCTAGAGTCCGGAAGAGGCGAGTGGAACTCCTGGTGTAGCGGTGGAATGCGCAGATATCAGGAAGAACACCAACGGCGAAGGCAGCTCGCTAGGACGGTACTGACGCTGAGACGCGAAAGCGTGG	430	0	13	4	5	8	3	0	5	3	3	5	0	4	1	2	0	0	6	5	3	1	0	3	1	4	3	0	0	0	1	1	0	2	1	0	1	3	1	1	0	0	0	0	0	0	0	0	0
ACGAGCGTTGTCCGGATTCATTGGGCGTAAAGCGCGCGTAGGCGGTTACGCAAGTCGGTTGTGAAAATCCGGGGCTCAACCCCGGACCTGCATCCGATACTGCGTGACTAGAGGTAGGTAGGGGAGATCGGAATTCCTGGTGTAGCGGTGAAATGCGCAGATATCAGGAGGAACACCGGTGGCGAAGGCGGATCTCTGGGCCTTACCTGACGCTCAGGCGCGAAAGCTAGG	431	9	29	26	22	20	13	19	27	31	8	29	8	20	14	18	29	9	21	18	6	11	10	5	7	2	12	15	5	5	5	9	7	12	6	8	5	6	10	7	6	0	0	0	0	0	0	0	0
CCGAGCGTTATCCGGATTTATTGGGTTTAAAGGGTGCGTAGGCGGCCTATTAAGTCAGGGGTGAAATACGGTGGCTCAACCATCGCAGTGCCTTTGATACTGATGGGCTTGAATCCATTTGAAGTGGGCGGAATAAGACAAGTAGCGGTGAAATGCATAGATATGTCTTAGAACTCCGATTGCGAAGGCAGCTCACTAAGCTGGTATTGACGCTGATGCACGAAAGCGTGG	432	1	1	0	15	1	0	7	1	7	5	0	4	0	1	0	5	1	3	2	0	1	2	12	6	16	5	8	4	2	3	6	9	1	1	4	7	30	37	3	12	0	1	1	11	0	1	6	0
GCGAGCGTTGTCCGGAATTATTGGGCGTAAAGGGCTCGTAGGCGGTTTGTCGCGTCGGGAGTGAAAACCATGGGCTTAACTCATGGCTTGCTTCCGATACGGGCAGACTAGAGGCATGCAGGGGAGAACGGAATTCCTGGTGTAGCGGTGAAATGCGCAGATATCAGGAGGAACACCGGTGGCGAAGGCGGTTCTCTGGGCATGTCCTGACGCTGAGGAGCGAAAGTGTGG	433	6	20	7	21	14	1	5	9	9	7	8	3	12	0	3	7	8	9	12	4	0	6	1	3	6	2	7	0	8	2	2	9	12	0	0	4	9	4	2	4	0	0	0	0	0	0	0	0
CCGAGCGTTGTCCGGAATCATTGGGCGTAAAGAGCGTGTAGGCGGCTTGCTAAGTCTTGCGTGAAATCTCGGGGCTCAACCCCGAGCGGTCGTGGGAAACTGGCAGGCTAGAGTGCGGGAGAGGAGAATGGAATTCCTGGTGTAGCGGTGAAATGCGCAGATATCAGGAAGAACACCCGTGGCGAAGGCGGTTCTCTGGAACGCAACTGACGCTGAGACGCGAAAGCGTGG	434	9	21	28	21	12	20	17	17	10	11	31	9	18	19	18	18	11	16	8	7	3	4	2	1	6	5	7	7	1	6	8	7	7	3	7	7	6	1	7	4	0	0	0	0	0	0	0	0
GCAAGCGTTGTCCGGATTTATTGGGCGTAAAGAGCGTGTAGGCGGCCAGACAGGTCCGTTGTGAAAACTCGAGGCTCAACCTCGAGACGTCGATGGAAACCGTCTGGCTAGAGTCCGGAAGAGGAGAGTGGAATTCCTGGTGTAGCGGTGAAATGCGCAGATATCAGGAAGAACACCTATGGCGAAGGCAGCTCTCTGGGACGGTACTGACGCTGAGACGCGAAAGCGTGG	435	2	12	2	6	4	3	1	13	7	9	9	2	5	3	5	2	2	2	4	3	4	3	3	2	0	2	3	4	4	1	4	3	1	3	2	5	0	3	0	5	2	5	7	3	9	2	8	6
GCAAGCGTTGTTCGGAATTACTGGGCGTAAAGGGCGCGTAGGCGGCCGATCAAGTCAGGCGTGAAATTCCCGGGCTCAACCTGGGGGCTGCGCTTGATACTGATTGGCTTGAATGCGGGAGAGGATAGTGGAATTCCCAGTGTAGAGGTGAAATTCGTAGATATTGGGAAGAACACCGGTGGCGAAGGCGGCTATCTGGCCCGTAATTGACGCTGAGGCGCGAAAGCGTGG	436	18	42	30	18	16	23	42	35	33	15	19	6	8	43	49	36	8	19	15	11	20	13	6	4	0	11	19	17	10	8	12	10	6	16	7	13	5	13	9	6	0	0	2	1	3	2	1	1
GCGAGCGTTAATCGGAATTACTGGGCGTAAAGCGTGCGCAGGCGGTCTGTTAAGACAGATGTGAAATCCCCGGGCTTAACCTGGGAACTGCATTTGTGACTGGCAGGCTAGAGTATGGCAGAGGGGGGTAGAATTCCACGTGTAGCAGTGAAATGCGTAGAGATGTGGAGGAATACCGATGGCGAAGGCAGCCCCCTGGGCCAATACTGACGCTCATGCACGAAAGCGTGG	437	11	21	5	17	22	9	13	26	9	6	12	2	19	9	14	15	10	3	14	4	6	7	5	16	13	10	10	8	11	4	9	7	12	13	4	3	6	8	9	8	0	0	0	0	0	0	0	0
GCGAGCGTTAATCGGAATTACTGGGCGTAAAGCGTGCGCAGGCGGTCCGCAAAGTCTGATGTGAAAGCCCCGGGCTCAACCTGGGAACTGCATTGGAAACTAACGGGCTCGAGTGTGGCAGAGGGGGGTGGAATTCCACGTGTAGCAGTGAAATGCGTAGAGATGTGGAGGAACACCGATGGCGAAGGCAGCCCCCTGGGCTAACACTGACGCTCAGGCACGAAAGCGTGG	438	35	61	72	50	23	18	38	50	60	39	65	11	23	44	55	46	23	21	27	21	18	10	12	2	6	11	19	10	3	4	12	12	10	9	9	6	11	6	8	5	0	0	0	0	0	0	0	0
GCGAGCGTTAATCGGAATTACTGGGCGTAAAGCGCACGTAGGTGGCGACGTAAGTCGGGTGTGAAAGCCCCGGGCTCAACCTGGGAATTGCATTCGAGACTGTGTTGCTGGAGTACGGAAGAGGAGGGCGGAATTCCCGGTGTAGCGGTGAAATGCGTAGATATCGGGAGGAACATCAGTGGCGAAGGCGGCCCTCTGGTCCAGTACTGACACTCAAGTGCGAAAGCGTGG	439	1	0	0	2	0	0	1	0	0	2	1	0	0	2	1	0	0	0	2	0	0	0	0	0	0	0	0	0	0	0	0	0	0	0	0	0	0	0	0	0	39	63	49	31	50	57	64	51
GCTAGCGTTGCTCGGAATCACTGGGCGTAAAGCGCACGTAGGCGGATCTTTAAGTCAGGGGTGAAATCCTGGAGCTCAACTCCAGAACTGCCTTTGATACTGGGGATCTCGAGTCCGGAAGAGGTGAGTGGAACTCCGAGTGTAGAGGTGAAATTCGTAGATATTCGGAAGAACACCAGTGGCGAAGGCGGCTCACTGGTCCGGTACTGACGCTGAGGTGCGAAAGCGTGG	440	14	31	40	35	22	20	39	52	23	15	42	13	15	38	74	47	19	24	27	29	13	9	4	6	8	10	27	10	8	10	4	4	6	19	8	5	3	7	6	3	0	0	0	0	0	0	0	0
GCTAGCGTTGCTCGGAATCACTGGGCGTAAAGGGCGCGTAGGCGGCCATTCAAGTCGGAGGTGAAAGCCCAGGGCTCAACCCTGGAATTGCCTTCGATACTGTCTGGCTAGAGACCGGAAGAGGTAAGTGGAACTGCGAGTGTAGAGGTGAAATTCGTAGATATTCGCAAGAACACCAGTGGCGAAGGCGGCTTACTGGTCCGGTTCTGACGCTGAGGCGCGAAAGCGTGG	441	18	20	19	15	6	15	23	26	16	11	13	2	5	16	19	21	5	11	13	3	10	8	5	8	2	5	11	1	4	6	6	7	3	13	4	4	4	9	3	10	0	0	0	0	0	0	0	0
GCAAGCGTTGTCCGGAATTATTGGGCGTAAAGCGCGTGTAGGCGGCCAGATAAGTCCGCTGTGAAATCTCGAGGCTCAACTTCGAGCTGTCGGTGGAAACTGTCTGGCTAGAGTCCGGAAGAGGAGAATGGAATTCCTGGTGTAGCGGTGAAATGCGCAGATATCAGGAAGAACACCCGTGGCGAAGGCGGTTCTCTGGGACGGTACTGACGCTGAGACGCGAAAGCGTGG	442	4	24	14	10	4	14	14	13	12	7	12	8	7	5	21	20	7	14	6	13	4	10	3	5	1	6	7	9	3	2	6	3	2	7	1	2	6	3	2	4	0	2	1	0	1	1	1	1
GCAAGCGTTAATCGGAATTACTGGGCGTAAAGCGCGCGTAGGTGGTTCGTTAAGTTGGATGTGAAAGCCCCGGGCTCAACCTGGGAACTGCATTCAAAACTGACGAGCTAGAGTATGGTAGAGGGTGGTGGAATTTCCTGTGTAGCGGTGAAATGCGTAGATATAGGAAGGAACACCAGTGGCGAAGGCGACCACCTGGACTGATACTGACACTGAGGTGCGAAAGCGTGG	443	0	0	0	0	0	0	0	0	0	0	0	0	0	0	0	0	0	0	0	0	46	47	24	44	27	85	59	47	22	17	36	75	14	132	43	103	14	63	16	19	0	0	0	0	0	0	0	0
GCGAGCGTTGTCCGGAATTATTGGGCGTAAAGGGCTCGTAGGCGGTTTGTCGCGTCGGGAGTGAAAACACACAGCTTAACTGTGTGCTTGCTTCCGATACGGGCAGACTAGAGGTATGCAGGGGAGAACGGAATTCCTGGTGTAGCGGTGAAATGCGCAGATATCAGGAGGAACACCGGTGGCGAAGGCGGTTCTCTGGGCATTACCTGACGCTGAGGAGCGAAAGTGTGG	444	16	22	11	9	8	8	21	11	6	6	19	9	17	13	15	12	2	15	22	19	17	3	12	4	4	18	13	7	3	4	4	4	6	8	9	12	16	11	2	8	12	13	25	17	14	6	21	14
GCTAGCGTTGTCCGGAATCATTGGGCGTAAAGCGCGCGTAGGCGGCCCGGTAAGTCCGCTGTAAAAGTCAAAGGCTCAACCTTTGAATGTCAGTGGATACTGCCGGGCTAGAGTCCGGAAGAGGCGAGTGGAACTCCTGGTGTAGCGGTGGAATGCGCAGATATCAGGAAGAACACCGACGGCGAAGGCAGCTCGCTGGGACGGTACTGACGCTGAGGCGCGAAAGCGTGG	445	0	0	0	1	0	1	0	0	0	1	0	0	0	0	0	0	0	0	0	0	0	1	0	0	0	0	0	0	0	0	1	0	0	0	0	0	0	1	0	0	0	0	0	0	0	0	0	0
GCAAGCGTTGTCCGGATTTACTGGGCGTAAAGGATGCGTAGGCGGACATTTAAGTCAGATGTGAAATACCCGAGCTTAACTTGGGTGCTGCATTTGAAACTGGGTGTCTAGAGTGCAGGAGAGGTAAGTGGAATTCCTAGTGTAGCGGTGAAATGCGTAGAGATTAGGAAGAACACCAGTGGCGAAGGCGACTTACTGGACTGTAACTGACGCTGAGGCATGAAAGCGTGG	446	13	28	7	5	27	5	13	14	9	6	7	12	25	22	15	6	2	7	8	12	7	4	1	7	4	1	13	4	2	6	1	3	3	6	6	3	3	5	3	2	1	6	1	1	4	3	4	4
GCGAGCGTTGTCCGGATTTATTGGGCGTAAAGAGCTCGTAGGCGGCTTGTTGCGTCAGCTGTGAAAACCCGCAGCTCAACTGTGGGCTTGCAGCTGATACGGGCAGGCTTGAGTTCGGTAGGGGAGACTGGAATTCCTGGTGTAGCGGTGAAATGCGCAGATATCAGGAGGAACACCGGTGGCGAAGGCGGGTCTCTGGGCCGATACTGACGCTGAGGAGCGAAAGCGTGG	447	8	8	11	6	10	8	5	10	10	4	9	4	6	10	11	11	5	10	6	2	0	2	1	0	1	1	3	4	2	1	4	4	3	5	3	2	2	7	5	3	4	2	11	6	6	6	17	1
GCAAGCGTTGTCCGGAATTATTGGGCGTAAAGAGCTCGTAGGCGGTCTGTCGCGTCGGCTGTGAAAACCCGGAGCTCAACTCCGGGCCTGCAGTCGATACGGGCAAACTGGAGTGTTGCAGGGGAGACTGGAATTCCTGGTGTAGCGGTGAAATGCGCAGATATCAGGAGGAACACCGGTGGCGAAGGCGGGTCTCTGGGCAACAACTGACGCTGAGGAGCGAAAGCGTGG	448	5	12	24	7	15	4	8	18	9	4	25	5	12	14	12	11	17	9	5	2	3	2	4	5	2	5	3	2	6	1	2	0	4	6	1	1	2	3	6	9	0	0	1	0	2	1	0	1
GCTAGCGTTGTTCGGAATTACTGGGCGTAAAGCGCACGTAGGCGGCTTTGTAAGTTAGAGGTGAAAGCCCGGGGCTCAACCCCGGAATTGCCTTTAAGACTGCATCGCTTGAACGTCGGAGAGGTGAGTGGAATTCCGAGTGTAGAGGTGAAATTCGTAGATATTCGGAAGAACACCAGTGGCGAAGGCGGCTCACTGGACGACTGTTGACGCTGAGGTGCGAAAGCGTGG	449	35	12	32	15	5	11	15	34	19	7	24	4	23	34	28	14	6	12	10	7	15	2	7	3	2	2	9	4	2	1	6	1	7	3	2	2	2	5	1	4	8	6	10	6	5	13	10	9
GCAAGCGTTGTCCGGAATCATTGGGCGTAAAGAGCGTGTAGGCGGCCCGATAAGTCCGCCGTGAAAGTCCAGGGCTCAACCCTGGAATGCCGGTGGAAACTGTCGGGCTGGAGTCCGGAAGAGGCGAGTGGAATTCCTGGTGTAGCGGTGAAATGCGCAGATATCAGGAGGAACACCAATGGCGAAGGCAGCTCGCTGGGACGGTACTGACGCTGAGACGCGAAAGCGTGG	450	5	33	30	26	28	11	13	30	24	12	28	5	26	10	11	7	8	13	14	6	8	12	2	6	11	9	14	6	1	8	14	10	12	7	5	5	13	10	7	8	0	0	0	0	0	0	0	0
GCTAGCGTTGTTCGGAATTACTGGGCGTAAAGCGCACGTAGGCGGCTTTGTAAGTTAGAGGTGAAAGCCCGGAGCTCAACTCCGGAACTGCCTTTAAGACTGCATCGCTAGAACGTCGGAGAGGTAAGTGGAATTCCGAGTGTAGAGGTGAAATTCGTAGATATTCGGAAGAACACCAGTGGCGAAGGCGACTTACTGGACGACTGTTGACGCTGAGGTGCGAAAGCGTGG	451	0	1	0	1	1	0	0	0	0	0	0	1	0	0	2	1	0	0	0	0	0	0	0	0	0	0	0	0	0	0	0	0	0	0	0	0	0	0	0	0	18	19	30	19	26	41	34	38
GCAAGCGTTGTCCGGAATTATTGGGCGTAAAGCGCGCGCAGGCGGCCTTGTAAGTCTGTTGTTTAAACTTGGGGCTCAACCCCAAGTCGCAATGGAAACTGCAAAGCTTGAGTGCAGAAGAGGAAAGTGGAATTCCACGTGTAGCGGTGAAATGCGTAGAGATGTGGAGGAACACCAGTGGCGAAGGCGACTTTCTGGGCTGTAACTGACGCTGAGGCGCGAAAGCGTGG	452	11	52	23	20	9	9	16	20	24	55	26	18	8	19	41	9	9	20	41	36	19	10	9	11	2	7	21	9	5	25	22	18	4	24	15	6	7	10	13	13	2	1	5	3	5	1	4	4
CCGAGCGTTGTCCGGAATTACTGGGCGTAAAGAGCTCGTAGGTGGTTTGTCGCGTTGTTCGTGAAAACTCACAGCTCAACTGTGGGCGTGCGGGCGATACGGGCAGACTAGAGTACTGCAGGGGAGACTGGAATTCCTGGTGTAGCGGTGGAATGCGCAGATATCAGGAGGAACACCGGTGGCGAAGGCGGGTCTCTGGGCAGTAACTGACGCTGAGGAGCGAAAGCGTGG	453	10	5	11	5	13	3	8	7	6	4	9	3	10	7	5	4	4	12	7	5	2	2	1	0	2	2	12	5	5	1	0	5	3	4	4	3	1	8	2	5	1	2	3	1	14	9	4	2
GCAAGCGTTGTCCGGAATCATTGGGCGTAAAGAGCGTGTAGGCGGTCCGGTCAGTCGGTTGTGAAAGTCAAGGGCTCAACCCTTGAATGCCGGCCGATACTGCCGGGCTAGAGTCCGGAAGAGGTGAGTGGAATTCCTGGTGTAGCGGTGAAATGCGCAGATATCAGGAGGAACACCGATGGCGAAGGCAGCTCACTGGGACGGTACTGACGCTGAGACGCGAAAGCGTGG	454	4	0	2	4	1	1	0	1	0	1	0	1	0	0	1	1	0	5	1	0	0	0	0	0	0	1	1	0	0	0	0	0	1	1	0	0	0	0	0	0	0	0	0	0	0	1	1	1
GCAAGCGTTGTTCGGAATTACTGGGCGTAAAGGGCTCGTAGGTGGCCAACTAAGTCGGACGTGAAATCCCTCAGCTTAACTGGGGAACTGCGTCCGATACTGGATGGCTTGAGTTTGGGAGAGGGATGCGGAATTCCAGGTGTAGCGGTGAAATGCGTAGATATCTGGAGGAACACCGGTGGCGAAGGCGGCATCCTGGACCAACACTGACACTGAGGAGCGAAAGCCAGG	455	8	10	8	18	24	10	8	12	20	4	13	2	9	8	9	12	4	6	1	5	4	1	1	0	2	0	1	2	0	1	2	0	6	2	0	4	1	0	0	4	0	0	0	1	0	0	0	0
GCAAGCGTTATTCGGAATTATTGGGCGTAAAGGGCGCGTAGGCGGCTTTTCAAGTGACGGGTGAAATCCCTCGGCTTAACCGAGGAACTGCCTGTCAGACTGGAAGGCTTGAGACCGGGAGAGGTGAGTGGAATTCCCAGTGTAGCGGTGAAATGCGTAGATATTGGGAGGAACACCAGTGGCGAAGGCGGCTCACTGGACCGGAACTGACGCTGAGGCGCGAAAGCGTGG	456	18	32	36	23	26	13	27	29	33	12	27	5	15	28	41	14	9	27	12	3	4	0	2	5	5	2	9	1	1	4	7	6	3	6	1	3	4	2	1	5	10	9	5	8	6	9	8	3
GCTAGCGTTGTTCGGATTTACTGGGCGTAAAGCGCACGTAGGCGGATTGTTAAGTCAGGGGTGAAATCCCGGAGCTCAACTCCGGAACTGCCTTTGATACTGGCAATCTTGAGGCTGGAAGAGGTTAGTGGAATTCCCAGTGTAGAGGTGAAATTCGTAGATATTGGGAAGAACACCAGTGGCGAAGGCGGCTAACTGGTCCAGATCTGACGCTGAGGTGCGAAAGCGTGG	457	21	54	23	39	25	30	32	32	39	29	34	11	21	34	63	36	14	21	15	19	7	4	4	5	2	10	4	6	1	3	9	3	3	6	6	4	2	0	1	2	2	4	6	4	3	5	5	13
CCGAGCGTTGTCCGGAATTATTGGGCGTAAAGAGCTCGTAGGCGGTTTGTCGCGTCTGCTGTGAAAACTAGAGGCTCAACCTCTAGCCTGCAGTGGGTACGGGCAGACTTGAGTGGTGTAGGGGAGACTGGAATTCCTGGTGTAGCGGTGGAATGCGCAGATATCAGGAGGAACACCGATGGCGAAGGCAGGTCTCTGGGCACTTACTGACGCTGAGGAGCGAAAGCGTGG	458	0	0	0	0	0	0	0	0	0	0	0	0	0	0	0	0	0	0	0	0	0	0	0	0	0	0	0	0	0	0	0	0	0	0	0	0	0	0	0	0	27	29	47	32	24	40	29	29
GCGAGCGTTGTCCGGAATTATTGGGCGTAAAGAGCTTGTAGGCGGTCTGTCGCGTCTGCCGTGAAATTTCGGGGCTCAACCCCGAACTTGCGGTGGGTACGGGCAGACTAGAGTGTGGTAGGGGAGACTGGAATTCCTGGTGTAGCGGTGAAATGCGCAGATATCAGGAGGAACACCGATGGCGAAGGCAGGTCTCTGGGCCACTACTGACGCTGAGAAGCGAAAGCATGG	459	5	8	11	8	28	5	12	20	2	5	11	5	18	3	10	3	12	5	5	2	8	9	16	13	22	6	10	12	7	6	8	13	23	16	9	5	10	7	13	4	5	1	4	4	6	0	3	2
GCTAGCGTTGCTCGGAATCACTGGGCGTAAAGCGCACGTAGGCGGCTTTCTAAGTCAGGGGTGAAATCCTGGAGCTCAACTCCAGAACTGCCTTTGATACTGGAGAGCTTGAGTCCGGAAGAGGTGAGTGGAACTCCGAGTGTAGAGGTGAAATTCGTAGATATTCGGAAGAACACCAGTGGCGAAGGCGGCTCACTGGTCCGGTACTGACGCTGAGGTGCGAAAGCGTGG	460	13	33	17	26	18	15	26	24	28	8	47	8	15	25	39	25	6	21	16	16	6	7	8	5	3	7	8	6	1	11	5	5	6	13	9	8	4	7	3	4	0	0	0	1	1	0	0	0
GCAAGCGTTGTCCGGATTTATTGGGCGTAAAGAGCGTGTAGGCGGCCTGACAGGTCTGCTGTGAAAACTCGAGGCTCAACCTCGAGATGTCGGCGGAAACCGTCTGGCTAGAGTCCGGAAGAGGAGAGTGGAATTCCTGGTGTAGCGGTGAAATGCGCAGATATCAGGAAGAACACCTATGGCGAAGGCAGCTCTCTGGGACGGTACTGACGCTGAGACGCGAAAGCGTGG	461	2	30	7	9	36	6	10	20	25	3	7	2	17	4	8	9	12	3	4	1	1	12	1	2	9	2	10	5	5	3	5	9	9	2	3	3	7	3	2	1	0	0	0	0	0	0	0	1
GCGAGCGTTGTCCGGAATTACTGGGCGTAAAGAGCTCGTAGGTGGTTTGTCGCGTTGTTCGTGAAAACCGGGGGCTTAACCCTCGGCGTGCGGGCGATACGGGCAGACTGGAGTACTGCAGGGGAGACTGGAATTCCTGGTGTAGCGGTGGAATGCGCAGATATCAGGAGGAACACCGGTGGCGAAGGCGGGTCTCTGGGCAGTAACTGACGCTGAGGAGCGAAAGCGTGG	462	3	12	11	4	9	6	11	11	10	3	12	3	7	6	10	10	4	9	3	8	0	0	0	0	0	0	0	0	0	0	0	0	0	0	0	0	0	0	0	0	1	4	0	1	0	1	1	1
GCAAGCGTTGCTCGGAATCACTGGGCGTAAAGGGCGCGTAGGCGGGATGGCAAGTCAGTCGTGAAATCTCTCGGCTCAACCGAGAAACGTCGGCTGATACTGCCGTTCTTGAGGGATGCAGAGGAGACTGGAATTCCCGGTGTAGCGGTGAAATGTGTAGAGATCGGGAGGAACACCGGTGGCGAAGGCGGGTCTCTGGGCATCTCCTGACGCTGAGGCGCGAAAGCGTGG	463	12	22	13	10	10	9	13	22	15	18	8	6	3	14	28	14	5	7	8	8	0	0	0	0	0	0	0	0	0	0	0	0	0	0	0	0	0	0	0	0	26	18	20	10	33	31	27	33
CCGAGCGTTGTCCGGAATTATTGGGCGTAAAGGGCTCGTAGGCGGTTTGTCGCGTCGGGAGTGAAATCCGGGTGCTTAACACCTGGCTTGCTTTCGATACGGGCAGACTGGAGGTATGCAGGGGAGAACGGAATTCCTGGTGTAGCGGTGAAATGCGCAGATATCAGGAGGAACACCGGTGGCGAAGGCGGTTCTCTGGGCATGACCTGACGCTGAGGAGCGAAAGTGTGG	464	0	0	0	0	0	0	0	0	0	0	0	0	0	0	0	0	0	0	0	0	0	0	0	0	0	0	0	0	0	0	0	0	0	0	0	0	0	0	0	0	31	35	47	36	67	44	71	46
GCTAGCGTTGCTCGGAATCACTGGGCGTAAAGCGCACGTAGGCGGATCTTTAAGTCAGGGGTGAAATCCCAAGGCTCAACCTTGGAACTGCCTTTGATACTGGGGATCTCGAGTCCGGAAGAGGTGAGTGGAACTGCGAGTGTAGAGGTGAAATTCGTAGATATTCGCAAGAACACCAGTGGCGAAGGCGGCTCACTGGTCCGGTACTGACGCTGAGGTGCGAAAGCGTGG	465	14	18	26	13	20	16	13	20	15	12	13	4	22	16	16	16	9	21	7	15	11	7	4	14	4	10	23	4	4	9	9	7	12	8	12	8	6	8	1	10	0	1	1	0	2	0	2	0
GCTAGCGTTGTTCGGAATTACTGGGCGTAAAGCGAGTGTAGGTGGTTGTCCAAGTTGGATGTGAAAGCCTTGAGCTCAACTCAAGAAATGCATTCAGGACTGGGCGGCTAGAGGACCGGAGAGGATAGTGGAATTCCCAGTGTAGTGGTGAAATACGTAGAGATTGGGAAGAACACCAGTGGCGAAGGCGGCTATCTGGACGGTTTCTGACACTAAGACTCGAAAGCGTGG	466	22	27	26	16	18	12	28	30	20	21	22	12	18	25	30	22	8	26	15	14	6	4	3	3	0	5	7	5	3	2	9	6	7	9	3	1	4	6	3	4	7	3	4	1	6	9	7	6
GCAAGCGTTGTCCGGAATTATTGGGCGTAAAGCGCGCGCAGGTGGTCTCTTAAGTCTGATGTGAAAGCCCCCGGCTCAACCGGGGAGGGTCATTGGAAACTGGGAGACTTGAGTGCAGGAGAGAAGAGTGGAATTCCACGTGTAGCGGTGAAATGCGTAGAGATGTGGAGGAACACCAGTGGCGAAGGCGACTCTTTGGCCTGTAACTGACACTGAGGCGCGAAAGCGTGG	467	1	0	0	0	0	0	0	1	0	0	0	0	0	0	0	0	0	0	0	0	0	0	0	0	0	0	0	0	0	0	0	0	0	0	0	0	0	0	0	0	53	26	28	49	13	50	12	14
GCAAGCGTTGTTCGGAATTATTGGGCGTAAAGCGCGTGTAGGCGGTTTGTTAAGTCTGGTGTGAAAGCCCTGGGCTCAACCTGGGAAGTGCATTGGATACTGGCAAACTTGAGTACGGGAGAGGATAGTGGAATTTCGAGTGTAGGGGTGAAATCCGTAGATATTCGAAGGAACACCGGTGGCGAAGGCGGCTATCTGGACCGATACTGACGCTGAGACGCGAAAGCGTGG	468	71	65	64	26	16	31	56	54	36	92	40	6	135	58	27	21	8	38	44	56	70	15	8	4	3	17	12	9	7	37	26	11	8	5	21	4	8	11	5	14	0	0	0	0	0	0	0	0
ACGAGCGTTGTCCGGATTCATTGGGCGTAAAGCGCGCGTAGGCGGCTCGGCAAGTCGGGCGTGAAATGCCGGGGCTCAACCCCGGGACTGCGTCCGATACTTCCGAGCTGGAGGTAGGTAGGGGAGATCGGAATTCCTGGTGTAGCGGTGAAATGCGCAGATATCAGGAGGAACACCGGTGGCGAAGGCGGATCTCTGGGCCTTACCTGACGCTGAGGCGCGAAAGCTAGG	469	13	11	16	17	13	19	28	17	18	11	14	5	15	16	25	18	1	12	13	13	8	1	3	3	2	5	8	0	2	4	2	2	0	4	6	3	3	1	2	1	0	0	0	0	0	0	0	0
GCAAGCGTTGTCCGGAATTATTGGGCGTAAAGAGCTCGTAGGCGGTTTGTCGCGTCTGCTGTGAAATCTGGGGGCTCAACCCCCAGCCTGCAGTGGGTACGGGCAGACTAGAGTGCGGTAGGGGAGATTGGAATTCCTGGTGTAGCGGTGGAATGCGCAGATATCAGGAGGAACACCGATGGCGAAGGCAGATCTCTGGGCCGTAACTGACGCTGAGGAGCGAAAGCATGG	470	8	13	23	27	20	20	21	15	11	9	16	10	17	21	21	16	17	28	32	7	2	4	10	13	9	13	38	7	5	6	6	5	2	23	35	3	4	30	7	12	4	1	5	2	5	4	4	3
GCAAGCGTTATCCGGATTCACTGGGTTTAAAGGGTGCGTAGGCGGGCAGGTAAGTCAGTGGTGAAATCTCCGGGCTTAACCCGGAAACTGCCGTTGATACTATCTGTCTTGAATATCGTGGAGGTAAGCGGAATATGTCATGTAGCGGTGAAATGCTTAGATATGACATAGAACACCCATTGCGAAGGCAGCTTACTACACGATCATTGACGCTGAGGCACGAAAGCGTGG	471	13	11	43	16	17	7	20	17	20	15	18	6	18	16	13	26	13	12	13	5	12	2	4	6	4	16	14	3	4	8	12	6	4	10	12	6	6	5	1	9	1	1	2	1	7	9	4	1
CCGAGCGTTGTCCGGAATTATTGGGCGTAAAGGGCTCGTAGGCGGTTTGTCGCGTCGGGAGTGAAAACACCGGGCTTAACTCGGTGCTTGCTTTCGATACGGGCAGACTAGAGGTATGCAGGGGAGAACGGAATTCCTGGTGTAGCGGTGAAATGCGCAGATATCAGGAGGAACACCGGTGGCGAAGGCGGTTCTCTGGGCATTACCTGACGCTGAGGAGCGAAAGTGTGG	472	2	0	5	1	2	0	3	1	1	2	2	1	0	1	4	1	0	1	2	1	0	0	0	0	0	0	0	0	0	0	0	0	0	0	0	0	0	0	0	0	32	39	38	32	28	37	54	40
GCAAGCGTTGTCCGGAATCATTGGGCGTAAAGCGCGCGTAGGCGGTCCGGTAAGTCCGCTGTGAAAGTCAAAGGCTCAACCTTTGAATGCCGGTGGATACTGTCGGACTCGAGTCCGGAAGAGGCGAGTGGAATTCCTGGTGTAGCGGTGGAATGCGCAGATATCAGGAGGAACACCAATAGCGAAGGCAGCTCGCTGGGACGGTACTGACGCTAAGGCGCGAAAGCGTGG	473	15	14	19	7	8	13	22	13	12	8	12	5	3	21	14	10	2	20	13	9	12	3	4	4	3	7	9	4	2	5	10	7	0	4	7	6	3	6	7	5	21	26	22	23	24	32	40	26
GCTAGCGTTGTTCGGAATTACTGGGCGTAAAGGGCGCGTAGGCGGTACTTCAAGTCAGGCGTGAAAGCCCCGGGCTCAACCTGGGAACCGCGCTTGAGACTGGAGAACTAGAGTTCGGGAGAGGATGGTGGAATTCCCAGTGTAGAGGTGAAATTCGTAGATATTGGGAAGAACACCGATGGCGAAGGCAGCCATCTGGACCGACACTGACGCTGAGGCGCGAAAGCGTGG	474	16	16	22	10	4	8	10	9	6	16	12	3	5	12	14	9	8	15	9	3	17	8	4	8	2	9	22	1	8	7	7	7	7	11	9	9	3	6	3	9	6	5	5	9	11	13	10	1
CCGAGTGGTCGGGACGATTATTGGGCCTAAAGCATCCGTAGCCGGTACTGCAAGTCTTCCGTTAAATCCACCTGCTCAACAGTTGGGCTGCGGAGGATACTACAGCGCTAGGAGGCGGGAGAGGCAAGCGGTACTCATTGGGTAGGGGTAAAATCCACTGATCCATTGAAGACCACCAGTGGCGAAGGCGGCTTGCCAGAACGCGCTCGACGGTGAGGGATGAAAGCTGGG	475	8	39	34	27	31	23	30	44	37	22	36	16	15	30	22	34	20	28	28	22	4	2	3	1	2	4	5	1	0	4	1	4	3	5	2	3	0	3	5	5	0	0	0	0	0	0	0	0
GCGAGCGTTGTTCGGAATCACTGGGCGTAAAGCGCGTGTAGGCGGCCCACTAAGTCTGATGTGAAAGCCCGGGGCTCACCCCCGGAAGTGCATTGGAAACTGGTGGACTCGAGTCCCGGAGAGGAGAGTGGAATTCCTGGTGTAGCGGTGAAATGCGTAGATATCAGGAGGAACACCGGTGGCGAAGGCGGCTCTCTGGACGGTGACTGACGCTGAGACGCGAAAGCGTGG	476	21	13	18	27	21	8	17	27	29	12	17	3	15	14	11	16	9	16	5	3	5	6	2	2	2	3	4	2	1	4	2	2	6	3	2	2	5	2	2	1	4	4	2	3	3	0	4	1
GCAAGCGTTGTCCGGAATCATTGGGCGTAAAGCGCGTGTAGGCGGCTGAGTAAGTCTGCTCTGAAAGCCCGGGGCTCAACCCCGGGAGGCGGGTGGATACTGCTCAGCTCGAGTCCGGAAGAGGAGTGTGGAATTCCTGGTGTAGCGGTGAAATGCGCAGATATCAGGAGGAACACCAATGGCGAAGGCAGCACTCTGGGACGGTACTGACGCTGAGACGCGAAAGCGTGG	477	0	23	27	3	35	5	19	16	9	2	4	2	9	10	12	10	8	8	3	2	1	6	2	11	5	2	12	2	1	2	10	9	10	3	7	6	6	0	16	3	0	1	0	0	0	0	0	0
GCTAGCGTTGTTCGGAATTACTGGGCGTAAAGCGCACGTAGGCGGCTTTGCAAGTCAGAGGTGAAAGCCCGGGGCTCAACCCCGGAATTGCCTTTGAGACTGCATCGCTAGAATTGTGGAGAGGTAAGTGGAATTCCGAGTGTAGAGGTGAAATTCGTAGATATTCGGAAGAACACCAGTGGCGAAGGCGACTTACTGGACACATATTGACGCTGAGGTGCGAAAGCGTGG	478	0	2	6	1	16	3	3	1	0	3	1	0	4	2	1	0	0	1	2	0	9	13	14	24	46	17	31	27	13	4	24	8	25	2	10	15	20	13	35	8	0	0	0	0	0	0	0	0
GCAAGCGTTGTCCGGAATTATTGGGCGTAAAGAGCTCGTAGGCGGTCTGTCGCGTCGGCTGTGAAAACCCGAGGCTCAACCTCGGGCCTGCAGTCGATACGGGCAAACTGGAGTGTTGCAGGGGAGACTGGAATTCCTGGTGTAGCGGTGAAATGCGCAGATATCAGGAGGAACACCGGTGGCGAAGGCGGGTCTCTGGGCAACAACTGACGCTGAGGAGCGAAAGCGTGG	479	0	0	1	0	0	0	0	1	0	2	3	0	0	1	0	0	0	0	0	1	0	0	0	0	0	0	0	0	0	0	0	0	0	0	0	0	0	0	0	0	19	19	44	25	47	29	35	21
CCGAGTGGTCGTGACGATTATTGGGCCTAAAGCATCCGTAGCCGGTTTTACAAGTCCTCCGTTAAATCCAGCTGCTTAACAGATGGGCTGCGGAGGATACTATAAGACTAGGAGGCAGGAGAGGCAAGCGGTACTCAGTGGGTAGGGGTAAAATCCGTTGATCCATTGAAGACCACCAGTGGCGAAGGCGGCTTGCCAGAATGCGCTCGACGGTGAGGGATGAAAGCTGGG	480	19	19	25	19	18	19	21	20	24	10	35	12	9	28	45	32	12	11	8	19	0	0	0	0	0	0	0	0	0	0	0	0	0	0	0	0	0	0	0	0	0	0	0	0	0	0	0	1
GCAAGCGTTGTCCGGAATTATTGGGCGTAAAGAGCGCGTAGGCGGTCCGGTAAGTCGGTTGTGAAAGTCGGGGGCTCAACCCTCGGATGCCGATCGATACTGTCGGGCTAGAGTCCGGAAGAGGCGAGTGGAATTCCTGGTGTAGCGGTGAAATGCGCAGATATCAGGAGGAACACCAATGGCGAAGGCAGCTCGCTGGGACGGTACTGACGCTGAGGCGCGAAAGCGTGG	481	5	7	15	13	6	1	4	12	4	9	8	2	4	16	15	12	6	10	4	5	1	0	2	0	0	4	0	2	0	0	1	1	0	3	2	1	1	2	2	5	5	6	10	7	18	4	13	9
GCGAGCGTTGTCCGGAATCACTGGGCGTAAAGGGCGCGTAGGCGGCCCGATAAGTAGGGGGTGAAATCTTGCGGCTCAACCGCAAGGCTGCCTTCTAAACTGTCGGGCTGGAGCACGGTAGAGGCAGATGGAATTCCCGGTGTAGCGGTGGAATGCGTAGAGATCGGGAAGAACACCAGTGGCGAAGGCGGTCTGCTGGGCCGTTGCTGACGCTGAGGCGCGACAGCGTGG	482	0	0	1	0	0	0	0	0	0	0	0	0	0	0	0	0	0	0	0	0	0	0	0	0	0	0	0	0	0	0	0	0	0	0	0	0	0	0	0	0	18	21	43	22	61	27	50	40
GCAAGCGTTGTTCGGAATCACTGGGCGTAAAGGGAGTCTAGGCGGTTTGGTAAGTGGGATGTGAAATCCCCGGGCTCACCCCGGGACCTGCATCCCAAACTGCTGAGCTTGAGTACAGGAGAGGGTGGGGGAATTCCAGGTGTAGCGGTGAAATGCGTAGATATCTGGAGGAACACCGGTGGCGAAGGCGCCCACCTGGCCTGCTACTGACGCTGAAGCTCGAAAGCTAGG	483	10	17	16	22	14	14	25	21	16	10	18	3	8	9	23	20	8	7	4	7	12	2	2	4	1	4	10	2	2	4	3	5	7	6	6	7	1	2	3	3	0	0	0	1	0	0	0	0
GCGAGCGTTAATCGGAATTACTGGGCGTAAAGTGTGCGCAGGTGGCTGAGCAAGTCGAGTGTGAAATCCCCGGGCTTAACTTGGGAATTGCGCTCGAAACTACTTGGCTCGAGTGTGGCAGAGGAAGGTGGAATTCCAGGTGTAGCGGTGAAATGCGTAGAGATCTGGAGGAACACCGATGGCGAAGGCAGCCTTCTGGGCCAACACTGACGCTCATGCACGAAAGCGTGG	484	0	0	0	0	0	0	0	0	0	0	0	0	0	0	0	0	0	0	1	1	0	0	0	0	0	0	0	0	0	0	0	0	0	0	0	0	0	0	0	0	24	26	54	34	42	25	52	33
GCAAGCGTTAATCGGAATTACTGGGCGTAAAGCGCGCGTAGGTGGTTTGTTAAGTTGGATGTGAAATCCCCGGGCTCAACCTGGGAACTGCATTCAAAACTGACTGACTAGAGTATGGTAGAGGGTGGTGGAATTTCCTGTGTAGCGGTGAAATGCGTAGATATAGGAAGGAACACCAGTGGCGAAGGCGATCACCTGGACTAATACTGACACTGAGGTGCGAAAGCGTGG	485	3	2	0	1	0	4	1	1	0	2	1	1	3	2	0	0	0	0	2	1	0	0	0	0	0	0	0	0	0	0	0	0	0	0	0	0	0	0	0	0	0	0	0	0	0	0	0	0
GCAAGCGTTGTCCGGAATCATTGGGCGTAAAGCGCGTGTAGGCGGCCAGAAAAGTCCGCTGTGAAAACTCGAGGCTCAACTTCGAGCTGTCGGTGGAAACTTTCTGGCTAGAGTCCGGAAGAGGAGAATGGAATTCCTGGTGTAGCGGTGAAATGCGCAGATATCAGGAAGAACACCCGTGGCGAAGGCGGTTCTCTGGGACGGTACTGACGCTGAGACGCGAAAGCGTGG	486	2	4	2	4	9	0	7	12	5	3	3	1	8	1	1	3	1	1	0	2	5	2	1	1	5	1	2	1	0	2	2	1	3	2	1	1	1	0	0	0	4	12	11	7	20	12	14	7
GCAAGCGTTGCTCGGAATCACTGGGCGTAAAGGGTGCGTAGGCGGCCGTGCAAGTCTGGCGTGAAAGCCCCGGGCTCAGCCCGGGAAGTGCGCTCGAAACTGCGCGGCTCGAGTGCCGGAGGGGAGAGTGGAATTCCTGGTGTAGCGGTGAAATGCGTAGATATCAGGAGGAATACCGGTGGCGAAAGCGACTCTCTGGACGGCAACTGACGCTGAGGCACGAAAGCGTGG	487	13	29	18	14	16	13	17	27	23	6	11	6	11	14	14	21	9	15	16	9	3	2	0	2	3	4	1	2	0	5	2	1	2	6	0	3	4	1	2	3	0	0	0	0	0	1	0	1
GCGAGCGTTGTCCGGAATTATTGGGCGTAAAGAGCTTGTAGGTGGTTTGTCGCGTCTGCTGTGAAAATCCGGGGCTCAACCCCGGACTTGCAGTGGGTACGGGCAGACTAGAGTGTGGTAGGGGAGACTGGAATTCCTGGTGTAGCGGTGGAATGCGCAGATATCAGGAGGAACACCGATGGCGAAGGCAGGTCTCTGGGCCATTACTGACACTGAGAAGCGAAAGCATGG	488	3	5	4	9	7	4	7	9	14	2	6	2	19	10	7	8	10	3	5	4	6	1	0	1	3	3	3	2	3	1	2	2	6	1	3	2	7	4	3	2	2	3	8	3	2	1	6	8
GCAAGCGTTAATCGGAATTACTGGGCGTAAAGCGTGCGCAGGCGGTTGTGCAAGACAGATGTGAAATCCCCGGGCTCAACCTGGGAACTGCATTTGTGACTGCACGGCTGGAGTGCGGCAGAGGGGGATGGAATTCCGCGTGTAGCAGTGAAATGCGTAGATATGCGGAGGAACACCGATGGCGAAGGCAATCCCCTGGGCCTGCACTGACGCTCATGCACGAAAGCGTGG	489	0	0	0	0	0	0	3	0	0	0	0	0	0	0	0	1	1	0	0	1	0	0	0	0	0	0	0	0	0	0	0	0	0	0	0	0	0	0	0	0	15	13	31	24	23	44	24	13
GCGAGCGTTGTCCGGAATTACTGGGCGTAAAGAGCTCGTAGGTGGTTTGTCGCGTTGTTCGTGAAAACCGAAGGCTCAACCTTTGGCGTGCGGGCGATACGGGCAGACTGGAGTACTGCAGGGGAGACTGGAATTCCTGGTGTAGCGGTGGAATGCGCAGATATCAGGAGGAACACCGGTGGCGAAGGCGGGTCTCTGGGCAGTAACTGACGCTGAGGAGCGAAAGCGTGG	490	2	1	4	2	4	2	4	0	5	0	6	2	0	2	3	2	0	3	0	2	0	0	0	1	0	0	1	1	0	1	1	0	0	2	0	1	2	1	1	0	1	0	0	0	0	0	0	0
GCTAGCGTTGTTCGGAATTACTGGGCGTAAAGCGCACGTAGGCGGATCGATCAGTCAGGGGTGAAATCCCGCAGCTCAACTGCGGAACTGCCTTTGATACTGTCGATCTAGAGTATGGAAGAGGTGAGTGGAATTCCGAGTGTAGAGGTGAAATTCGTAGATATTCGGAGGAACACCAGTGGCGAAGGCGGCTCACTGGTCCATTACTGACGCTGAGGTGCGAAAGCGTGG	491	2	0	0	0	0	1	0	0	0	0	1	0	0	0	0	0	0	0	0	0	0	0	0	0	0	0	0	0	0	0	0	0	0	0	0	0	0	0	0	0	98	36	49	30	3	46	43	40
GCGAACGTTGTTCGGAATCACTGGGCTTAAAGGGCGCGTAGGCGGGCTGTCAAGTCTGGGGTGAAATCCCACGGCTCAACCGTGGAACTGCCTTAGATACTGACGGCCTCGAGGGAGATAGGGGCGAGCGGAACTGTGAGTGGAGCGGTGAAATGCGTTGATATTCACAGGAACTCCGGTGGCGAAGGCGGCTCGCTGGATCTTTTCTGACGCTGAGGCGCGAAAGCTAGG	492	9	4	9	2	10	5	13	12	6	7	13	5	4	15	14	11	3	6	3	9	8	4	9	6	2	3	7	5	3	1	0	2	2	5	10	6	1	4	3	6	6	12	14	7	16	17	24	12
GCAAGCGTTAATCGGAATTACTGGGCGTAAAGGGTGCGTAGGCGGTTATTTAAGTCTGCCGTGAAATCCCCGGGCTCAACCTGGGAATGGCGGTGGATACTGGATAGCTAGAGTGTGTCAGAGGATGGTGGAATTCCCGGTGTAGCGGTGAAATGCGTAGAGATCGGGAGGAACATCAGTGGCGAAGGCGGCCATCTGGGACAACACTGACGCTGAAGCACGAAAGCGTGG	493	0	0	1	0	1	0	2	0	0	0	0	0	4	2	0	0	4	0	0	0	21	24	115	64	153	39	40	31	36	11	20	25	82	6	9	12	17	14	48	17	0	0	0	0	0	0	0	0
CCGAGTTGTCGGGACGATTATTGGGCCTAAAGCATCCGTAGCCTGTTCTGCAAGTCCTCCGTTAAATCCACCTGCTCAACGGATGGGCTGCGGAGGATACCGCAGAGCTAGGAGGCGGGAGAGGCAAACGGTACTCAGTGGGTAGGGGTAAAATCCATTGATCTACTGAAGACCACCAGTGGCGAAGGCGGTTTGCCAGAACGCGCTCGACGGTGAGGGATGAAAGCTGGG	494	0	2	2	0	0	0	1	1	0	2	1	1	1	4	4	0	0	0	1	1	2	0	0	0	0	0	1	0	0	0	0	0	0	1	1	1	0	0	1	0	5	8	16	6	19	10	16	12
GCAAGCGTTGTCCGGAATTATTGGGCGTAAAGCGCGCGCAGGCGGCCTTGTAAGTCTGTTGTTTAAACCCGGGGCTCAACCCCGGGTCGCAATGGAAACTGCAAAGCTTGAGTACAGAAGAGGAAAGTGGAATTCCACGTGTAGCGGTGAAATGCGTAGAGATGTGGAGGAACACCAGTGGCGAAGGCGACTTTCTGGGCTGTAACTGACGCTGAGGCGCGAAAGCGTGG	495	18	11	15	5	6	9	8	12	3	5	6	9	10	23	21	9	2	1	3	7	24	6	12	10	2	7	12	6	3	3	21	6	2	17	11	8	1	4	16	7	35	5	38	29	12	30	23	39
GCAAGCGTTGCTCGGAATCACTGGGCGTAAAGGGCGCGTAGGCGGGGAGGTAAGTCGGGTGTGAAATCCCTCGGCCCAACCGAGGAACTGCGCCCGAGACTGCTTCTCTTGAGTCCCGGAGAGGAAGATGGAATTCCCGGTGTAGCGGTGAAATGTGTAGAGATCGGGAGGAACACCGGTGGCGAAGGCGGTCTTCTGGACGGTGACTGACGCTGAGGCGCGAAAGCGTGG	496	22	26	20	14	14	14	27	23	25	12	22	9	16	31	33	22	9	18	5	16	7	2	4	1	1	2	2	5	0	3	5	4	2	4	6	2	1	8	3	1	0	1	2	0	1	0	0	0
GCTAGCGTTGTTCGGAATCACTGGGCGTAAAGCGCACGTAGGCGGATGTGCCAGTCAGGGGTGAAATCCCGGAGCTCAACTTCGGAACTGCCTCTGATACAGCACGTCTTGAGTCCGGAAGAGGTGGGTGGAATTCCTAGTGTAGAGGTGAAATTCGTAGATATTAGGAAGAACACCGGTGGCGAAGGCGGCCCACTGGTCCGGTACTGACGCTGAGGTGCGAAAGCGTGG	497	5	2	3	0	3	3	2	3	2	3	5	0	1	7	8	4	1	3	1	0	0	0	0	0	0	0	0	0	0	0	0	0	0	0	0	0	0	0	0	0	41	31	32	35	40	40	49	36
CCGAGCGTTGTCCGGAATTATTGGGCGTAAAGGGCTCGTAGGCGGTCCGTCACGTCGGGAGTGAAAACTCAGGGCTCAACCCTGAGCGTGCTTCCGATACGGGCGGACTAGAGGTATGCAGGGGAGAACGGAATTCCTGGTGTAGCGGTGGAATGCGCAGATATCAGGAGGAACACCGGTGGCGAAGGCGGTTCTCTGGGCATTACCTGACGCTGAGGAGCGAAAGCATGG	498	11	13	6	6	3	2	8	6	4	1	8	1	4	10	4	6	3	2	6	8	3	5	6	7	1	3	5	3	0	2	3	1	9	1	2	2	3	12	0	5	4	10	2	4	4	5	15	13
GCGAGCGTTAATCGGAATTACTGGGCGTAAAGCGTGCGCAGGCGGTTTTGTAAGCCAGATGTGAAATCCCCGGGCTTAACCTGGGAATGGCATTTGGGACTGCAAGGCTGGAGTTTGGCAGAGGAGACTGGAATTCCCGGTGTAGCAGTGAAATGCGTAGATATCGGGAGGAATACCGATGGCGAAGGCAGGTCTCTGGGCTATAACTGACGCTCATGCACGAAAGCGTGG	499	41	33	20	27	3	21	35	11	9	23	50	10	4	52	47	58	4	31	45	17	18	10	16	5	1	7	31	9	6	5	6	6	1	23	13	2	1	18	3	7	6	2	0	2	4	3	2	3
GCGAACGTTAATCGGAATCACTGGGCGTAAAGCGCGCGTAGGCGGTCTGTTAAGTGGGATGTGAAATCCCCGGGCTTAACCTGGGAATTGCATTTCAAACTGGCCGACTAGAGTACGGTAGAGGGAGGTAGAATTTCCTGTGTAGCGGTGAAATGCGTAGATATAGGAAGGAATACCAGTGGCGAAGGCGGCCTCCTGGATCGATACTGACGCTGAGGCGCGAAAGCGTGG	500	17	24	6	17	17	21	21	17	16	15	30	9	13	28	26	28	4	17	7	11	21	8	8	6	8	6	16	4	5	7	17	3	8	9	7	14	4	9	4	7	0	0	0	0	0	0	0	0
GCAAGCGTTGTCCGGAATCATTGGGCGTAAAGCGCGTGTAGGCGGCCAGGTAAGTCCGTTCTGAAAGCCCGGGGCTCAACCCCGGGAGGCGGATGGATACTGCTTGGCTCGAGTCCGGAAGAGGCGAGTGGAATTCCCGGTGTAGCGGTGAAATGCGCAGATATCGGGAGGAACACCAATGGCGAAGGCAGCTCGCTGGGACGGTACTGACGCTGAGACGCGAAAGCGTGG	501	7	6	13	4	3	4	4	8	1	3	6	0	3	7	1	5	2	2	3	4	1	0	0	4	0	0	3	1	0	1	2	7	0	4	2	0	0	0	2	0	3	5	2	10	10	6	12	5
GCTAGCGTTGCTCGGAATCACTGGGCGTAAAGCGCACGTAGGCGGCTTCTTAAGTCAGGGGTGAAATCCTGGAGCTCAACTCCAGAACTGCCTTTGATACTGAGAAGCTTGAGTCCGGGAGAGGTGAGTGGAACTGCGAGTGTAGAGGTGAAATTCGTAGATATTCGCAAGAACACCAGTGGCGAAGGCGGCTCACTGGCCCGGTACTGACGCTGAGGTGCGAAAGCGTGG	502	24	32	17	10	20	14	18	26	28	10	24	6	13	24	19	25	8	22	18	7	11	4	1	4	4	7	7	8	4	1	6	7	7	7	4	9	9	8	6	1	5	2	3	2	2	5	2	2
GCTAGCGTTGTTCGGAATCACTGGGCGTAAAGGGCGCGTAGGCGGCCCATGCAGTCGGCTCGTGAAAGCCCGGGGCTCAACCCCGGAGGTGCGGCCGAAACACATGGGCTGGAGGCCGGAAGAGGAGGGTGGAATACCCAGTGTAGAGGTGAAATTCGTAGATATTGGGTGGAACACCGGTGGCGAAAGCGGCTCTCTGGTCCGGTCCTGACGCTGAGGCGCGAAAGCGTGG	503	0	0	0	0	0	0	0	0	0	0	0	0	0	0	0	0	0	0	0	0	0	0	0	0	0	0	0	0	0	0	0	0	0	0	0	0	0	0	0	0	18	41	46	22	69	57	77	48
GCGAGCGTTAATCGGAATTACTGGGCGTAAAGAGTGCGTAGGCGGTTCGTTATGTCTGCTGTGAAAGCCCCGGGCTTAACCCGGGAATGGCAGTGGAAACTGGCGGGCTTGAGTGTGGCAGAGGGGGGTGGAATTCCGCGTGTAGCAGTGAAATGCGTAGAGATGCGGAGGAACACCGATGGCGAAGGCAGCCCCCTGGGCTAACACTGACGCTGAGGCACGAAAGCGTGG	504	1	6	7	5	19	2	6	15	5	0	6	3	28	1	5	6	5	6	2	1	4	7	3	6	11	5	8	9	3	6	6	2	7	3	5	4	5	3	3	0	1	0	0	0	0	0	0	0
GCAAGCGTTGTTCGGAATTACTGGGCGTAAAGGGCTCGTAGGCGGCCAACTAAGTCAGACGTGAAATCCCTCGGCTTAACCGGGGAACTGCGTCTGATACTGGTTGGCTTGAATCCGGGAGAGGGATGTGGAATTCCAGGTGTAGCGGTGAAATGCGTAGATATCTGGAGGAACACCGGTGGCGAAGGCGGCATCCTGGACCGGTATTGACGCTGAGGAGCGAAAGCCAGG	505	2	41	2	12	19	5	17	18	39	4	9	5	18	6	9	7	16	15	6	8	1	8	2	3	2	4	3	4	1	4	2	4	2	0	0	1	0	1	2	0	0	0	0	0	0	0	0	0
GCAAGCGTTGTTCGGAATTACTGGGCGTAAAGGGCTCGTAGGCGGCCAACTAAGTCGGATGTGAAATCCCCAGGCTTAACCTGGGAACTGCATCCGATACTGGATGGCTTGAATTCGGGAGAGGGATGCAGAATTCCAGGTGTAGCGGTGAAATGCGTAGATATCTGGAGGAATACCGGTGGCGAAGGCGGCATCCTGGACCGACATTGACGCTGAGGAGCGAAAGCTAGG	506	5	17	32	16	18	9	15	23	29	5	29	9	15	9	20	8	10	12	0	4	0	0	0	0	0	0	0	0	0	0	0	0	0	0	0	0	0	0	0	0	11	7	24	18	20	4	20	12
GCAAGCGTTGTCCGGATTTATTGGGTTTAAAGGGTGCGTAGGCGGCCCTGTAAGTCAGTGCTGAAATATCCCAGCTTAACTGGGAGGGTGGCATTGATACTGCGGGGCTAGAGTACAGATGAGGTAGGCGGAATTGACGGTGTAGCGGTGAAATGCTTAGATATCGTCAAGAACACCTATAGCGAAGGCAGCTTACTAGGCTGTAACTGACGCTGAGGCACGAAAGTGTGG	507	23	8	14	13	2	9	14	9	8	10	13	6	2	22	18	9	5	13	10	4	8	3	5	2	1	4	7	4	2	3	4	0	2	3	4	5	1	1	6	0	13	15	13	28	27	16	26	16
GCTAGCGTTGTCCGGAATCATTGGGCGTAAAGCGCGCGTAGGCGGCCCGGTAAGTCCGCTGTAAAAGTCCAGGGCTCAACCCTGGAAAGCCGGTGGATACTGTCGGGCTCGAGTCCGGAAGAGGCGAGTGGAATTCCTGGTGTAGCGGTGGAATGCGCAGATATCAGGAGGAACACCGATGGCGAAGGCAGCTCGCTGGGACGGTACTGACGCTGAGGCGCGAAAGCGTGG	508	1	2	1	2	0	0	1	1	0	0	1	0	0	1	1	0	0	1	0	0	4	4	3	2	3	3	2	4	2	1	2	0	2	1	0	2	1	1	3	1	0	0	3	0	2	0	2	1
GCGAGCGTTGTCCGGATTCATTGGGCGTAAAGAGCGCGTAGGCGGCCGTGCAAGTCGGTTGTGAAATCCCGGGGCTCAACCCCGGGACTGCGTCCGATACTGCACGGCTCGAGGCAGGTAGGGGAGAGTGGAATTCCCGGTGTAGCGGTGAAATGCGCAGATATCGGGAGGAACACCGGTGGCGAAGGCGGCTCTCTGGACCTGTCCTGACGCTGAGGCGCGAAAGCTAGG	509	2	12	4	1	0	5	1	1	1	8	2	4	0	1	1	1	0	3	3	6	2	1	0	0	0	4	0	0	0	1	0	1	0	1	2	0	0	1	2	4	0	0	1	0	0	0	1	0
GCTAGCGTTGTCCGGAATCATTGGGCGTAAAGCGCGCGTAGGCGGCCCGGTAAGTCCGTTGTAAAAGTCAAAGGCTCAACCTTTGAAAGCCGATGGATACTGCCGGGCTCGAGTCCGGAAGAGGCGAGTAGAATTCCTGGTGTAGCGGTGGAATGCGCAGATATCAGGAGGAATACCCATAGCGAAGGCAGCTCGCTGGGACGGTACTGACGCTAAGGCGCGAAAGCGTGG	510	4	5	6	1	2	2	4	1	0	1	7	2	0	2	7	2	0	2	0	1	3	0	2	0	0	2	1	3	0	1	3	0	0	3	7	2	0	2	1	2	28	27	42	16	46	30	60	29
GCAAGCGTTAATCGGAATTACTGGGCGTAAAGCGTGCGCAGGCGGTTTTGTAAGTCTGACGTGAAATCCCCGGGCTCAACCTGGGAATTGCGTTGGAGACTGCAAGGCTAGAATCTGGCAGAGGGGGGTAGAATTCCACGTGTAGCAGTGAAATGCGTAGAGATGTGGAGGAACACCGATGGCGAAGGCAGCCCCCTGGGTCAAGATTGACGCTCATGCACGAAAGCGTGG	511	1	2	3	2	0	1	0	2	1	0	3	1	0	2	2	0	0	0	2	0	0	0	0	0	0	0	0	0	0	0	0	0	0	0	0	0	0	0	0	0	25	6	20	28	5	9	14	45
GCGAGCGTTGTCCGGAATCACTGGGCGTAAAGGGCGCGTAGGCGGCCTGATAAGTAGGGGGTGAAATCTTGCGGCTCAACCGCAAGGCTGCCTTCTAAACTGTCAGGCTGGAGCACGGTAGAGGCAGATGGAATTCCCGGTGTAGCGGTGGAATGCGTAGAGATCGGGAAGAACACCAGTGGCGAAGGCGGTCTGCTGGGCCGTTGCTGACGCTGAGGCGCGACAGCGTGG	512	2	6	9	10	16	2	10	17	10	8	7	2	13	3	4	7	7	10	6	5	1	1	2	1	1	1	1	1	0	0	0	1	3	1	2	3	2	1	0	1	0	0	0	0	0	0	0	0
GCAAGCGTTGTCCGGATTTATTGGGCGTAAAGCGCGTGTAGGCGGCCAGGTAGGTCCGTTGTGAAAACTCGAGGCTCAACCTCGAGACGTCGACGGAAACCATCTGGCTAGAGTCCGGAAGAGGAGAGTGGAATTCCTGGTGTAGCGGTGAAATGCGCAGATATCAGGAAGAACACCCGTGGCGAAGGCGGCTCTCTGGGACGGTACTGACGCTGAGACGCGAAAGCGTGG	513	1	18	2	6	21	0	2	6	9	3	5	1	8	2	4	1	7	7	2	0	0	0	0	0	0	0	0	0	0	0	0	0	0	0	0	0	0	0	0	0	0	0	0	1	0	0	0	0
GCTAGCGTTGTTCGGAATTACTGGGCGTAAAGCGCGCGTAGGCGGCTTTGTAAGTTAGAGGTGAAAGCCCGGAGCTTAACTCCGGAACTGCCTTTAAGACTGCATCGCTAGAATTGTGGAGAGGTGAGTGGAATTCCGAGTGTAGAGGTGAAATTCGTAGATATTCGGAAGAACACCAGTGGCGAAGGCGACTCACTGGACACATATTGACGCTGAGGTGCGAAAGCGTGG	514	21	28	37	26	13	19	47	26	22	6	40	5	14	41	34	25	12	16	23	7	0	0	0	0	0	0	0	0	0	0	0	0	0	0	0	0	0	0	0	0	12	13	13	7	7	8	10	16
GCAAGCGTTGTCCGGATTTACTGGGCGTAAAGAGCGCGCAGGCGGTCGTTCAAGTCGCGTGTGAAAGCCCCCGGCTCAACTGGGGAGGGTCACGCGATACTGGTCGACTCGAAGGCAGGAGAGGGTAGTGGAATTCCCGGTGTAGTGGTGAAATGCGTAGATATCGGGAGGAACACCAGTGGCGAAGGCGACTACCTGGCCTGTTTCTTGACGCTGAGGCGCGAAAGCTAGG	515	5	14	14	15	10	6	12	14	6	14	20	6	2	14	17	9	3	17	7	10	0	0	0	0	0	0	0	0	0	0	0	0	0	0	0	0	0	0	0	0	0	0	0	0	0	1	0	0
GCAAGCGTTGTCCGGAATCACTGGGCGTAAAGCGCGCGCAGGCGGCGATCTACGTCTGGGGTGAAAGCCCGGAGCTCAACTCCGGGACTGCCTTGGATACGGGATCGCTTGAGGATTGGAGAGGCAAGGGGAATTCCACGTGTAGCGGTGAAATGCGTAGATATGTGGAGGAACACCTGTGGCGAAGGCGCCTTGCTGGCCAATTTCTGACGCTGAGGCGCGAAAGCGTGG	516	2	11	5	2	3	0	2	5	2	0	3	3	1	2	0	2	0	1	0	6	0	9	1	0	2	1	3	6	6	2	4	3	2	6	2	2	0	3	4	7	6	16	15	8	7	5	12	14
GCAAGCGTTGTTCGGATTTACTGGGCGTAAAGGGCGCGTAGGCGGCCTCCGCAAGTCAGTTGTGAAATCTCCGAGCTTAACTCGGAAAGGTCAACTGATACTGCGGGGCTAGAGTGCGGAAGGGGCAACTGGAATTCTTGGTGTAGCGGTGAAATGCGTAGATATCAAGAGGAACACCTGCGGCGAAGGCGGGTTGCTGGGCCGACACTGACGCTGAGGCGCGAAAGCTAGG	517	18	28	43	37	23	20	42	48	41	30	57	17	17	22	49	31	21	20	26	8	0	0	0	0	0	0	0	0	0	0	0	0	0	0	0	0	0	0	0	0	0	4	3	0	4	2	1	1
GCGAGCGTTGTCCGGATTTATTGGGCGTAAAGAGCTCGTAGGCGGCTTGTCGCGTCGACTGTGAAAACCCGCGGCTCAACTGCGGGCCTGCAGCCGATACGGGCAGGCTAGAGTTCGGTAGGGGAGACTGGAATTCCTGGTGTAGCGGTGAAATGCGCAGATATCAGGAGGAACACCGGTGGCGAAGGCGGGTCTCTGGGCCGATACTGACGCTGAGGAGCGAAAGCGTGG	518	8	29	14	7	10	10	17	22	14	9	8	0	14	7	19	18	6	21	10	12	4	3	3	1	1	4	5	6	1	5	3	6	5	8	9	3	3	3	4	6	0	5	9	8	5	15	3	8
GCTAGCGTTGTTCGGAATTACTGGGCGTAAAGCGCACGTAGGCGGATTTTTAAGTCAGGGGTGAAATCCCGAGGCTCAACCTCGGAACTGCCTTTGATACTGGAGATCTTGAGTTCGGAAGAGGTTGGTGGAACAGCTAGTGTAGAGGTGAAATTCGTAGATATTAGCTAGAACACCAGTGGCGAAGGCGGCCAACTGGTCCGATACTGACGCTGAGGTGCGAAAGCGTGG	519	1	1	1	1	6	0	1	0	0	0	1	0	1	0	0	0	0	1	0	0	0	0	0	0	0	0	2	0	0	0	1	0	2	2	0	0	0	1	0	2	0	0	0	0	0	0	0	0
GCGAGCGTTAATCGGAATTACTGGGCGTAAAGCGTGCGTAGGCGGTTCGTTAAGTTCGTTGTGAAAGCCCCGGGCTCAACCTGGGAATGGCAATGGAAACTGGCGGGCTTGAGTATGGCAGAGGGGGGTGGAATTCCGCGTGTAGCAGTGAAATGCGTAGAGATGCGGAGGAACACCGATGGCGAAGGCAGCCCCCTGGGCCAATACTGACGCTCAGGCACGAAAGCGTGG	520	26	34	30	28	24	11	20	19	29	18	47	12	20	60	21	23	10	24	18	15	10	2	4	2	5	9	13	8	4	3	7	7	7	5	5	2	7	1	6	3	0	0	0	0	0	0	0	0
GCAAGCGTTGTCCGGATTTACTGGGCGTAAAGAGCGTGTAGGCGGCCAAGCAGGTCCGTTGTGAAAACTGGAGGCTTAACCTCCAGACGTCGACGGAAACCGCGTGGCTAGAGTCCGGAAGAGGAGAGTGGAATTCCTGGTGTAGCGGTGAAATGCGCAGATATCAGGAAGAACACCAATGGCGAAGGCAGCTCTCTGGGACGGTACTGACGCTGAGACGCGAAAGCGTGG	521	3	2	7	3	0	5	6	1	4	3	5	2	0	11	10	11	0	2	5	3	0	0	0	0	0	0	0	0	0	0	0	0	0	0	0	0	0	0	0	0	5	12	16	7	24	22	28	27
GCGAGCGTTGTCCGGAATCATTGGGCGTAAAGGGCGCGTAGGTGGCTCGCCAAGCGGGCGGTGAAAGCCTGGGGCTCAACCCCGGGTCGGCCGTGCGAACTGGCGAGCTGGAGCACTGTAGAGGCAGGCGGAATTCCGGGTGTAGCGGTGGAATGCGTAGAGATCCGGAAGAACACCGGTGGCGAAGGCGGCCTGCTGGGCAGTGGCTGACACTGAGGCGCGACAGCGTGG	522	3	1	30	3	12	4	15	6	0	4	9	8	3	2	1	11	4	3	1	1	9	3	6	7	9	6	11	4	1	1	15	4	7	7	6	2	0	9	15	7	0	0	0	0	0	0	0	0
GCTAGCGTTGCTCGGAATCACTGGGCGTAAAGCGCACGTAGGCGGCTTTTTAAGTCAGGGGTGAAATCCTGGAGCTCAACTCCAGAACTGCCTTTGATACTGAGAAGCTGGAGTCCGGGAGAGGTGAGTGGAACTGCGAGTGTAGAGGTGAAATTCGTAGATATTCGCAAGAACACCAGTGGCGAAGGCGGCTCACTGGCCCGGTACTGACGCTGAGGTGCGAAAGCGTGG	523	7	19	12	15	4	10	14	18	9	17	21	11	2	21	31	16	3	14	30	19	10	3	2	3	0	5	3	4	0	4	2	4	1	2	6	9	0	4	3	3	0	0	0	0	0	0	0	0
GCAAGCGTTGTCCGGAATTATTGGGCGTAAAGAGCTCGTAGGCGGTTTGTTGCGTCGGCTGTGAAAACCTGAGGCTCAACCTCAGGCCTGCAGTCGATACGAGCAGACTAGAGTGTTGCAGGGGAGACTGGAATTCCTGGTGTAGCGGTGAAATGCGCAGATATCAGGAGGAACACCGGTGGCGAAGGCGGGTCTCTGGGCAACAACTGACGCTGAGGAGCGAAAGCGTGG	524	7	5	20	10	14	10	3	6	4	5	27	8	8	18	10	8	0	8	18	8	2	3	0	2	2	3	6	1	5	3	2	2	0	9	2	5	5	4	3	3	10	2	11	6	12	10	11	16
GCTAGCGTTGTTCGGAATTACTGGGCGTAAAGCGCACGTAGGCGGCTTTGTAAGTTAGAGGTGAAAGCCTGGGGCTCAACTCCAGAATTGCCTTTAAGACTGCATCGCTTGAATCATGGAGAGGCGGGTGGAATTCCGAGTGTAGAGGTGAAATTCGTAGATATTCGGAAGAACACCAGTGGCGAAGGCGGCCCGCTGGACATGTATTGACGCTGAGGTGCGAAAGCGTGG	525	0	0	0	0	0	0	0	0	0	0	0	0	0	0	0	0	0	0	0	0	0	0	0	0	0	0	1	0	0	0	0	0	0	1	0	0	0	0	0	0	0	0	0	0	0	0	0	0
GCGAGCGTTAATCGGAATTACTGGGCGTAAAGCGTGCGCAGGCGGCGCGTTAAGACAGGTGTGAAAGCCCCGAGCTTAACTTGGGAATTGCGCTTGTGACTGGCGAGCTGGAGTGTGGCAGAGGGAGGTGGAATTCCACGTGTAGCAGTGAAATGCGTAGAGATGTGGAGGAACACCGATGGCGAAGGCAGCCTCCTGGGCCAGCACTGACGCTCATGCACGAAAGCGTGG	526	10	32	34	21	15	11	31	31	30	8	21	11	22	13	26	22	12	18	19	8	1	0	1	1	3	0	3	2	1	1	3	1	4	1	1	1	1	1	0	1	0	0	0	0	0	0	0	0
GCAAGCGTTGTCCGGATTTATTGGGCGTAAAGAGCGTGTAGGCGGCCGTGTAGGTCTGACGTGAAATCTGGAGGCTCAACCTCCAGCTGTCGTTGGAAACCGCTCGGCTAGAGTCCGGAAGAGGAGAGTGGAATTCCTGGTGTAGCGGTGAAATGCGCAGATATCAGGAAGAACACCTATGGCGAAGGCAGCTCTCTGGGACGGTACTGACGCTGAGACGCGAAAGCGTGG	527	12	16	24	17	11	11	16	22	19	16	22	3	15	17	35	27	7	11	12	10	6	9	5	1	3	8	5	3	2	5	5	6	7	12	4	5	4	9	11	10	0	0	0	0	0	0	0	0
GCTAGCGTTGTCCGGAATCATTGGGCGTAAAGAGCGTGTAGGCGGTCCGGTAAGTCCGCTGTGAAAGTCGGGGGCTCAACCCTCGAATGCCGGTGGATACTGTCGGGCTTGAGTACGGAAGAGGCGAGTGGAATTCCTGGTGTAGCGGTGAAATGCGCAGATATCAGGAGGAACACCTATTGCGAAGGCAGCTCGCTGGGACGTTACTGACGCTGAGACGCGAAAGCGTGG	528	15	30	30	24	12	22	33	24	21	4	38	5	9	20	35	34	9	18	22	7	16	6	5	14	4	14	10	3	9	5	10	6	6	9	11	11	5	8	9	5	0	0	0	0	0	0	0	0
GCAAGCGTTGTCCGGATTTATTGGGTTTAAAGGGTGCGTAGGCGGCCCGGTAAGTCAGTGGTGAAAGCCTCCAGCTCAACTGGAGAACTGCCATTGATACTGCCGGGCTTGAGTACAGACGAGGTTGGCGGAATTGATTGTGTAGCGGTGAAATGCATAGATACAATCAAGAACTCCGATTGCGTAGGCAGCTAACTAGGCTGTAACTGACGCTGAGGCACGAAAGCGTGG	529	18	19	18	17	13	13	24	23	19	25	25	3	9	15	22	32	15	17	14	10	11	3	4	7	4	9	16	4	4	1	7	1	2	8	8	1	7	4	4	1	2	2	7	10	8	9	17	7
GCAAGCGTTGTCCGGAATTATTGGGCGTAAAGCGCGTGTAGGCGGTCCGATAAGTCGGTTGTGAAAGTCCAGGGCTCAACTCTGGGATGCCGGCCGATACTGTCGGACTAGAGTTCGGAAGAGGCGAGTGGAATTCCCGGTGTAGCGGTGAAATGCGCAGATATCGGGAGGAACACCAATGGCGAAGGCAGCTCGCTGGGACGTTACTGACGCTGAGACGCGAAAGCGTGG	530	0	1	0	0	0	0	0	0	0	1	0	0	0	0	0	1	0	2	0	1	0	0	0	0	0	0	0	0	0	0	0	0	0	1	0	0	0	0	0	0	0	0	0	0	0	0	0	0
GCCAGCGTTATTCGGAATTATTGGGCGTAAAGGGCGCGTAGGCGGCCATGCGTGTCTTCCGTGAAATCCCTCGGCTTAACTGAGGACGTGCGGAAGAAACTGCAAGGCTCGAGTCCGGGAGAGGGGGGTGGAATTCCCAGTGTAGCGGTGAAATGCGTAGATATTGGGAGGAACACCGGTGGCGAAGGCGGCCCCCTGGACCGGTACTGACGCTGAGGCGCGAAAGCGTGG	531	23	38	24	33	23	17	36	36	44	26	37	6	23	36	39	31	7	16	23	9	20	5	11	3	5	10	14	3	2	11	7	5	7	9	6	13	1	12	4	9	0	0	1	0	0	0	0	0
GCGAGCGTTGTTCGGAGTTACTGGGCGTAAAGAGTGCGTAGGCGGTTTTCTAAGTTTGGTGTGAAATCTCCCGGCTTAACTGGGAGGGTGCGCCGAAAACTGGAAGGCTTGAGTATGGGAGAGGTAAGCGGAATTCCTGGTGTAGCGGTGAAATGCGTAGATATCAGGAGGAACACCTGCGGTGTAGACGGCTTACTGGACCATAACTGACGCTGAGGCACGAAAGCGTGG	532	6	10	13	5	6	3	12	17	7	5	10	6	7	4	7	6	5	5	3	2	5	1	2	1	2	2	6	1	1	2	3	2	4	1	6	4	3	2	2	2	0	0	0	0	0	1	0	0
GCGAGCGTTAATCGGAATTACTGGGCGTAAAGCGTGCGCAGGCGGTTCGTTGTGTCTGCTGTGAAATCCCCGGGCTCAACCTGGGAATGGCAGTGGAAACTGGCGAGCTTGAGTGTGGCAGAGGGGGGTGGAATTCCGCGTGTAGCAGTGAAATGCGTAGAGATGCGGAGGAACACCGATGGCGAAGGCAACCCCCTGGGCTGACACTGACGCTCAGGCACGAAAGCGTGG	533	16	46	37	21	33	18	51	44	50	22	36	17	7	38	68	31	16	26	22	14	13	4	4	3	4	13	16	7	4	7	4	7	7	10	3	3	4	5	8	4	0	0	0	0	0	0	0	0
GCAAGCGTTGTCCGGAATTATTGGGCGTAAAGCGCGCGCAGGCGGTCCTTTAAGTCTGATGTGAAATCCCACGGCTCAACCGTGGAAGGTCATTGGAAACTGGGGGACTTGAGTACAGAAGAGGAAAGCGGAATTCCAAGTGTAGCGGTGAAATGCGTAGAGATTTGGAGGAACACCAGTGGCGAAGGCGGCTTTCTGGTCTGTAACTGACGCTGAGGCGCGAAAGCGTGG	534	4	8	2	11	11	9	2	10	5	7	9	1	13	8	7	5	3	8	7	5	11	2	10	13	7	3	11	6	4	6	4	7	6	10	9	7	6	5	4	9	4	4	10	2	2	3	7	6
CCGAGCGTTGTCCGGATTCATTGGGCGTAAAGAGCTCGTAGGCGGCTGTTCAAGTCGAACGTGAAAACTCGGAGCTCAACTCCGAGCCTGCGTTCGATACTGGATGGCTAGAGTCTGGTAGGGGGATCTGGAATTCCTGGTGTAGCGGTGGAATGCGCAGATATCAGGAGGAACACCGGTGGCGAAGGCGGGATCCTGGGCCAGTACTGACGCTGAGGAGCGAAAGCGTGG	535	0	2	2	2	0	1	1	1	1	1	2	0	1	0	0	1	0	3	1	0	0	0	0	0	0	0	0	0	0	0	0	0	1	0	0	0	0	0	0	0	0	0	1	1	0	0	0	0
GCTAGCGTTGTTCGGAATCACTGGGCGTAAAGCGCACGTAGGCGGATTTGTAAGTCAGGGGTGAAATCCCGGGGCTCAACCTCGGAACTGCCTCTGATACTGCAAGTCTCGAGTCCGGAAGAGGTGAGTGGAATTCCTAGTGTAGAGGTGAAATTCGTAGATATTAGGAAGAACACCAGTGGCGAAGGCGGCTCACTGGTCCGGTACTGACGCTGAGGTGCGAAAGCGTGG	536	0	0	0	0	0	0	0	0	0	0	0	0	0	0	0	0	0	0	1	0	0	0	0	0	0	0	0	0	0	0	0	0	0	0	0	0	0	0	0	0	19	25	30	23	31	37	40	36
GCTAGCGTTGTTCGGAATCACTGGGCGTAAAGCGCACGTAGGCGGATGTGCCAGTCAGGGGTGAAATCCCGGAGCTCAACTCCGGAACTGCCTCTGATACAGCACGTCTTGAGTTCGAGAGAGGTGGGTGGAATTCCTAGTGTAGAGGTGAAATTCGTAGATATTAGGAAGAACACCGGTGGCGAAGGCGGCCCACTGGCTCGATACTGACGCTGAGGTGCGAAAGCGTGG	537	11	23	27	35	15	11	25	19	29	5	28	13	27	35	32	23	7	14	12	5	12	2	3	3	1	7	11	3	3	2	8	1	13	7	2	5	2	3	2	5	0	1	1	0	1	1	1	1
GCGAGCGTTGTCCGGATTTATTGGGCGTAAAGAGCTCGTAGGCGGCTTGTCGCGTCGACCGTGAAAACTTGGGGCTCAACCCCAAGCCTGCGGTCGATACGGGCAGGCTAGAGTTCGGTAGGGGAGACTGGAATTCCTGGTGTAGCGGTGAAATGCGCAGATATCAGGAGGAACACCGGTGGCGAAGGCGGGTCTCTGGGCCGATACTGACGCTGAGGAGCGAAAGCGTGG	538	2	3	3	0	12	2	3	7	1	0	2	2	5	5	8	8	1	5	4	1	2	0	3	2	0	1	0	0	0	3	5	1	3	0	6	2	3	1	4	3	7	17	13	8	13	17	11	8
GCAAGCGTTGCTCGGAATTACTGGGCGTAAAGGGCGCGTAGGCGGAATGGCAAGTCGGTCGTGAAATCCTTCGGCTCAACCGAAGAACGTCGATCGAAACTGCCGTTCTTGAGGATTGCAGAGGAGACTGGAATTCCCGGTGTAGCGGTGAAATGTGTAGAGATCGGGAGGAACACCGGTGGCGAAGGCGGGTCTCTGGGCAATTCCTGACGCTGAGGCGCGAAAGCGTGG	539	15	35	24	32	18	26	44	27	41	13	27	9	17	37	40	19	14	25	26	17	5	3	4	3	1	5	1	6	0	3	2	4	3	5	2	3	2	2	1	3	0	0	0	0	0	0	0	0
GCGAGCGTTGTCCGGAATTATTGGGCGTAAAGAGCTCGTAGGCGGTTTGTCGCGTCGGCCGTGAAAACTTGGGGCTTAACCCCAAGCCTGCGGTCGATACGGGCAGACTTGAGTTCGGCAGGGGAGACTGGAATTCCTGGTGTAGCGGTGAAATGCGCAGATATCAGGAGGAACACCGGTGGCGAAGGCGGGTCTCTGGGCCGATACTGACGCTGAGGAGCGAAAGCGTGG	540	0	2	0	0	2	1	3	3	15	0	0	0	8	0	0	0	4	2	2	0	0	0	1	0	1	0	0	1	1	1	1	0	0	4	0	0	0	0	0	0	7	13	5	4	1	5	5	15
GCAAGCGTTGTCCGGATTTATTGGGCGTAAAGAGCGTGTAGGCGGTTTGGTAGGTCCGCTGTGAAAACTCGAGGCTCAACCTCGAGACGCCGGTGGAAACCATCAGACTAGAGTCCGGAAGAGGAGAGTGGAATTCCTGGTGTAGCGGTGAAATGCGCAGATATCAGGAAGAACACCCGTGGCTAAGGCGGCTCTCTAGTACGGTACTGACGCTGAGACGCGAAAGCGTGG	541	0	3	2	3	16	3	2	7	2	0	3	0	8	1	1	1	1	0	2	0	0	0	1	2	2	0	2	2	0	0	2	1	5	0	2	1	2	0	3	0	0	0	0	0	0	0	0	0
GCGAGCGTTAATCGGAATTACTGGGCGTAAAGCGTGCGCAGGCGGTTCGTTAAGTTCGATGTGAAAGCCCCGGGCTCAACCTGGGAACTGCATTGGAAACTGGCGAGCTTGAGTATGGCAGAGGGGGGTGGAATTCCGCGTGTAGCAGTGAAATGCGTAGAGATGCGGAGGAACACCGATGGCGAAGGCAGCCCCCTGGGCCAATACTGACGCTCAGGCACGAAAGCGTGG	542	12	7	18	4	3	3	6	12	6	13	20	5	17	11	7	22	8	13	7	3	1	3	1	6	1	1	18	9	0	3	5	5	1	8	4	2	1	16	3	4	5	4	5	4	4	2	4	9
GCGAGCGTTAATCGGAATTACTGGGCGTAAAGCGTGCGCAGGCGGTTCGTCGTGTCCGATGTGAAAGCCCCGGGCTCAACCTGGGAATGGCATTGGAAACTGGCGGACTCGAGTGTGGCAGAGGGGGGTGGAATTCCGCGTGTAGCAGTGAAATGCGTAGAGATGCGGAGGAACACCGATGGCGAAGGCAGCCCCCTGGGCTAACACTGACGCTCAGGCACGAAAGCGTGG	543	4	9	17	10	10	7	16	15	12	4	12	6	27	5	17	20	6	3	6	1	0	2	4	7	4	3	5	1	0	4	5	5	4	1	3	3	0	0	1	7	0	0	0	0	0	0	0	0
GCAAGCGTTAATCGGAATTACTGGGCGTAAAGCGTGCGCAGGCGGTTATGCAAGACAGATGTGAAATCCCCGGGCTCAACCTGGGAACTGCATTTGTGACTGCATAGCTAGAGTACGGTAGAGGGGGATGGAATTCCGCGTGTAGCAGTGAAATGCGTAGATATGCGGAGGAACACCGATGGCGAAGGCAATCCCCTGGACCTGTACTGACGCTCATGCACGAAAGCGTGG	544	0	0	0	0	0	0	0	0	0	0	0	0	0	0	0	0	0	0	0	0	1	20	7	0	5	12	17	5	2	3	3	11	2	32	18	1	18	13	6	17	0	0	0	0	0	0	0	0
GCAAGCGTTGTCCGGAATTATTGGGCGTAAAGCGCGCGCAGGCGGCTTACTAAGTCTGGTGTGAAAGCCCACGGCTCAACCGTGGAGGGCCATTGGAAACTGGTAGGCTTGAGTGCAGGAGAGGAGAGCGGAATTCCCGGTGTAGCGGTGAAATGCGTAGATATCGGGAGGAACACCCGTGGCGAAGGCGGCTCTCTGGCCTGTAACTGACGCTGAGGCGCGAAAGCGTGG	545	1	0	0	0	0	0	1	1	0	0	0	0	0	0	0	0	0	0	0	0	0	0	0	0	0	0	0	0	0	0	0	0	0	0	0	0	0	0	0	0	33	34	54	34	47	62	71	62
GCGAGCGTTAATCGGAATTACTGGGCGTAAAGCGCGCGTAGGCGGCTTTGCAAGTCGGGTGTGAAATCCCCAGGCTTAACCTGGGAACTGCATTCGAGACTGCATCGCTAGAGTATCGGAGAGGGAAGTGGAATTTCAGGTGTAGCGGTGAAATGCGTAGATATCTGAAGGAACATCAGTGGCGAAAGCGACTTCCTGGACGAATACTGACGCTCATGTGCGAAAGCGTGG	546	0	0	0	0	0	0	0	0	0	0	0	0	0	0	0	0	0	0	0	0	0	0	0	0	0	0	0	0	0	0	0	0	0	0	0	0	0	0	0	0	27	33	45	20	46	26	80	55
GCGAGCGTTGTCCGGAATTATTGGGCGTAAAGGGCTCGTAGGCGGTTTGTCGCGTCGGAAGTGAAAACACGGGGCTTAACTCTGTGCTGGCTTTCGATACGGGCAGACTAGAGGGATGCAGGGGAGAACGGAATTCCTGGTGTAGCGGTGAAATGCGCAGATATCAGGAGGAACACCGGTGGCGAAGGCGGTTCTCTGGGCATTCCCTGACGCTGAGGAGCGAAAGTGTGG	547	3	8	4	4	3	4	6	8	4	3	4	3	1	11	10	10	1	9	3	3	4	5	2	6	0	4	11	6	2	5	8	5	5	5	8	3	4	5	6	2	21	15	29	23	34	15	32	22
TCGAGCGTTGTCCGGAGTTACTGGGCGTAAAGCGCGCGCAGGCGGCGCGATAAGACCGGCGTGAAAGCCCCCGGCTCAACCGGGGAGGGTCGTTGGTGACTGTCGCGCTTGAAGGCAGCAGGGGTGAGTGGAATTCCCGGTGTAGTGGTGAAATGCGTAGAGATCGGGAGGAACACCCGTGGCGAAGGCGGCTCACTGGGCTGACCTTGACGCTGAGGCGCGAAGGCGTGG	548	12	12	9	7	16	7	15	13	8	10	13	4	26	10	13	12	7	5	3	4	3	1	2	5	7	4	13	7	2	1	9	1	10	3	6	5	3	5	7	6	1	1	1	0	0	0	5	0
GCGAGCGTTGTCCGGAATCATTGGGCGTAAAGAGCTCGTAGGCGGCTCAGTAAGTCGGGTGTGAAACCCCCAGGCTCAACCTGGGGACGCCACCCGATACTGCTGTGGCTAGAGTCCAGTAGGGGAGTGTGGAATTCCCGGTGTAGCGGTGAAATGCGCAGATATCGGGAGGAACACCAGCGGCGAAGGCGGCACTCTGGGCTGGAACTGACGCTGAGGAGCGAAAGCGTGG	549	1	4	3	1	0	2	1	1	2	0	1	1	0	3	2	1	0	0	1	0	0	0	0	0	0	0	0	0	0	0	0	0	0	0	0	0	0	0	0	0	18	24	34	22	57	27	40	35
GCAAGCGTTGTCCGGAATTATTGGGCGTAAAGAGCTCGTAGGCGGTCTGTCGCGTCGGCTGTGAAAACTCGGGGCTCAACCCCGAGCCTGCAGTCGATACGGGCAGACTAGAGTGCGGTAGGGGAGACTGGAATTCCTGGTGTAGCGGTGAAATGCGCAGATATCAGGAGGAACACCGGTGGCGAAGGCGGGTCTCTGGGCCGTAACTGACGCTGAGGAGCGAAAGCGTGG	550	8	9	20	16	41	10	41	40	23	6	15	19	10	9	19	17	11	5	1	5	0	4	1	1	2	2	0	2	0	0	4	3	7	7	6	1	3	1	1	4	0	2	1	3	1	3	2	3
GCAAGCGTTGTCCGGAATTATTGGGCGTAAAGCGCGCGCAGGTGGTCCTTTAAGTCTGATGTGAAAGCCCACGGCTCAACCGTGGAGGGTCATTGGAAACTGGGGGACTTGAGTGCAGAAGAGGATAGTGGAATTCCAAGTGTAGCGGTGAAATGCGTAGAGATTTGGAGGAACACCAGTGGCGAAGGCGACTATCTGGTCTGTAACTGACACTGAGGCGCGAAAGCGTGG	551	10	38	13	16	33	22	32	36	30	27	27	21	20	18	25	16	8	28	20	28	12	21	9	14	7	16	27	20	6	17	9	14	9	14	15	14	14	25	17	25	0	0	0	0	0	0	0	0
GCTAGCGTTGTCCGGAATCATTGGGCGTAAAGCGCGTGTAGGCGGCCCGGTAAGTCCGCTGTGAAAGTCGGGGGCTCAACCCTCGGAAGCCGGTGGATACTGTCGGGCTCGAGTACGGAAGAGGCGAGTGGAATTCCTGGTGTAGCGGTGAAATGCGCAGATATCAGGAGGAACACCAATTGCGAAGGCAGCTCGCTGGGACGTAACTGACGCTGAGACGCGAAAGCGTGG	552	6	1	7	4	0	0	2	3	0	1	13	2	3	2	10	4	0	0	2	1	6	0	2	0	1	0	1	1	0	0	5	0	1	1	0	0	0	0	0	3	3	2	5	3	3	3	6	6
GCTAGCGTTGTTCGGAATCACTGGGCGTAAAGGGCGCGTAGGCGGCTTTGTAAGTCGGGGGTGAAAGCCTGTGGCTCAACCACAGAATTGCCTTCGATACTGCATGGCTTGAGACCGGAAGAGGTTAGTGGAACTGCGAGTGTAGAGGTGAAATTCGTAGATATTCGCAAGAACACCAGTGGCGAAGGCGGCTGACTGGTCCGGTTCTGACGCTGAGGCGCGAAAGCGTGG	553	5	3	8	8	2	3	7	2	1	4	6	3	1	5	7	7	1	8	1	2	1	1	2	2	2	2	7	2	0	4	4	2	3	6	2	1	3	2	2	3	9	2	7	5	8	8	7	7
CCAAGCGTTGTCCGGAATCATTGGGCGTAAAGAGCGTGTAGGCGGCTTGTTAAGTCTTGCGTGAAATCTCGGGGCTCAACCCCGAGCGGTCGTGAGAAACTGGCAGGCTAGAGTGCGGGAGAGGAGAGTGGAATTCCTGGTGTAGCGGTGAAATGCGCAGATATCAGGAAGAACACCCGTGGCGAAGGCGGCTCTCTGGAACGCAACTGACGCTGAGACGCGAAAGCGTGG	554	0	2	0	5	14	0	0	1	0	1	0	0	5	2	0	0	0	1	0	0	0	0	0	0	5	2	0	0	0	0	0	0	1	0	0	0	4	0	1	0	0	0	0	0	0	0	0	0
GCAAGCGTTGTCCGGATTTATTGGGCGTAAAGCGCGCGCAGGCGGTCTATTAAGTCTGATGTGAAAGCCCACGGCTCAACCGTGGAGGGCCATTGGAAACTGGTAGGCTTGAGTGCAGGAGAGGAGAGCGGAATTCCCGGTGTAGCGGTGAAATGCGTAGATATCGGGAGGAACACCCGTGGCGAAGGCGGCTCTCTGGCCTGTAACTGACGCTGAGGCGCGAAAGCGTGG	555	3	26	13	17	26	5	14	35	15	7	9	11	9	14	10	19	7	13	4	17	8	6	4	8	6	7	26	13	5	10	6	8	2	3	7	15	7	5	22	14	1	0	0	0	1	0	0	2
GCAAGCGTTGTCCGGATTTATTGGGCGTAAAGAGCGTGTAGGCGGCCAGACAGGTCCGTTGTGAAAACTGGAGGCTCAACCTCCAGACGTCGATGGAAACCGTCTGGCTAGAGTCCGGAAGAGGAGAGTGGAATTCCTGGTGTAGCGGTGAAATGCGCAGATATCAGGAAGAACACCCGTGGCGAAAGCGGCTCTCTGGGACGGTACTGACGCTGAGACGCGAAAGCGTGG	556	2	12	8	3	5	2	3	6	11	3	4	1	2	1	2	2	2	4	3	3	0	1	0	0	1	4	1	1	1	3	1	2	3	0	2	0	0	2	1	4	0	0	0	0	1	4	0	0
GCAAGCGTTAATCGGAATTACTGGGCGTAAAGCGTGCGTAGGCGGTTTGTTAAGTCTGTTGTGAAATCCCCGGGCTCAACCTGGGAATGGCAATGGATACTGGCAAGCTAGAGTGTGTCAGAGGATGGTGGAATTCCCGGTGTAGCGGTGAAATGCGTAGAGATCGGGAGGAACATCAGTGGCGAAGGCGGCCATCTGGGACAACACTGACGCTGAGGCACGAAAGCGTGG	557	0	1	3	1	5	0	2	1	1	1	0	0	1	0	0	2	0	0	0	0	44	33	57	57	171	53	73	80	69	6	18	21	49	7	50	42	39	39	102	12	0	0	0	0	0	0	0	0
CCAAGCGTTGTTCGGATTCACTGGGCGTAAAGGGTGCGTAGGTGGTGAGGTAAGTCGGATGTGAAAGCTCCGAGCTCAACTCGGAAATGGCATTGGAAACTACCTTGCTCGAGGGTTTGAGGGGGGACTGGAATACTTGGTGTAGCAGTGAAATGCGTAGATATCAAGTAGAACACCAGTGGCGAAGGCGAGTCCCTGGAAAACTCCTGACACTGAGGCACGAAAGCTAGG	558	10	15	13	4	3	5	6	9	4	9	15	0	2	20	15	9	1	11	9	3	0	0	0	0	0	0	0	0	0	0	0	0	0	0	0	0	0	0	0	0	15	16	28	8	6	22	23	17
GCAAGCGTTGTCCGGATTTATTGGGCGTAAAGAGCGTGTAGGCGGCCAGATAGGTCAGCTGTGAAAACTCGAGGCTCAACCTCGAGACGTCGGTTGAAACCATCTGGCTAGAGTCCGGAAGAGGAGAGTGGAATTCCCGGTGTAGCGGTGAAATGCGCAGATATCGGGAAGAACACCCGTGGCGAAGGCGGCTCTCTGGGACGGTACTGACGCTGAGACGCGAAAGCGTGG	559	0	1	1	4	8	0	1	4	0	1	4	1	8	3	0	0	2	2	0	0	0	0	0	1	0	0	1	1	0	1	2	0	2	0	1	1	0	0	0	0	1	0	0	0	0	0	0	0
GCAAGCGTTGTCCGGATTTATTGGGCGTAAAGCGCGCGCAGGCGGTCCTTTAAGTCTGATGTGAAATCTTGCGGCTCAACCGCAAGCGGTCATTGGAAACTGGGGGACTTGAGTACAGAAGAGGAAAGCGGAATTCCACGTGTAGCGGTGAAATGCGTAGAGATGTGGAGGAACACCAGTGGCGAAGGCGGCTTTCTGGTCTGTAACTGACGCTGAGGCGCGAAAGCGTGG	560	7	11	11	10	18	11	13	15	9	5	5	5	18	11	20	13	3	11	4	10	24	12	13	8	6	12	17	8	4	6	18	12	3	11	6	18	9	15	7	10	1	0	0	1	0	0	0	0
ACGAGCGTTGTCCGGATTCATTGGGCGTAAAGCGCGCGTAGGCGGCTCGGAAAGTCGGTCGTGAAAGGCCGGGGCTCAACCCCGGGACTGCGTCCGATACTTCCGGGCTGGAGGTAGGTAGGGGAGATCGGAATTCCTGGTGTAGCGGTGAAATGCGCAGATATCAGGAGGAACACCGGTGGCGAAGGCGGATCTCTGGGCCTTACCTGACGCTGAGGCGCGAAAGCTAGG	561	0	0	0	0	0	0	0	0	0	0	0	0	0	0	2	0	0	0	0	0	0	0	0	0	0	0	0	0	0	0	0	0	0	0	0	0	0	0	0	0	31	27	44	25	43	56	52	42
GCTAGCGTTGTTCGGATTTACTGGGCGTAAAGGGCGCGTAGGCGGCCTTCTCAGTCGGGTGTGAAAGCCCGGGGCTCAACCCCGGAACGGCACCCGAGACGGGTTGGCTGGAGACCGGGAGAGGAGGGTGGAATAGCCAGTGTAGAGGTGAAATTCGTAGATATTGGCTGGAACACCGGTGGCGAAAGCGGCTCTCTGGCCCGGTTCTGACGCTGAGGCGCGAAAGCGTGG	562	20	34	12	21	14	20	30	24	21	19	19	9	13	20	28	24	4	26	15	14	5	2	4	1	3	10	7	7	2	3	7	9	3	12	6	9	5	11	5	16	0	0	0	0	0	0	0	0
GCAAGCGTTATCCGGATTCACTGGGTTTAAAGGGTGCGTAGGCGGGCATATAAGTCAGTGGTGAAATCCCCGAGCTTAACTTGGGAACTGCCGTTGATACTATGTGTCTTGAATATCGCGGAGGTAAGCGGAATATGTCATGTAGCGGTGAAATGCATAGATATGACATAGAACACCGATTGCGAAGGCAGCTTACTACACGATCATTGACGCTGAGGCACGAAAGCGTGG	563	0	0	0	0	0	0	0	0	0	0	0	0	0	0	0	0	0	0	0	0	0	0	0	0	0	0	0	0	0	0	0	0	0	0	0	0	0	0	0	0	9	5	17	18	2	28	9	12
CCGAGCGTTGTCCGGAGTTATTGGGCGTAAAGCGCGCGCAGGCGGCGGTGTCAGCCCGACGTGAAAGCCCCCGGCTTAACCGGGGAGGGTCGTGGGGGACGGCACCGCTTGAGGGCGGGAGAGGTCGGTGGAATTCCCGGTGTAGTGGTGAAATGCGTAGAGATCGGGAGGAACACCTGTGGCGAAGGCGGCCGACTGGGCCGACCCTGACGCTGAGGCGCGAAGGCGTGG	564	0	0	2	0	0	1	0	0	2	0	1	0	0	0	0	1	0	0	0	0	0	0	0	0	0	0	0	0	0	0	0	0	0	0	0	0	0	0	0	0	29	31	57	29	33	30	65	38
GCAAGCGTTGTCCGGAATCATTGGGCGTAAAGCGCGCGTAGGCGGCCCTGTAAGTCCGTTGTGAAAGTCAAAGGCTCAACCTTTGAAAGCCGATGGATACTGCAGGGCTAGAGTCCGGAAGAGGCGAGTGGAATTCCTGGTGTAGCGGTGGAATGCGCAGATATCAGGAGGAACACCAATAGCGAAGGCAGCTCGCTGGGACGGTACTGACGCTAAGGCGCGAAAGCGTGG	565	2	12	6	3	13	2	8	14	14	5	12	4	11	2	4	8	2	10	1	2	5	1	1	1	0	2	3	5	3	2	4	2	6	7	2	5	5	3	5	3	4	4	4	0	4	0	2	2
GCAAGCGTTATCCGGATTTATTGGGTTTAAAGGGTCCGTAGGCGGATCTGTAAGTCAGTGGTGAAATCTCACAGCTTAACTGTGAAACTGCCATTGATACTGCAGGTCTTGAGTGTTGTTGAAGTAGCTGGAATAAGTAGTGTAGCGGTGAAATGCATAGATATTACTTAGAACACCAATTGCGAAGGCAGGTTACTAAGCAACAACTGACGCTGATGGACGAAAGCGTGG	566	1	2	1	2	0	3	1	2	1	1	0	1	1	3	1	1	4	0	0	1	12	0	57	5	0	0	2	0	7	3	9	2	2	0	6	0	2	13	3	24	0	1	0	1	0	0	0	0
GCGAGCGTTGTCCGGAATTATTGGGCGTAAAGGGCTCGTAGGCGGTTTGTCGCGTCGGGAGTGAAATCCATTGGCTTAACTGGTGGCTTGCTTTCGATACGGGCAGACTGGAGGTATGCAGGGGAGAACGGAATTCCTGGTGTAGCGGTGAAATGCGCAGATATCAGGAGGAACACCGGTGGCGAAGGCGGTTCTCTGGGCATGTCCTGACGCTGAGGAGCGAAAGTGTGG	567	1	0	3	3	9	0	1	4	1	0	2	1	5	1	0	0	6	0	0	0	0	0	1	5	16	1	4	0	0	0	1	1	1	0	2	1	3	1	3	0	0	0	0	0	0	0	0	0
GCTAGCGTTGTTCGGAATTACTGGGCGTAAAGCGAGTGTAGGTGGTTGTCGTAGTCAGGCGTGAAAGCCTTGAGCTCAACTCAAGAAATGCGCTTGATACTGGGCAGCTAGAGGACCGGAGAGGATAGTGGAATTCCCAGTGTAGTGGTGAAATACGTAGAGATTGGGAAGAACACCAGTGGCGAAGGCGGCTATCTGGACGGTTTCTGACACTAAGACTCGAAAGCGTGG	568	13	35	18	17	24	15	23	24	17	10	10	6	22	15	11	13	8	3	8	10	6	3	5	8	3	10	26	7	5	8	9	6	3	7	4	9	2	11	7	18	1	0	0	1	3	0	0	0
GCAAGCGTTGTTCGGATTTACTGGGCGTAAAGGGCGCGTAGGCGGCCTCCGCAAGTCAATTGTGAAATCTCCGGGCTTAACTCGGAAAGGTCAACTGATACTGCGGGGCTAGAGTGCGGAAGGGGCAACTGGAATTCTTGGTGTAGCGGTGAAATGCGTAGATATCAAGAGGAACACCTGCGGCGAAGGCGGGTTGCTGGGCCGACACTGACGCTGAGGCGCGAAAGCTAGG	569	6	8	15	4	4	7	8	8	9	2	2	4	3	6	9	11	2	2	2	5	3	1	2	0	0	1	1	1	0	0	1	1	0	2	2	1	0	0	0	0	16	11	20	7	23	17	32	16
CCGAGCGTTATCCGGAATCATTGGGCGTAAAGAGCTCGTAGGCGGTTCAGCAAGTCGGCTGTGAAAGTCCGGGGCTCAACCCCGGAATTGCAGTCGATACTGCTGTGACTCGAGTCCGGTAGAGGAGAATGGAATTCCCGGTGTAGCGGTGAAATGCGCAGATATCGGGAGGAACACCAGTAGCGAAGGCGGTTCTCTGGGCCGGCACTGACGCTGAGGAGCGAAAGCGTGG	570	0	0	0	0	0	0	0	0	0	0	0	0	0	0	0	0	0	0	0	0	0	0	0	0	0	0	0	0	0	0	0	0	0	0	0	0	0	0	0	0	40	25	54	43	37	47	65	51
GCGAGCGTTGTCCGGAATTATTGGGCGTAAAGAGCTCGTAGGCGGCTTGTCACGTCGGTTGTGAAAGCCCGGGGCTTAACCCCGGGTCTGCAGTCGATACGGGCAGGCTAGAGTTCGGTAGGGGAGATCGGAATTCCTGGTGTAGCGGTGAAATGCGCAGATATCAGGAGGAACACCGGTGGCGAAGGCGGATCTCTGGGCCGATACTGACGCTGAGGAGCGAAAGCGTGG	571	1	0	1	0	0	0	0	0	1	0	1	0	7	1	0	0	0	1	0	0	0	0	0	0	0	0	0	0	0	0	0	0	0	0	0	0	0	0	0	0	11	7	19	9	15	14	17	12
GCAAGCGTTACTCGGAATTACTGGGCGTAAAGCGTGCGTAGGTGGTTTGTTAAGTCTGATGTGAAAGCCCTGGGCTCAACCTGGGAATGGCATTGGATACTGGCAGGCTAGAGTGCGGTAGAGGGTAGTGGAATTCCCGGTGTAGCAGTGAAATGCGTAGAGATCGGGAGGAACATCTGTGGCGAAGGCGACTACCTGGACCAGCACTGACACTGAGGCACGAAAGCGTGG	572	36	14	47	7	4	13	20	20	11	22	25	15	0	17	26	29	23	19	22	10	24	5	6	8	2	7	5	4	5	31	10	6	2	8	2	14	3	10	4	58	1	0	1	0	0	11	1	1
GCAAGCGTTGTCCGGAATCATTGGGCGTAAAGCGCGCGTAGGCGGCCCGGTAAGTCCGCTCTGAAAGTCCAAGGCTCAACCTTGGGATGCGGGTGGATACTGCCGGGCTAGAGTCCGGAAGAGGCGAGTGGAATTCCTGGTGTAGCGGTGGAATGCGCAGATATCAGGAGGAACACCAATAGCGAAGGCAGCTCGCTGGGACGGTACTGACGCTAAGGCGCGAAAGCGTGG	573	3	1	1	2	0	0	0	1	0	1	1	0	1	2	0	1	0	1	1	2	0	0	0	0	0	0	0	0	0	0	0	0	0	0	0	0	0	0	0	0	45	31	49	30	39	30	44	23
CCAAGCGTTATCCGGAATCATTGGGTTTAAAGGGTCTGTAGGCGGTCTTGTAAGTCAGTGGTGAAAGCCCATCGCTCAACGGTGGAACGGCCATTGATACTGCTGGACTTGAATTATTGGGAAGCAACTAGAATATGTAGTGTAGCGGTGAAATGCTTAGAGATTACATGGAATACCAATTGCGAAGGCAGGTTGCTACCAATGGATTGACGCTGATGGACGAAAGCGTGG	574	0	0	1	0	0	0	0	0	0	0	0	0	0	0	0	0	0	0	0	0	0	0	0	0	0	0	0	0	0	0	0	0	0	0	0	0	0	0	0	0	0	1	0	3	0	0	0	1
TCAACCGTTGTTCGGATTCATTGGGCGTAAAGGGTGCGTAGGCGGTCGCGCAAGTCGGATGTGAAATCTCAGGGCTCAACCCTGAAACTGCATTCGATACTGCGTGGCTAGAGTGCTGGAGAGGAGACTGGAATTTACGGTGTAGCAGTGAAATGCGTAGATATCGTAAGGAAGACCAGTGGCGAAGGCGAGTCTCTGGACAGCAACTGACGCTGAGGCACGAAGGCCAGG	575	11	14	11	9	11	10	8	17	14	16	20	5	13	15	10	12	15	10	4	9	5	4	3	1	2	1	11	7	0	6	4	5	3	8	10	2	0	5	1	7	7	2	1	8	3	4	6	7
GCAAGCGTTGTCCGGATTTACTGGGCGTAAAGAGCGCGCAGGCGGCTGGTCAAGTCCGATGTGAAATCTCCCGGCTTAACTGGGAAACTGCATCGGAAACTGATCGGCTTGAAGGTGGGAGAGGGTAGTGGAATTCCCGGTGTAGTGGTGAAATGCGTAGATATCGGGAGGAACACCAGTGGCGAAGGCGACTACCTGGCCCATTCTTGACGCTGAGGCGCGAAAGCTAGG	576	21	9	15	14	4	4	13	4	5	8	7	2	4	18	13	8	3	9	7	1	6	6	2	3	1	3	1	2	1	1	1	3	1	4	4	1	0	2	2	6	1	4	3	2	4	1	5	2
GCAAGCGTTATCCGGATTTACTGGGTGTAAAGGGAGCGTAGGTGGCAAGTCAAGTCAGATGTGAAAGCCCGGGGCTCAACTCCGGGATTGCATTTGAAACTGGTTTGCTAGAGTGCAGGAGAGGTAAGTGGAATTCCTAGTGTAGCGGTGAAATGCGTAGATATTAGGAGGAACACCAGTGGCGAAGGCGGCTTACTGGACTGTAACTGACACTGAGGCTCGAAAGCGTGG	577	4	6	2	2	3	3	4	1	1	4	2	3	1	4	4	2	3	0	0	1	7	2	4	2	1	1	5	3	1	4	4	7	4	2	0	4	4	3	3	1	0	0	1	2	0	0	1	1
GCTAGCGTTGTTCGGATTTACTGGGCGTAAAGCGCACGTAGGCGGGTCGTTAAGTCAGGGGTGAAATCCCGGAGCTCAACTCCGGAACTGCCTTTGATACTGGCGACCTTGAGGCTGGAAGAGGTTAGTGGAATTCCCAGTGTAGAGGTGAAATTCGTAGATATTGGGAAGAACACCAGTGGCGAAGGCGGCTAACTGGTCCAGATCTGACGCTGAGGTGCGAAAGCGTGG	578	3	2	5	13	1	1	9	9	12	1	15	1	3	8	3	5	2	3	0	1	3	1	3	1	3	0	2	2	1	1	3	1	0	1	0	2	2	0	0	1	7	7	2	7	5	5	3	11
GCAAGCGTTGTCCGGATTTATTGGGCGTAAAGAGCGTGTAGGCGGCCGTGTAGGTCTGACGTGAAATCTGGAGGCTCAACCTCCAGCTGTCGTTGGAAACCGCGCGGCTAGAGTCCGGAAGAGGAGAGTGGAATTCCTGGTGTAGCGGTGAAATGCGCAGATATCAGGAAGAACACCTATGGCGAAGGCAGCTCTCTGGGACGGTACTGACGCTGAGACGCGAAAGCGTGG	579	8	8	10	13	18	9	12	14	2	6	10	1	3	6	10	9	4	4	3	2	3	8	4	4	1	3	5	1	3	2	3	3	5	2	1	2	4	6	9	1	0	0	0	0	0	0	0	0
GCAAGCGTTGTCCGGAATTATTGGGCGTAAAGCGCGTGTAGGCGGTCCGGTAAGTCGGCTGTGAAAGCCCAGGGCTCAACCCTGGGATGCCGGTCGATACTGCCGGACTAGAGTTCGGAAGAGGCGAGTGGAATTCCCGGTGTAGCGGTGAAATGCGCAGATATCGGGAGGAACACCAATGGCGAAGGCAGCTCGCTGGGACGTTACTGACGCTGAGACGCGAAAGCGTGG	580	1	0	0	0	0	0	0	0	0	0	0	0	0	0	0	0	0	0	0	0	0	0	0	0	0	0	0	0	0	0	0	0	0	0	0	0	0	0	0	0	32	36	51	30	51	34	61	26
ACGAGCGTTGTCCGGATTCATTGGGCGTAAAGCGCGCGTAGGCGGCTCGGAAAGTCGGTCGTGAAATGCCGGGGCTCAACCCCGGGACTGCGTCCGATACTTCCGAGCTGGAGGCAGGTAGGGGAGATCGGAATTCCTGGTGTAGCGGTGAAATGCGCAGATATCAGGAGGAACACCGGTGGCGAAGGCGGATCTCTGGGCCTTGCCTGACGCTGAGGCGCGAAAGCTAGG	581	0	0	0	0	0	0	0	0	0	0	0	0	0	0	0	0	0	0	0	0	0	0	0	0	0	0	0	0	1	0	0	0	0	0	0	0	0	0	0	0	3	1	2	0	0	6	1	0
GCTAGCGTTGTTCGGAATTACTGGGCGTAAAGCGCACGTAGGCGGCGATTCAAGTCAGAGGTGAAAGCCCGGGGCTCAACTCCGGAACTGCCTTTGAAACTAGATTGCTAGAATCTTGGAGAGGCGAGTGGAATTCCGAGTGTAGAGGTGAAATTCGTAGATATTCGGAAGAACACCAGTGGCGAAGGCGACTCGCTGGACAAGTATTGACGCTGAGGTGCGAAAGCGTGG	582	6	5	23	10	8	13	20	29	7	4	12	9	5	6	11	24	12	6	6	1	5	1	7	4	3	6	13	4	0	3	9	4	2	10	6	3	1	2	2	1	0	0	0	0	0	0	0	0
GCGAGCGTTAATCGGAATTACTGGGCGTAAAGCGTGCGCAGGCGGTTCGTTAAGTCAGATGTGAAAGCCCCGGGCTCAACCTGGGAACTGCATTTGAAACTGGCGGGCTTGAGTATGGCAGAGGGGGGTGGAATTCCGCGTGTAGCAGTGAAATGCGTAGAGATGCGGAGGAACACCGATGGCGAAGGCAGCCCCCTGGGCCAATACTGACGCTCAGGCACGAAAGCGTGG	583	39	41	50	22	21	24	35	44	30	28	35	18	17	52	39	37	18	21	24	24	0	0	0	0	0	0	0	0	0	0	0	0	0	0	0	0	0	0	0	0	0	0	0	0	0	0	0	0
GCAAGCGTTGTCCGGAATTATTGGGCGTAAAGAGCTCGTAGGCGGTTTGTCGCGTCTGCTGTGAAATCCCGAGGCTCAACCTCGGGCTTGCAGTGGGTACGGGCAGACTAGAGTGCGGTAGGGGAGATTGGAATTCCTGGTGTAGCGGTGGAATGCGCAGATATCAGGAGGAACACCGATGGCGAAGGCAGATCTCTGGGCCGTAACTGACGCTGAGGAGCGAAAGCATGG	584	11	2	10	14	13	15	9	15	10	25	36	14	10	9	17	8	18	8	12	14	0	0	0	0	0	0	0	0	0	0	0	0	0	0	0	0	0	0	0	0	0	0	4	7	1	3	1	1
GCTAGCGTTGTTCGGAATCACTGGGCGTAAAGCGCACGTAGGCGGACTTGTCAGTCAGGGGTGAAATCCCGGGGCTCAACCTCGGAACTGCCTCTGATACAGCAAGTCTTGAGTCCGGAAGAGGTGGGTGGAATTCCTAGTGTAGAGGTGAAATTCGTAGATATTAGGAAGAACACCGGTGGCGAAGGCGGCCCACTGGTCCGGTACTGACGCTGAGGTGCGAAAGCGTGG	585	25	28	32	24	5	25	22	17	20	20	15	12	12	33	44	17	8	13	20	12	12	6	8	6	1	6	18	4	7	10	7	5	3	10	7	5	2	5	8	6	5	1	3	2	4	6	12	1
GCAAGCGTTACTCGGAATTACTGGGCGTAAAGCGTGCGTAGGCGGTTTGTTAAGTCTGATGTGAAAGCCCTGGGCTCAACCTGGGAATGGCATTGGATACTGGCAACCTAGAATGTGGTAGAGGGTGGCGGAATTCCCGGTGTAGCAGTGAAATGCGTAGATATCGGGAGGAACATCCGTGGCGAAGGCGGCCACCTGGACCAACATTGACGCTGAGGCACGAAAGCGTGG	586	9	8	34	7	0	11	14	13	3	4	22	9	1	5	23	13	5	9	13	6	14	2	4	2	0	3	6	1	4	4	4	3	2	6	4	4	0	4	4	1	8	3	7	2	14	4	20	9
GCTAGCGTTGTTCGGAATTACTGGGCGTAAAGGGCGCGTAGGCGGCCGTTTGCGTCGGATGTGAAAGCCCGGGGCTCAACCTCGGAACGGCATTCGATACGGGACGGCTGGAGACCGGGAGAGGAGAGTGGAATAGCCAGTGTAGAGGTGAAATTCGTAGATATTGGCTGGAACACCGGTGGCGAAAGCGGCTCTCTGGCCCGGTTCTGACGCTGAGGCGCGAAAGCGTGG	587	26	24	29	25	25	21	25	28	15	13	21	11	18	26	29	14	7	30	18	11	13	6	7	6	6	11	17	6	4	4	11	9	8	11	3	8	8	11	6	7	0	0	2	1	2	1	1	1
GCAAGCGTTGTCCGGATTTATTGGGCGTAAAGAGCGTGTAGGCGGCTTTACAGGTCCGTTGTGAAAACTCGAGGCTCAACCTCGAGACGCCGGTGGAAACCGTAAAGCTAGAGTCCGGAAGAGGAGAGTGGAATTCCTGGTGTAGCGGTGAAATGCGCAGATATCAGGAAGAACACCCGTGGCGAAGGCGGCTCTCTGGGACGGTACTGACGCTGAGACGCGAAAGCGTGG	588	0	4	0	4	4	1	5	2	3	0	2	4	5	0	0	2	1	0	0	2	0	2	0	0	0	1	2	0	0	1	1	1	2	0	1	1	0	1	3	2	0	0	0	0	0	0	0	0
GCAAGCGTTGTCCGGATTTACTGGGCGTAAAGAGCGCGCAGGCGGCTGGTCAAGTCCGATGTGAAATCTCCCGGCTCAACTGGGAAACTGCATCGGAAACTGATCGGCTTGAAGATGGGAGAGGGTAGTGGAATTCCCGGTGTAGTGGTGAAATGCGTAGATATCGGGAGGAACACCAGTGGCGAAGGCGACTACCTGGCCCATTCTTGACGCTGAGGCGCGAAAGCTAGG	589	7	12	11	11	9	7	13	19	12	15	13	5	6	19	19	8	7	14	5	6	8	2	8	1	1	4	2	2	3	4	1	3	0	4	4	9	2	4	3	4	0	0	0	1	0	0	1	0
GCAAGCGTTAATCGGAATTACTGGGCGTAAAGCGCACGCAGGCGGTCTGTCAAGTCGGATGTGAAATCCCCGGGCTTAACCTGGGAACTGCATTCGAAACTGGCAGGCTGGAGTCTTGTAGAGGGGGGTAGAATTCCAGGTGTAGCGGTGAAATGCGTAGAGATCTGGAGGAATACCGGTGGCGAAGGCGGCCCCCTGGACAAAGACTGACGCTCAGGTGCGAAAGCGTGG	590	0	0	0	0	0	0	0	0	0	0	0	0	0	0	0	0	0	0	0	0	0	0	0	0	0	0	0	0	0	0	0	0	0	0	0	0	0	0	0	0	1	2	2	50	0	11	21	2
GCAAACGTTGCTCGGAATCATTGGGCGTAAAGCGCACGTAGGCGGACCGCTAAGTCGGATGTGAAAGCCCTCGGCTTAACCGAGGAAGTGCATTCGAAACTGACGGTCTTGAGTATGGAAGAGGGTCGCGGAATTCCCGGTGTAGAGGTGAAATTCGTAGATATCGGGAGGAACACCAGTGGCGAAGGCGGCGACCTGGGCCAATACTGACGCTGAGGTGCGAAAGCGTGG	591	7	12	8	19	6	11	16	7	7	4	10	2	8	18	12	11	6	2	11	7	8	4	2	2	2	2	4	5	2	6	3	3	2	2	1	5	0	1	0	3	2	1	3	2	0	7	4	2
GCAAGCGTTGTTCGGATTCACTGGGCGTACAGGGTGTGTAGGCGGTTTGGTAAGCCTTTTGTGAAAGCTTCGGGCCTAACCCGGAAAGCGCAGAGGGGACTGCCAGGCTAGAGGACGGGAGAGGAGCGCGGAATTCCCGGTGTAGCGGTGAAATGCGTAGAGATCGGGAGGAAGGCCGGTGGCGAAGGCGGCGCTCTGGAACGTATCTGACGCTGAGACACGAAAGCGTGG	592	9	17	9	16	21	17	23	32	13	6	19	6	10	19	17	13	5	17	8	8	11	4	2	1	1	2	9	2	2	8	6	4	3	7	3	6	0	4	2	3	3	1	2	1	2	2	0	2
GCAAGCGTTAATCGGAATTACTGGGCGTAAAGCGTGCGCAGGCGGTTATGCAAGACAGATGTGAAATCCCCGGGCTCAACCTGGGAACTGCATTTGTGACTGCATGGCTAGAGTACGGTAGAGGGGGATGGAATTCCGCGTGTAGCAGTGAAATGCGTAGATATGCGGAGGAACACCGATGGCGAAGGCAATCCCCTGGACCTGTACTGACGCTCATGCACGAAAGCGTGG	593	0	0	0	0	0	0	0	0	0	0	0	0	0	0	0	0	0	0	0	0	0	7	12	6	4	13	18	2	5	8	1	10	1	89	17	9	4	22	3	49	0	0	0	0	0	0	0	0
GCAAGCGTTGTCCGGAATCATTGGGCGTAAAGCGCGTGTAGGCGGTTCGGTAAGTCGGCTGTGAAAGTCCAGGGCTCAACCCTGGGATGCCGGTCGATACTGCCGGACTAGAGTTCGGAAGAGGCGAGTGGAATTCCCGGTGTAGCGGTGAAATGCGCAGATATCGGGAGGAACACCAATGGCGAAGGCAGCTCGCTGGGACGTTACTGACGCTGAGACGCGAAAGCGTGG	594	0	0	1	0	0	0	0	0	0	1	4	0	0	1	0	1	0	0	0	0	0	0	0	0	0	0	0	0	0	0	0	0	0	0	0	0	0	0	0	0	17	29	30	25	32	33	58	38
GCAAACGTTGCTCGGAATCACTGGGCGTAAAGGGCGTGTAGGCGGGAAGGAAAGTCAGATGTGAAATCCCCAGGCTCAACCTGGGAACTGCATTTGAAACTCCCTTTCTTGAGTACCGGAGAGGAAAGTGGAATTCCTGGTGTAGAGGTGAAATTCGTAGATATCAGGAGGAACACCAGTGGCGAAGGCGGCTTTCTGGACGGTAACTGACGCTGAGACGCGAAAGCGTGG	595	8	10	5	6	7	8	8	13	15	7	9	4	9	12	5	8	3	6	5	6	9	8	2	4	8	6	9	5	8	5	3	2	3	5	4	2	3	5	4	4	0	0	1	1	1	2	3	1
CCAAGCGTTGTCCGGATTCATTGGGCGTAAAGAGCTCGTAGGCGGTTCAGTTAGTCGGGTGTGAAATCTCCGGGCTCAACCCGGAGGGGCCACCCGATACTGCTGTGACTCGAGTCCGGTAGGGGAGTGGGGAATTCCTGGTGTAGCGGTGAAATGCGCAGATATCAGGAGGAACACCGGTGGCGAAGGCGCCACTCTGGGCCGGTACTGACGCTGAGGAGCGAAAGCGTGG	596	5	12	15	15	10	5	11	7	13	9	18	4	8	11	10	11	2	8	8	4	5	1	2	0	0	5	1	0	0	0	5	1	0	4	4	1	0	3	2	2	5	6	8	5	11	7	10	8
GCGAGCGTTGTCCGGAATTATTGGGCGTAAAGAGCTCGTAGGCGGTCTGTCGCGTCTGCTGTGAAAACCCGAGGCTCAACCTCGGGCCTGCAGTGGGTACGGGCAGACTAGAGTGCGGTAGGGGAGAATGGAATTCCTGGTGTAGCGGTGGAATGCGCAGATATCAGGAGGAACACCGATGGCGAAGGCAGTTCTCTGGGCCGTAACTGACGCTGAGGAGCGAAAGCGTGG	597	0	0	1	2	19	1	0	5	1	0	5	0	1	1	2	4	1	0	0	0	4	7	18	18	20	35	20	15	5	2	14	19	12	1	3	3	21	2	33	10	0	0	0	0	0	0	0	0
GCAAGCGTTGTCCGGAATTATTGGGCGTAAAGCGCGCGCAGGCGGTCCTTTAAGTCTGATGTGAAAGCCCTCGGCTCAACCGAGGAGGGTCATTGGAAACTGGAGGACTTGAGTGCAGAAGAGGAAAGTGGAATTCCAAGTGTAGCGGTGAAATGCGTAGAGATTTGGAGGAACACCAGTGGCGAAGGCGACTTTCTGGTCTGTAACTGACGCTGAGGCGCGAAAGCGTGG	598	2	4	8	2	8	7	5	13	9	3	5	5	1	6	6	5	4	4	5	6	6	6	3	1	2	6	13	4	0	3	9	5	4	5	5	6	3	6	10	12	0	0	1	0	0	1	1	1
GCGAGCGTTGTCCGGAATCACTGGGCGTAAAGGGCGCGTAGGCGGCCTGATAAGTAGGGGGTGAAATCCTGCGGCTTAACCGCAGGGCTGCCTTCTAGACTGTCAGGCTAGAGCACAGTAGAGGCAGGTGGAATTCCCGGTGTAGCGGTGGAATGCGTAGAGATCGGGAAGAACATCAGTGGCGAAGGCGGCCTGCTGGGCTGTTGCTGACGCTGAGGCGCGACAGCGTGG	599	2	14	18	9	13	4	12	13	10	8	20	8	18	8	11	6	2	8	4	7	8	3	9	5	2	5	2	3	1	3	5	4	5	3	0	0	5	3	7	3	0	0	0	0	0	0	0	0
GCGAGCGTTAATCGGAATTACTGGGCGTAAAGCGTGCGCAGGCGGCGCCGCAAGTCAGGCGTGAAATCCCCGAGCTTAACTTGGGAATGGCGCTTGAAACTACGGTGCTGGAGTGTGGCAGAGGGAGGTGGAATTCCACGTGTAGCGGTGAAATGCGTAGAGATGTGGAGGAACACCGATGGCGAAGGCAGCCTCCTGGGCCAACACTGACGCTCATGCACGAAAGCGTGG	600	39	68	58	63	17	35	52	26	62	31	49	8	13	50	60	24	10	42	29	18	0	0	0	0	0	0	0	0	0	0	0	0	0	0	0	0	0	0	0	0	0	1	2	0	0	0	0	2
GCGAGCGTTGTTCGGAATCACTGGGCGTAAAGGGCGTGTAGGCGGTCCGCTAAGTCTGATGTGAAAGCCCGGGGCTCACCCCCGGAAGGGCATTGGAAACTGGCGGACTCGAGTCCCGGAGAGGAAGGTGGAATTCCTGGTGTAGCGGTGAAATGCGTAGATATCAGGAGGAATACCGGTGGCGAAGGCGGCCTTCTGGACGGTGACTGACGCTGAGACGCGAAAGCGTGG	601	12	31	20	26	11	18	36	29	23	14	27	7	11	19	29	21	7	15	16	13	9	8	6	4	2	4	11	7	3	6	8	7	9	9	2	8	1	5	3	4	11	6	6	6	6	3	7	7
GCGAGCGTTGTCCGGAATTATTGGGCGTAAAGGGCTCGTAGGCGGTTTGTCGCGTCGGGAGTGAAAACACCGGGCTTAACTCGGTGCTTGCTTCCGATACGGGCAGACTAGAGGTATGCAGGGGAGAACGGAATTCCTGGTGTAGCGGTGAAATGCGCAGATATCAGGAGGAACACCGGTGGCGAAGGCGGTTCTCTGGGCATGACCTGACGCTGAGGAGCGAAAGTGTGG	602	0	0	1	0	0	0	0	0	0	0	0	0	0	0	0	0	0	0	1	0	0	0	0	0	0	0	0	0	0	0	0	0	0	0	0	0	0	0	0	0	23	11	51	31	51	18	49	32
GCGAGCGTTGTCCGGAATTATTGGGCGTAAAGGGCTCGTAGGCGGTTTGTCGCGTCGGGAGTGAAAACGCCGTGCTTAACACGGCGCTTGCTTTCGATACGGGCAGACTAGAGGTATGCAGGGGAGAACGGAATTCCTGGTGTAGCGGTGAAATGCGCAGATATCAGGAGGAACACCGGTGGCGAAGGCGGTTCTCTGGGCATTACCTGACGCTGAGGAGCGAAAGTGTGG	603	0	0	0	0	0	0	0	0	0	0	0	0	0	0	0	0	0	0	0	0	36	14	26	17	23	40	31	20	25	14	22	28	33	30	40	26	47	22	27	25	0	0	0	0	0	0	0	0
GCAAGCGTTGTTCGGATTTACTGGGCGTAAAGGGCGCGTAGGCGGCCAGCACAAGTCAGTTGTGAAATCTCCGAGCTTAACTCGGAAAGGTCAACTGATACTGTGCGGCTAGAGTGCGGAAGGGGCAACTGGAATTCTTGGTGTAGCGGTGAAATGCGTAGATATCAAGAGGAACACCTGCGGCGAAGGCGGGTTGCTGGGCCGACACTGACGCTGAGGCGCGAAAGCCAGG	604	19	30	31	25	33	18	36	40	49	22	27	7	13	10	25	19	20	12	14	3	6	3	7	5	0	3	2	3	0	3	4	2	4	3	3	3	2	0	0	4	0	1	0	0	0	0	0	0
GCAAGCGTTGTTCGGAATTACTGGGCGTAAAGGGCGCGTAGGCGGCCGCCTAAGTCAGACGTGAAATCCCTCGGCTCAACCGGGGAACTGCGTCTGATACTGGGTGGCTTGAATTCGGGAGAGGGATGCGGAATTCCAGGTGTAGCGGTGAAATGCGTAGATATCTGGAGGAACACCGGTGGCGAAGGCGGCATCCTGGACCGAGATTGACGCTGAGGCGCGAAAGCCAGG	605	6	7	12	8	7	3	8	7	12	5	9	4	13	25	10	9	4	7	3	10	8	1	1	1	1	3	4	0	1	1	5	0	0	5	0	1	1	1	1	0	16	9	18	12	18	10	16	8
GCAAGCGTTGTCCGGAATCATTGGGCGTAAAGAGCGTGTAGGCGGCCAGATAAGTCCGCTGTGAAAACTCGAGGCTCAACTTCGAGCTGTCGGTGGAAACTATTTGGCTAGAGTCCGGAAGAGGAGAGTGGAATTCCTGGTGTAGCGGTGAAATGCGCAGATATCAGGAAGAACACCCGTGGCGAAGGCGGCTCTCTGGTACGGAACTGACGCTGAGACGCGAAAGCGTGG	606	8	25	9	18	15	9	15	17	15	9	25	4	7	10	18	15	4	15	10	12	5	3	3	6	2	6	5	8	0	4	6	9	5	11	10	6	0	4	6	6	0	0	0	0	0	0	0	0
ACAAGCGTTGTCCGGATTTACTGGGCGTAAAGAGCGCGCAGGCGGTCGATCAAGTCGAGTGTGAAAGCCCCCGGCTCAACTGGGGAGGGTCATTCGAAACTGGTCGACTCGAAGGCAGGAGAGGGTAGTGGAATTCCCGGTGTAGTGGTGAAATGCGTAGATATCGGGAGGAACACCAGTGGCGAAGGCGACTACCTGGCCTGTTCTTGACGCTGAGGCGCGAAAGCTAGG	607	15	22	44	14	22	10	19	24	15	27	47	7	43	20	29	19	9	16	20	17	0	0	0	0	0	0	0	0	0	0	0	0	0	0	0	0	0	0	0	0	0	0	0	0	0	0	0	2
GCTAGCGTTGTTCGGAATTACTGGGCGTAAAGCGCACGTAGGCGGGTTGTTAAGTCAGGGGTGAAATCCCGGAGCTCAACTCCGGAACTGCCTTTGATACTGGCAATCTAGAGACTGGAAGAGGTTAGTGGAATTCCCAGTGTAGAGGTGAAATTCGTAGATATTGGGAAGAACACCAGTGGCGAAGGCGGCTAACTGGTCCAGTACTGACGCTGAGGTGCGAAAGCGTGG	608	24	33	19	19	14	18	16	13	15	19	22	9	14	42	35	28	1	13	9	13	14	12	6	3	5	4	13	5	4	7	17	10	7	12	7	12	2	8	3	5	5	6	6	5	3	8	4	3
GCTAGCGTTGTTCGGAATCACTGGGCGTAAAGGGCGCGTAGGCGGCCATATAAGTCGGGGGTGAAAGCCTGTGGCTCAACCACAGAATTGCCTTCGATACTGTATGGCTCGAGACCGGAAGAGGTAAGTGGAACTGCGAGTGTAGAGGTGAAATTCGTAGATATTCGCAAGAACACCAGTGGCGAAGGCGGCTTACTGGTCCGGTTCTGACGCTGAGGCGCGAAAGCGTGG	609	15	11	21	8	12	8	16	24	13	13	13	6	11	18	22	12	4	7	11	8	12	3	12	10	3	5	17	10	2	7	7	4	5	8	7	6	7	7	1	7	2	0	4	5	2	0	6	0
GCGAGCGTTGTCCGGAATTACTGGGCGTAAAGAGTTCGTAGGCGGTTTGTCACGTCGTCTGTGAAAACCCACCGCTCAACGGTGGGCCTGCAGGCGATACGGGCAGACTTGAGTACTGCAGGGGAGACTGGAATTCCTGGTGTAGCGGTGAAATGCGCAGATATCAGGAGGAACACCGGTGGCGAAGGCGGGTCTCTGGGCAGTAACTGACGCTGAGGAACGAAAGCGTGG	610	16	22	26	17	23	0	70	17	20	18	18	3	10	32	15	3	12	61	15	9	2	6	11	11	9	8	5	7	7	2	6	10	4	6	2	10	2	29	8	3	5	4	37	3	3	5	4	5
GCAAGCGTTACTCGGAATTACTGGGCGTAAAGCGTGCGTAGGTGGTTTGTTAAGTCTGTTGTGAAAGCCCCGGGCTCAACCTGGGAATGGCAATGGATACTGGCAAGCTAGAGTGCGGTAGAGGGTAGTGGAATTCCCGGTGTAGCGGTGAAATGCGTAGAGATCGGGAGGAACACCAGTGGCGAAGGCGGCTACCTGGACCAGCACTGACACTGAGGCACGAAAGCGTGG	611	11	19	13	21	30	8	12	35	17	22	20	5	76	14	19	32	6	10	3	4	2	3	0	7	4	4	6	4	2	2	3	6	14	5	5	3	2	12	5	6	0	0	0	0	0	0	0	0
GCTAGCGTTGTTCGGAATCACTGGGCGTAAAGGGCGCGTAGGCGGCCCTGGCAGTCGGCTTGTGAAAGCCCGGGGCTCAACCCCGGAGGTGCGGCCGAAACACCAGGGCTGGAGGCCGGAAGAGGAGGGTGGAATACCCAGTGTAGAGGTGAAATTCGTAGATATTGGGTGGAACACCGGTGGCGAAAGCGGCTCTCTGGTCCGGACCTGACGCTGAGGCGCGAAAGCGTGG	612	0	0	0	0	0	0	0	0	0	0	0	0	0	0	0	0	0	0	0	0	0	0	0	0	0	0	0	0	0	0	0	0	0	0	0	0	0	0	0	0	22	26	40	21	57	34	26	37
GCAAGCGTTATCCGGATTCACTGGGTTTAAAGGGTGCGTAGGAGGGCAGGTAAGTCAGTGGTGAAATCTCCAAGCTTAACTTGGAAACTGCCGTTGATACTATCTGTCTTGAATATTGTGGAGGTGAGCGGAATATGTCATGTAGCGGTGAAATGCTTAGATATGACATAGAACACCAATTGCGAAGGCAGCTCACTACTCAATCATTGACTCTGAGGCACGAAAGCGTGG	613	12	16	40	13	16	12	29	15	27	9	20	11	8	20	25	16	14	8	8	4	6	0	6	1	0	0	3	2	3	6	4	1	1	10	7	1	7	0	1	4	2	1	6	0	0	4	6	0
GCAAGCGTTATCCGGATTCACTGGGTTTAAAGGGTGCGTAGGCGGATTAGAAAGTCCGTTGTGAAATCTCTGAGCTTAACTCGGAAATTGCGGTGGATACTATTAGTCTTGAATACTGTGGAGGTTAGCGGAATATGTCATGTAGCGGTGAAATGCATAGATATGACATAGAACACCAATTGCGAAGGCAGCTGGCTACACAGATATTGACGCTGAGGCACGAAAGCGTGG	614	0	0	0	1	2	0	0	8	2	0	0	0	3	0	0	0	0	0	0	1	0	1	0	0	1	0	7	2	8	2	0	0	2	0	1	0	0	0	0	0	0	0	0	0	0	0	0	0
GCGAGCGTTGTCCGGATTTATTGGGTTTAAAGGGTGCGTAGGTGGCTGTTTAAGTCAGTGGTGAAATACGGTTGCTCAACAATCGAGGTGCCATTGATACTGAATAGCTTGAAATAATTGGAGGCTGCCGGAATGGATGGTGTAGCGGTGAAATGCATAGATATCATCCAGAACACCGATTGCGAAGGCAGGTGGCTACGATTTATTTGACACTGAGGCACGAAAGCATGG	615	0	2	0	3	0	1	4	19	3	0	0	3	4	4	1	4	0	0	0	0	0	2	1	0	2	1	3	3	3	0	0	0	4	1	6	2	1	1	0	9	15	5	9	11	1	9	2	6
GCAAGCGTTGTTCGGAATTACTGGGCGTAAAGGGCTCGTAGGCGGCCAACTAAGTCATACGTGAAATCCCTCGGCTTAACCGGGGAACTGCGTCTGATACTGGATGGCTTGAGTTCGGGAGAGGGATGCGGAATTCCAGGTGTAGCGGTGAAATGCGTAGATATCTGGAGGAACACCGGTGGCGAAGGCGGCATCCTGGACCGATACTGACGCTGAGGAGCGAAAGCCAGG	616	11	17	16	13	19	8	8	32	21	18	23	2	27	11	20	11	7	7	9	4	3	5	1	3	2	5	3	2	3	2	6	3	1	4	4	5	1	0	0	6	3	1	1	1	2	2	3	4
CCGAGCGTTGTCCGGAATTATTGGGCGTAAAGGGCTCGTAGGCGGTTTGTCACGTCGGGAGTGAAAACTCAGGGCTCAACCCTGAGCGTGCTTCCGATACGGGCAGACTAGAGGTATGCAGGGGAGAACGGAATTCCTGGTGTAGCGGTGGAATGCGCAGATATCAGGAGGAACACCGGTGGCGAAGGCGGTTCTCTGGGCATTACCTGACGCTGAGGAGCGAAAGCATGG	617	2	7	6	7	5	5	4	11	4	6	13	0	11	3	3	6	4	4	0	3	0	0	0	0	0	0	0	0	0	0	0	0	0	0	0	0	0	0	0	0	32	23	18	14	16	18	30	25
GCTAGCGTTGTCCGGAATCATTGGGCGTAAAGCGCGTGTAGGCGGTTCGGTAAGTCCGCTGTGAAAGTCGGGGGCTCAACCCTCGGATGCCGGTGGATACTGTCGGACTAGAGTACGGAAGAGGCGAGTGGAATTCCTGGTGTAGCGGTGAAATGCGCAGATATCAGGAGGAACACCGATTGCGAAGGCAGCTCGCTGGGACGTTACTGACGCTGAGACGCGAAAGCGTGG	618	1	1	1	2	0	1	3	2	1	3	1	1	0	2	3	3	2	1	0	0	0	0	0	0	0	0	0	0	0	0	0	0	0	0	0	0	0	0	0	0	17	22	29	24	33	21	38	23
GCTAGCGTTGCTCGGAATTACTGGGCGTAAAGGGAGCGTAGGCGGGTTATCAAGTTGGAGGTGAAAGCCCAGGGCTCAACCTTGGAATTGCCTTCAAAACTGATAACCTAGAGGATGATAGAGGTAAGTGGAACTCCGAGTGTAGAGGTGAAATTCGTAGATATTCGGAAGAACACCAGTGGCGAAGGCGACTTACTGGATCATTACTGACGCTGAGGCTCGAAAGCGTGG	619	1	1	0	0	0	1	5	5	1	2	1	1	0	4	5	0	0	0	0	0	1	0	4	2	0	4	6	2	2	0	0	0	2	2	16	2	5	4	2	0	8	3	9	10	1	0	9	9
GCGAGCGTTAATCGGAATTACTGGGCGTAAAGGGTGCGCAGGCGGCGTCGCAAGTCAGGCGTGAAATCCCCGGGCTTAACCTGGGAACTGCACTTGAAACTACGATGCTGGAGTATGGCAGAGGGAGGTGGAATTCCACGTGTAGCGGTGAAATGCGTAGAGATGTGGAGGAACACCGATGGCGAAGGCAGCCTCCTGGGCCAATACTGACGCTCATGCACGAAAGCGTGG	620	20	69	22	39	11	14	26	23	24	18	22	4	12	30	35	18	5	30	11	14	6	2	4	1	1	4	3	0	3	6	1	4	1	7	6	1	2	1	5	4	0	0	0	0	0	0	0	0
GCAAGCGTTGTCCGGAATTATTGGGCGTAAAGCGCGCGCAGGCGGTCTTTTAAGTCTGATGTGAAAGCCCACGGCTCAACCGTGGAGGGTCATTGGAAACTGGGAGACTTGAGTGCAGAAGAGAAGAGTGGAATTCCACGTGTAGCGGTGAAATGCGTAGAGATGTGGAGGAACACCAGTGGCGAAGGCGACTCTTTGGTCTGTAACTGACGCTGAGGCGCGAAAGCGTGG	621	7	20	15	15	35	10	24	23	19	13	7	15	6	16	18	12	5	18	11	10	10	5	6	3	5	8	21	11	3	11	3	12	7	13	3	18	10	10	12	5	3	2	0	0	0	3	1	2
GCTAGCGTTGCTCGGAATCACTGGGCGTAAAGCGCACGTAGGCGGCTTCTTAAGTCAGGGGTGAAATCCTGGAGCTCAACTCCAGAACTGCCTTTGATACTGAGGAGCTTGAGTCCGGGAGAGGTGAGTGGAACTGCGAGTGTAGAGGTGAAATTCGTAGATATTCGCAAGAACACCAGTGGCGAAGGCGGCTCACTGGCCCGGTACTGACGCTGAGGTGCGAAAGCGTGG	622	8	2	5	12	8	5	4	8	7	6	6	1	4	10	10	12	3	6	5	3	3	1	1	3	1	3	8	4	0	2	4	5	5	4	3	5	6	3	4	5	1	2	1	0	3	4	3	4
GCAAGCGTTGTCCGGATTCATTGGGCGTAAAGAGCGTGTAGGCGGCCAGGTAGGTCGGTTGTGAAAACTGGAGGCTCAACCTTCAGACGTCGACCGAAACCATCTGGCTAGAGTCCGGGAGAGGAGAGTGGAATTCCTGGTGTAGCGGTGAAATGCGCAGATATCAGGAAGAACACCCGTGGCGAAAGCGGCTCTCTGGAACGGTACTGACGCTGAGACGCGAAAGCGTGG	623	2	14	3	13	29	3	6	20	18	1	5	4	23	3	11	2	4	11	3	6	0	0	0	0	0	0	0	0	0	0	0	0	0	0	0	0	0	0	0	0	2	3	9	2	12	3	4	4
GCTAGCGTTGTTCGGAATTACTGGGCGTAAAGCGCACGTAGGCGGATATTTAAGTCAGGGGTGAAATCCCAGAGCTCAACTCTGGAACTGCCTTTGATACTGGGTATCTCGAGTATGGAAGAGGTGAGTGGAATTCCGAGTGTAGAGGTGAAATTCGTAGATATTCGGAGGAACACCAGTGGCGAAGGCGGCTCACTGGTCCATTACTGACGCTGAGGTGCGAAAGCGTGG	624	0	0	0	0	0	0	0	0	0	0	0	0	0	0	0	0	0	0	0	0	40	8	23	36	7	25	35	21	25	14	26	20	25	17	34	26	19	19	26	8	0	0	0	0	0	0	0	0
GCAAGCGTTACTCGGAATTACTGGGCGTAAAGCGTGCGTAGGCGGTTTGTTAAGTCTGTCGTGAAAGCCCCGGGCTCAACCTGGGAATGGCGATGGATACTGGCGAGCTAGAGTACGGTAGAGGAGAGTGGAATTCCCGGTGTAGCAGTGAAATGCGTAGAGATCGGGAGGAACATCAGTTGCGAAGGCGGCTCTCTGGACCAGTACTGACGCTGAGGCACGAAAGCGTGG	625	11	12	20	14	5	6	26	21	24	7	24	8	6	14	21	16	4	12	9	3	10	8	2	10	4	10	18	8	1	8	8	6	10	2	8	10	4	19	1	5	1	3	0	4	3	1	1	2
GCAAGCGTTGTCCGGAATCATTGGGCGTAAAGCGCGCGTAGGCGGCCCGGTAAGTCCGTTGTGAAAGTCAAAGGCTCAACCTTTGAACGCCGATGGATACTGCCGGGCTAGAGTCCGGAAGAGGCGAGTGGAATTCCTGGTGTAGCGGTGGAATGCGCAGATATCAGGAGGAACACCAATAGCGAAGGCAGCTCGCTGGGACGGTACTGACGCTGAGGCGCGAAAGCGTGG	626	3	1	5	2	4	1	2	3	1	1	1	0	3	1	0	0	0	3	1	0	2	0	0	0	3	1	0	2	0	1	0	1	2	0	0	0	1	0	0	0	1	0	1	0	1	0	0	0
GCAAGCGTTGTCCGGAATTATTGGGCGTAAAGGGCTCGTAGGCGGTCCATCGCGTCGGGAGTGAAAAGCTGGGGCTTAACCCCAGTCCTGCTTCCGATACGGGTGGACTAGAGGTAGGCAGGGGAGAACGGAATTCCTGGTGTAGCGGTGAAATGCGCAGATATCAGGAGGAACACCGGTGGCGAAGGCGGTTCTCTGGGCCTTACCTGACGCTGAGGAGCGAAAGCATGG	627	17	12	39	20	11	14	17	23	19	13	31	4	10	17	16	12	4	9	10	5	9	4	7	8	4	8	9	8	3	2	11	6	3	9	5	7	7	10	7	8	0	0	0	0	0	0	0	0
CCGAGTGGTCTGGACGATTATTGGGCCTAAAGCATCCGTAGCCGGTTTTACAAGTCCTCCGTTAAATCCAGCTGCTTAACAGATGGGCTGCGGAGGATACTATAAGACTAGGAGGCAGGAGAGGCAAGCGGTACTCAGTGGGTAGGGGTAAAATCCGTTGATCCATTGAAGACCACCAGTGGCGAAGGCGGCTTGCCAGAATGCGCTCGACGGTGAGGGATGAAAGCTGGG	628	12	17	24	26	11	14	13	14	19	6	20	8	11	23	41	22	16	10	4	7	0	0	0	0	0	0	0	0	0	0	0	0	0	0	0	0	0	0	0	0	0	0	0	0	0	0	0	0
GCAAGCGTTGTTCGGAATTACTGGGCGTAAAGGGCTCGTAGGTGGCCAACTAAGTCAGACGTGAAATCCCTCGGCTTAACCGGGGAACTGCGTCTGATACTGGATGGCTTGAGTTTGGGAGAGGGACGCGGAATTCCAGGTGTAGCGGTGAAATGCGTAGATATCTGGAGGAACACCGGTGGCGAAGGCGGCGTCCTGGACCAACACTGACACTGAGGAGCGAAAGCCAGG	629	9	24	16	22	20	11	12	13	16	20	35	7	22	25	27	17	12	9	16	13	11	4	5	3	0	2	8	3	2	2	7	4	4	7	3	2	3	3	3	2	1	1	2	3	2	0	6	0
GCGAGCGTTGTCCGGAATTATTGGGCGTAAAGGGCTCGTAGGCGGTTTGTCGCGTCGGGAGTGAAAACCTACAGCTTAACTGTGGGCTTGCTTTCGATACGGGCAGACTAGAGGTATGCAGGGGAGAACGGAATTCCTGGTGTAGCGGTGAAATGCGCAGATATCAGGAGGAACACCGGTGGCGAAGGCGGTTCTCTGGGCATGATCTGACGCTGAGGAGCGAAAGTGTGG	630	14	11	19	8	3	13	15	9	6	6	14	8	6	16	25	12	3	11	7	3	4	5	3	5	2	7	6	7	3	3	11	8	1	8	4	6	1	5	2	4	11	7	14	7	14	4	12	9
GCAAGCGTTGTCCGGATTTATTGGGTTTAAAGGGTGCGTAGGCGGCTTTGTAAGTCAGTGGTGAAATATGGCAGCTCAACTGTCAGGGTGCCATTGATACTGCGGAGCTTGAGTACAGATGAGGTAGGCGGAATTGACGGTGTAGCGGTGAAATGCTTAGATATCGTCAAGAACACCGATAGCGAAGGCAGCTTACTGGGCTGTAACTGACGCTGAGGCACGAAAGTGTGG	631	22	15	23	10	2	15	20	11	17	3	9	8	2	34	27	12	4	14	18	12	19	9	7	1	0	5	5	10	4	9	7	12	6	12	14	7	2	10	5	12	5	8	6	6	4	11	6	4
GCAAGCGTTGTCCGGAATTATTGGGCGTAAAGCGCGTGTAGGCGGCTCGGTAAGTCTGCTGTGAAAGCCCAGGGCTCAACCCTGGGATGCCGGTGGATACTGTCGAGCTCGAGTCCGGAAGAGGCGAGTGGAATTCCTGGTGTAGCGGTGAAATGCGCAGATATCAGGAGGAACACCAATGGCGAAGGCAGCTCGCTGGGACGTGACTGACGCTGAGACGCGAAAGCGTGG	632	0	0	0	0	0	0	0	0	0	0	0	0	0	0	0	0	0	0	0	0	0	0	0	0	0	0	0	0	0	0	0	0	0	0	0	0	0	0	1	0	0	0	0	0	0	0	0	0
ACTAGCGTTGTCCGGATTTACTGGGCGTAAAGAGCGCGCAGGCGGTCGTTCAAGTCGAGTGTGAAAGCCCCCGGCTCAACTGGGGAGGGTCACTTGATACTGATCGACTGGAAGGCAGGAGAGGGAAGCGGAATTCCCGGTGTAGTGGTGAAATGCGTAGATATCGGGAGGAACACCAGTGGCGAAGGCGGCTTCCTGGCCTGTTCTTGACGCTGAGGCGCGAAAGCTAGG	633	8	18	17	10	13	5	20	17	8	9	11	2	11	12	21	9	0	14	6	4	8	4	4	1	2	8	8	3	2	1	4	3	3	4	6	5	3	4	6	8	0	0	0	0	0	0	0	0
CCAAGCGTTATCCGGATTTATTGGGTTTAAAGGGTGCGTAGGCGGCTTATTAAGTCAGGGGTGAAAGACGGTGGCTCAACCATCGCAGTGCCCTTGATACTGATGAGCTTGAATACACTAGAGGTAGGCGGAATGTGACAAGTAGCGGTGAAATGCATAGATATGTCACAGAACACCGATTGCGAAGGCAGCTTACTATGGTGTGATTGACGCTGAGGCACGAAAGCGTGG	634	0	4	2	3	2	2	9	3	2	1	1	1	0	12	2	1	3	0	0	0	11	17	32	34	5	10	13	57	46	2	1	7	15	3	20	40	133	49	39	18	0	0	6	0	3	1	3	0
GCTAGCGTTGTTCGGAATTACTGGGCGTAAAGCGCACGTAGGCGGCGATCTAAGTCAGAGGTGAAAGCCCGGGGCTCAACCCCGGAATAGCCTTTGAGACTGGATTGCTAGAATCCGGGAGAGGTGAGTGGAATTCCGAGTGTAGAGGTGAAATTCGTAGATATTCGGAAGAACACCAGTGGCGAAGGCGGCTCACTGGACCGGCATTGACGCTGAGGTGCGAAAGCGTGG	635	1	0	1	0	0	0	0	0	1	0	1	0	0	0	20	0	0	0	0	0	0	0	0	0	0	1	0	0	0	1	0	2	0	0	0	0	0	5	0	1	10	14	14	10	7	10	7	7
GCGAGCGTTAATCGGAATTACTGGGCGTAAAGCGTGCGTAGGTGGTTCGTTGTGTCTGTGGTGAAAGCCCCGGGCTTAACCTGGGAATGGCCATGGAAACTGGCGAGCTGGAGTGTGGCAGAGGGGGGTGGAATTCCGCGTGTAGCAGTGAAATGCGTAGAGATGCGGAGGAACACCGATGGCGAAGGCAGCCCCCTGGGCTAACACTGACGCTGAGGCACGAAAGCGTGG	636	47	28	42	29	8	17	19	27	10	21	50	3	10	58	53	53	8	20	27	22	24	7	8	8	2	5	8	2	4	6	8	4	0	23	11	9	4	12	4	4	0	0	0	0	0	0	0	0
CCGAGTGGTCGGGACGATTATTGGGCCTAAAGCATCCGTAGCCGGCCTTACAAGTCCTCCGTTAAATCCAGCTGCTTAACAGATGGGCTGCGGAGGATACTATAAGACTAGGAGGCAGGAGAGGCAAGCGGTACTCAGTGGGTAGGGGTAAAATCCGTTGATCCATTGAAGACCACCAGTGGCGAAGGCGGCTTGCCAGAATGCGCTCGACGGTGAGGGATGAAAGCTGGG	637	0	1	7	3	3	2	1	1	0	3	2	3	0	2	5	1	1	6	3	4	1	1	0	0	0	2	0	0	0	0	0	0	0	1	0	0	0	0	0	0	0	0	0	0	0	0	0	0
GCAAGCGTTGTTCGGAATTACTGGGCGTAAAGGGCGCGTAGGCGGCCTTCTAAGTCGAACGTGAAATCCCTGGGCTCAACCCAGGAACTGCGTCCGATACTGAAAGGCTTGAATCCGGGAGAGGGATGCGGAATTCCAGGTGTAGCGGTGAAATGCGTAGATATCTGGAGGAACACCGGTGGCGAAGGCGGCATCCTGGACCGGTATTGACGCTGAGGCGCGAAAGCCAGG	638	18	44	34	22	29	21	25	39	34	17	28	9	14	27	46	25	12	21	18	12	0	0	0	0	0	0	0	0	0	0	0	0	0	0	0	0	0	0	0	0	0	0	0	0	0	1	0	0
GCGAGCGTTAATCGGAATTACTGGGCGTAAAGCGCGCGTAGGCGGCTTTTCAAGTCGATTGTGAAATCCCCGGGCTTAACCTGGGAACTGCAGTCGAGACTGTCTAGCTAGAGTATGGGAGAGGGAAGTGGAATTTCAGGTGTAGCGGTGAAATGCGTAGATATCTGAAGGAACATCAGTGGCGAAAGCGACTTCCTGGACCAATACTGACGCTCATGTGCGAAAGCGTGG	639	6	5	1	2	2	4	4	0	1	2	5	0	4	3	7	3	0	6	1	1	8	3	3	6	0	2	4	1	4	1	3	2	4	2	2	2	0	5	0	3	17	14	18	9	20	18	23	25
GCAAGCGTTGTTCGGATTTACTGGGCGTAAAGGGCGCGTAGGCGGCGCGGTAAGTCACTTGTGAAATCTCTGAGCTTAACTCAGAACGGCCAAGTGATACTGCAGTGCTAGAGTGCAGAAGGGGCAATCGGAATTCTTGGTGTAGCGGTGAAATGCGTAGATATCAAGAGGAACACCTGAGGTGAAGACGGGTTGCTGGGCTGACACTGACGCTGAGGCGCGAAAGCCAGG	640	6	19	11	13	11	4	8	15	10	5	8	3	6	19	25	21	9	14	10	4	0	0	0	0	0	0	0	0	0	0	0	0	0	0	0	0	0	0	0	0	6	6	10	8	5	10	10	6
GCAAGCGTTATCCGGATTCACTGGGTTTAAAGGGTGCGTAGGCGGGCAGGTAAGTCAGTGGTGAAATCTCCGAGCTTAACTCGGAAACTGCCGTTGATACTATTTGTCTTGAATGTTGTGGAGGTAAGCGGAATATGTCATGTAGCGGTGAAATGCTTAGATATGACATAGAACACCAATTGCGAAGGCAGCTTACTACACAATCATTGACGCTGAGGCACGAAAGCGTGG	641	2	0	8	0	4	2	1	6	0	0	2	0	1	1	1	2	1	0	0	0	4	14	22	23	15	9	23	32	6	2	23	9	27	0	13	6	12	12	25	2	0	0	0	0	0	0	0	0
GCAAGCGTTGTCCGGAATTATTGGGCGTAAAGAGCTCGTAGGCGGTTTGTCGCGTCTGGTGTGAAAATCCAGGGCTTAACCCTGGACCTGCATCGGGTACGGGCAGACTAGAGTGCGGTAGGGGAGATCGGAATTCCTGGTGTAGCGGTGAAATGCGCAGATATCAGGAGGAACACCGGTGGCGAAGGCGGATCTCTGGGCCGTAACTGACGCTGAGGAGCGAAAGCATGG	642	4	13	22	20	23	14	19	19	13	5	16	8	23	13	13	16	7	7	9	4	1	8	3	8	11	10	7	3	2	2	5	11	17	1	5	4	7	3	12	3	0	0	0	0	0	0	0	0
GCGAGCGTTGTCCGGAATTATTGGGCGTAAAGAGCTCGTAGGCGGCCTGTCGCGTCGGATGTGAAAGCCCGGGGCTTAACCCCGGGTCTGCATTCGATACGGGCAGGCTGGAGTGTGGTAGGGGAGATCGGAATTCCTGGTGTAGCGGTGAAATGCGCAGATATCAGGAGGAACACCGGTGGCGAAGGCGGATCTCTGGGCCATTACTGACGCTGAGGAGCGAAAGCGTGG	643	0	0	0	0	0	0	0	0	0	0	0	0	0	0	0	0	0	0	0	0	0	0	0	0	1	0	1	0	0	3	0	0	0	0	0	1	0	0	0	10	0	0	0	0	0	0	0	0
GCAAGCGTTGTCCGGATTTATTGGGTTTAAAGGGTGCGTAGGCGGCCCTGTAAGTCAGTGCTGAAATATCCCGGCTTAACCGGGAGGGTGGCATTGATACTGCGGGGCTAGAGTACAGATGAGGTAGGCGGAATTGACGGTGTAGCGGTGAAATGCTTAGATATCGTCAAGAACACCTATAGCGAAGGCAGCTTACTAGGCTGTAACTGACGCTGAGGCACGAAAGTGTGG	644	15	7	17	15	3	11	16	7	5	11	17	4	1	23	22	11	1	13	11	3	15	5	4	3	1	1	14	2	4	0	5	4	8	5	7	3	3	4	3	6	1	1	3	4	7	13	5	8
GCTAGCGTTGTTCGGAATTACTGGGCGTAAAGCGCGCGTAGGCGGTTTTTTAAGTCAGAGGTGAAAGCCCAGTGCTCAACACTGGAACTGCCTTTGAAACTGGAAAACTTGAATCTTGGAGAGGTCAGTGGAATTCCGAGTGTAGAGGTGAAATTCGTAGATATTCGGAAGAACACCAGTGGCGAAGGCGACTGACTGGACAAGTATTGACGCTGAGGTGCGAAAGCGTGG	645	6	0	1	2	3	4	0	6	4	0	0	0	1	3	1	3	0	4	3	0	3	0	5	3	1	2	3	2	5	4	2	1	0	3	5	1	0	2	1	3	15	4	7	7	2	9	2	18
GCTAGCGTTGTTCGGATATACTGGGCGTAAAGCGCACGTAGGCGGCGCCGTAAGTCAGGGGTGAAATCCCGGAGCTCAACTCCGGAACTGCCCTTGAAACTGCAGTGCTAGAATTCTGGAGAGGCGAGTGGAATTCCGAGTGTAGAGGTGAAATTCGTAGATATTCGGAAGAACACCAGTGGCGAAGGCGACTCGCTGGACAGACATTGACGCTGAGGTGCGAAAGCGTGG	646	2	12	13	3	7	3	9	7	8	10	2	6	2	14	10	9	6	8	2	3	5	3	1	2	0	2	8	4	1	2	2	6	2	3	0	5	1	5	2	3	11	9	5	9	9	19	11	8
GCAAGCGTTGTCCGGATTCATTGGGCGTAAAGAGCTCGTAGGCGGCTCAGTAAGTCGGGTGTGAAACCCTCAGGCTCAACCTGGGGACGCCACTCGATACTGCTGTGGCTAGAGTCCAGTAGAGGAGTGTGGAATTCCCGGTGTAGCGGTGAAATGCGCAGATATCGGGAGGAACACCAACGGCGAAGGCAGCACTCTGGGCTGGTACTGACGCTGAGGAGCGAAAGCGTGG	647	0	0	0	0	0	0	0	0	0	0	0	0	0	0	0	0	0	0	0	0	0	0	0	0	0	0	0	0	0	0	0	0	0	0	0	0	0	0	0	0	0	1	0	0	0	0	0	0
GCAAGCGTTAATCGGAATTACTGGGCGTAAAGCGTGCGCAGGCGGTTGTGCAAGACAGATGTGAAATCCCCGGGCTCAACCTGGGAACTGCATTTGTGACTGCACAGCTTGAGTGCGGCAGAGGGGGATGGAATTCCGCGTGTAGCAGTGAAATGCGTAGATATGCGGAGGAACACCGATGGCGAAGGCAATCCCCTGGGCCTGCACTGACGCTCATGCACGAAAGCGTGG	648	11	17	15	10	6	5	7	9	12	3	4	1	1	10	26	11	2	6	16	9	0	0	0	0	0	0	0	0	0	0	0	0	0	0	0	0	0	0	0	0	14	7	15	9	29	18	20	11
GCGAGCGTTGTCCGGAATCACTGGGCGTAAAGGGCGCGTAGGTGGCGCGAGTAGTCAACGGTGAAAGCCCGGGGCTCAACCCCGGGTCGGCCGTCGATACTCTCGTGCTTGAGCACTGTAGAGGCAGGTGGAATTCCGGGTGTAGCGGTGGAATGCGTAGAGATCCGGAAGAACACCGGTGGCGAAGGCGGCCTGCTGGGCAGTAGCTGACACTGAGGCGCGACAGCGTGG	649	10	11	24	19	11	5	20	18	15	6	24	5	7	12	11	13	2	6	6	4	3	4	0	3	2	2	8	2	5	6	5	5	6	5	5	4	2	4	1	2	0	0	0	0	0	0	0	0
GCGAGCGTTAATCGGAATTACTGGGCGTAAAGCGTGCGCAGGCGGTTTTGTAAGCCAGATGTGAAATCCCCGGGCTTAACCTGGGAATGGCATTTGGGACTGCAAGGCTGGAGTTTGGCAGAGGAGACTGGAATTCCTGGTGTAGCAGTGAAATGCGTAGATATCAGGAGGAATACCGATGGCGAAGGCAGGTCTCTGGGCTATAACTGACGCTCATGCACGAAAGCGTGG	650	16	21	26	25	14	6	11	9	19	9	33	8	16	21	24	19	8	15	15	9	11	2	3	1	4	2	9	3	3	5	6	1	7	12	5	2	4	4	3	2	1	3	4	3	5	5	10	2
GCGAGCGTTGTCCGGAATTACTGGGCGTAAAGGGCGCGTAGGCGGCTTGGTAAGTCGGGGGTGAAAGTCAGCGGCTCAACCGCTGGACTGCCTTCGAGACTGCCTGGCTTGAGCATGGTAGAGGCTGGCGGAATTCCCGGTGTAGCGGTGGAATGCGTAGAGATCGGGAAGAACATCGGTGGCGAAGGCGGCCAGCTGGGCCATTGCTGACGCTGAGGCGCGACAGCGTGG	651	24	52	25	29	16	13	31	33	43	15	40	9	18	28	34	20	4	15	18	5	7	10	3	2	1	3	10	5	5	2	8	5	5	11	3	1	2	2	1	5	0	0	0	0	0	0	0	0
GCTAGCGTTGCTCGGAATTACTGGGCGTAAAGGGCGCGTAGGCGGCACTGTTAGTCAGGCGTGAAAGTCCTGGGCTCAACCTGGGAACTGCGCTTGATACGGCAGAGCTAGAGGATGGAAGAGGCTCGCGGAATTCCCAGTGTAGAGGTGAAATTCGTAGATATTGGGAAGAACACCGGTGGCGAAGGCGGCGAGCTGGTCCATTACTGACGCTGAGGCGCGACAGCGTGG	652	12	8	32	20	16	10	18	18	11	13	22	7	15	6	16	16	12	6	9	4	3	4	4	2	3	2	12	3	4	5	3	5	4	5	8	6	1	5	3	6	0	0	1	0	0	1	0	0
GCGAGCGTTGTTCGGAATTATTGGGCGTAAAGGGCGCGTAGGCGGTGCGGTAAGTCACCTGTGAAACCTCTGGGCTTAACTCAGAGCCTGCAGGCGAAACTACCGTGCTGGAGTGTGGGAGAGGTGCGTGGAATTCCCGGTGTAGCGGTGAAATGCGTAGATATCGGGAGGAACACCTGTGGCGAAAGCGGCGCACTGGACCACAACTGACGCTGAGGCGCGAAAGCTAGG	653	0	0	0	0	6	0	0	0	0	0	3	0	7	0	0	0	0	0	0	0	0	0	0	0	0	0	0	0	0	1	1	0	1	0	0	0	0	0	0	0	0	0	0	0	0	0	0	0
GCAAGCGTTGTCCGGATTTACTGGGCGTAAAGAGCGTGTAGGCGGCCAAACAGGTCCGTTGTGAAAACTGGAGGCTCAACCTCCAGACGTCGACGGAAACCGTATGGCTAGAGTCCGGAAGAGGAGAGTGGAATTCCTGGTGTAGCGGTGAAATGCGCAGATATCAGGAAGAACACCTATGGCGAAGGCAGCTCTCTGGGACGGTACTGACGCTGAGACGCGAAAGCGTGG	654	18	5	16	9	1	6	8	7	0	18	16	6	4	29	27	12	1	6	5	8	20	1	9	1	1	5	3	4	1	14	9	5	1	14	6	3	1	13	2	7	13	11	25	9	13	10	19	20
GCAAACGTTGTTCGGAATTACTGGGCGTAAAGCGCGTGTAGGCGGCTATGCAAGTCGGATGTGAAAGCCCTCGGCTCAACCGGGGAAGTGCACCCGAAACTGCAAAGCTAGAGTCTCGGAGAGGATCGTGGAATTCTCGGTGTAGAGGTGAAATTCGTAGATATCGAGAGGAACACCGGTGGCGAAGGCGGCGATCTGGACGATGACTGACGCTGAGACGCGAAAGCGTGG	655	8	18	7	12	7	9	12	11	17	2	17	4	11	10	28	7	8	6	6	4	6	5	3	2	1	2	3	2	0	2	3	1	3	5	2	7	8	2	1	4	0	2	0	0	1	5	0	3
GCAAGCGTTAATCGGAATTACTGGGCGTAAAGCGTGCGTAGGCGGTTGGTTAAGTCTGTCGTGAAAGCCCTGGGCTCAACCTGGGAATGGCGATGGATACTGGCCAGCTAGAGTGTGATAGAGGATGGCGGAATTCCCGGTGTAGCGGTGAAATGCGTAGAGATCGGGAGGAACATCCGTGGCGAAGGCGGCCATCTGGATCAACACTGACGCTGAGGCACGAAAGCGTGG	656	3	4	5	4	2	0	7	4	5	1	4	1	0	8	4	6	0	6	4	0	2	6	3	3	4	2	10	1	2	2	1	0	1	1	3	3	0	2	0	3	11	24	24	12	16	24	25	15
GCAAGCGTTGTCCGGAATTACTGGGCGTAAAGAGTTCGTAGGCGGTTTGTCACGTCGTTTGTGAAAACTCACAGCTCAACTGTGAGCCTGCAGGCGATACGGGCAGACTTGAGTACTGCAGGGGAGACTGGAATTCCTGGTGTAGCGGTGAAATGCGCAGATATCAGGAGGAACACCGGTGGCGAAGGCGGGTCTCTGGGCAGTAACTGACGCTGAGGAACGAAAGCGTGG	657	1	3	6	13	7	1	7	5	3	4	8	1	7	8	7	6	3	4	1	0	0	0	0	0	0	0	0	0	0	0	0	0	0	0	0	0	0	0	0	0	0	1	2	0	1	2	1	0
GCAAGCGTTGTTCGGAATTATTGGGCGTAAAGGGCGCGTAGGCGGTGCGGTAAGTCACCTGTGAAACCTCTAGGCTCAACCTAGAGCCTGCAGGCGAAACTGCCGTGCTTGAGGGTGGGAGAGGTGCGTGGAATTCCCGGTGTAGCGGTGAAATGCGTAGATATCGGGAGGAACACCTGTGGCGAAAGCGGCGCACTGGACCACATCTGACGCTGAGGCGCGAAAGCTAGG	658	0	28	11	9	35	7	14	33	29	2	7	2	25	5	4	7	6	7	1	0	0	8	1	1	8	3	6	7	1	0	4	1	11	3	2	3	12	0	1	0	0	0	0	0	0	0	0	0
GCGAGCGTTAATCGGAATTACTGGGCGTAAAGCGTGCGCAGGCGGTTCTCCAAGTCCGTTGTGAAAGCCCCGGGCTCAACCTGGGAATGGCAGTGGAAACTAGGGGACTGGAATCTGGCAGAGGGGGGTGGAATGCCGCGTGTAGCAGTGAAATGCGTAGAGATGCGGCGGAACACCGATGGCGAAGGCAGCCCCCTGGGCTGAGATTGACGCTCAGGCACGAAAGCGTGG	659	0	7	1	5	31	3	5	17	16	1	4	4	8	2	0	3	8	2	1	0	0	3	0	1	3	0	2	0	0	1	0	0	5	0	0	1	3	0	1	1	0	0	0	0	0	0	0	0
GCGAGCGTTAATCGGAATTACTGGGCGTAAAGCGTGCGTAGACGGTTATCTAAGTCGGATGTGAAAGCCCCGGGCTCAACCTGGGAATTGCATTCGAGACTGAATAGCTAGGGTGCGGTAGAGGGAAGCGGAATTTCCGGTGTAGCGGTGAAATGCGTAGATATCGGAAGGAACATCAGTGGCGAAAGCGGCTTCCTGGACCAGCACCGACGTTCAGGCACGAAAGCGTGG	660	17	36	11	17	18	7	24	17	12	15	32	6	8	20	23	38	5	27	17	4	7	6	2	5	1	1	14	5	3	1	4	5	8	6	6	7	1	0	0	1	2	1	2	2	3	2	1	1
GCGAGCGTTGTCCGGAATTATTGGGCGTAAAGAGCTCGTAGGCGGCCTGTTGCGTCTGCTGTGAAAGCCCGGGGCTTAACCCCGGGTCTGCAGTGGATACGGGCAGGCTAGAGTTCGGCAGGGGAGACTGGAATTCCTGGTGTAGCGGTGAAATGCGCAGATATCAGGAGGAACACCGGTGGCGAAGGCGGGTCTCTGGGCCGATACTGACGCTGAGGAGCGAAAGCGTGG	661	0	0	0	0	0	0	0	1	0	1	0	0	0	0	1	0	1	0	3	1	0	0	0	0	0	0	0	0	0	0	0	0	0	0	0	0	0	0	0	0	8	13	15	6	25	8	17	7
GCGAGCGTTGTCCGGATTTATTGGGCGTAAAGCGTGCGTAGGCGGCTGCGCAAGTCGGTTGTGAAACCCCGGGGCTCAACCCCGGAACTGCATCCGATACTGCGTGGCTAGAGGTAGGTAGGGGAGATCGGAATTCCTGGTGTAGCGGTGAAATGCGCAGATATCAGGAGGAACACCGGTGGCGAAGGCGGATCTCTGGGCCTTACCTGACGCTCAGGCACGAAAGCTAGG	662	20	63	40	38	44	22	39	48	50	9	41	6	35	49	28	37	13	28	16	11	6	13	3	5	8	12	11	6	5	4	7	12	6	7	8	7	5	4	9	9	0	0	0	0	0	0	0	0
GCGAGCGTTAATCGGAATTACTGGGCGTAAAGTGTGCGCAGGCGGCCGCGCAAGTCGAGTGTGAAATCCCCGAGCTTAACTTGGGAATTGCGCTCGAAACTACGTGGCTGGAGTGTGGCAGAGGAAGGTGGAATTCCACGTGTAGCGGTGAAATGCGTAGATATGTGGAGGAACACCGATGGCGAAGGCAGCCTTCTGGGCCAACACTGACGCTCATGCACGAAAGCGTGG	663	4	9	12	6	10	8	13	15	13	2	15	1	4	9	13	13	6	6	6	3	5	4	1	3	1	5	6	2	1	1	3	0	4	3	1	3	2	2	3	0	0	0	0	0	0	0	0	0
GCAAGCGTTGTCCGGAATTATTGGGCGTAAAGAGCTCGTAGGTGGCTGGTCACGTCTGCCGTGAAAGCCCGCAGCTTAACTGCGGGTCTGCGGTGGATACGGGCCGGCTAGAGGTAGGTAGGGGCAAGTGGAATTCCTGGTGTAGCGGTGAAATGCGCAGATATCAGGAGGAACACCGGTGGCGAAGGCGGCTTGCTGGGCCTTACCTGACGCTGAGGAGCGAAAGCGTGG	664	8	21	14	10	13	11	19	18	7	11	11	7	26	8	11	6	1	8	4	7	9	3	6	9	2	7	8	15	7	13	24	6	4	6	7	3	2	4	5	8	0	0	0	1	2	0	2	1
GCTAGCGTTGTTCGGATTTACTGGGCGTAAAGCGCACGTAGGCGGATTGGTCAGTTAGGGGTGAAATCCCAGAGCTCAACTCTGGAACTGCCTTTAATACTGCCAGTCTAGAGTCCGGAAGAGGTAAGTGGAACTCCTAGTGTAGAGGTGGAATTCGTAGATATTAGGAAGAACACCAGTGGCGAAGGCGGCTTACTGGTCCGGTACTGACGCTGAGGTGCGAAAGCGTGG	665	3	7	4	1	6	7	16	4	6	2	4	4	18	13	9	5	0	9	12	9	24	11	14	21	11	23	18	20	26	16	12	13	6	9	25	13	24	12	18	14	2	3	1	3	0	2	2	0
GCAAGCGTTGTTCGGAATTACTGGGCGTAAAGGGCGCGTAGGCGGCCTGCTAAGTCGGACGTGAAATCCCTCGGCTCAACCGGGGAACTGCGTCCGATACTGGCGAGGCTTGAATCCGGGAGAGGGATGTGGAATTCCAGGTGTAGCGGTGAAATGCGTAGATATCTGGAGGAACACCAGTGGCGAAGGCGGCATCCTGGACCGGTATTGACGCTGAGGCGCGAAAGCTAGG	666	15	14	17	16	7	8	17	17	16	10	28	12	8	15	24	19	6	16	8	17	0	0	0	0	0	0	0	0	0	0	0	0	0	0	0	0	0	0	0	0	2	2	0	4	5	3	8	4
GCAAGCGTTGTCCGGAATTATTGGGCGTAAAGCGCGCGCAGGCGGTTCCTTAAGTCTGATGTGAAAGCCCCCGGCTCAACCGGGGAGGGTCATTGGAAACTGGGGAACTTGAGTGCAGAAGAGGAGAGCGGAATTCCACGTGTAGCGGTGAAATGCGTAGAGATGTGGAGGAACACCAGTGGCGAAGGCGGCTCTCTGGTCTGTAACTGACGCTGAGGCGCGAAAGCGTGG	667	2	2	4	2	3	0	2	3	0	4	1	0	2	6	2	0	0	3	3	3	0	0	0	0	0	0	0	0	0	0	0	0	0	0	0	0	0	0	0	0	36	21	39	29	26	36	14	14
GCAAGCGTTACTCGGAATTACTGGGCGTAAAGCGTGCGTAGGTGGTTTGTTAAGTCCGATGTGAAAGCCCTGGGCTCAACCTGGGAACTGCATTGGATACTGGCAGGCTAGAGTGCGGTAGAGGGGTGTGGAATTCCCGGTGTAGCAGTGAAATGCGTAGATATCGGGAGGAACATCTGTGGCGAAGGCGACACCCTGGACCAGCACTGACACTGAGGCACGAAAGCGTGG	668	0	0	0	0	0	3	1	0	0	0	0	0	0	0	0	0	0	0	1	0	0	0	0	0	0	0	0	0	0	0	0	0	0	0	0	0	0	0	0	0	6	8	8	1	1	8	6	4
GCTAGCGTTGTTCGGAATTACTGGGCGTAAAGGGCGCGTAGGCGGTGTGTCAAGTCAGGCGTGAAAGCCCCGGGCTCAACCTGGGAACAGCGCTTGAGACTGGCACGCTCGAGTTCGGGAGAGGATGGTGGAATTCCCAGTGTAGAGGTGAAATTCGTAGATATTGGGAAGAACACCGATGGCGAAGGCAGCCATCTGGACCGACACTGACGCTGAGGCGCGAAAGCGTGG	669	0	0	0	0	0	0	0	0	0	0	3	0	0	0	0	0	1	0	1	0	0	0	0	0	0	0	0	0	0	0	0	0	0	0	0	2	0	0	0	0	0	0	0	0	0	0	0	0
GCTAGCGTTGCTCGGAATTACTGGGCGTAAAGGGCGCGTAGGCGGATATCTAAGTTGGGGGTGAAATCCCGGGGCTCAACCTCGGAATTGCCTTCAAAACTGGATATCTTGAGTTCGGGAGAGGTGAGTGGAACTCCGAGTGTAGAGGTGAAATTCGTAGATATTCGGAAGAACACCAGTGGCGAAGGCGACTCACTGGCCCGATACTGACGCTGAGGCGCGAAAGCGTGG	670	11	12	22	5	15	7	12	24	18	7	20	1	8	11	24	10	12	5	6	6	10	4	3	11	4	4	11	6	4	8	7	3	1	10	1	4	1	8	4	6	0	0	0	0	0	0	0	0
GCTAGCGTTGTTCGGAATTACTGGGCGTAAAGCGCGCGTAGGCGGCTTTGTAAGTCAGAGGTGAAAGCCTGGAGCTCAACTCCAGAACTGCCTTTGAGACTGCATCGCTAGAATCATGGAGAGGTAAGTGGAATTCCGAGTGTAGAGGTGAAATTCGTAGATATTCGGAAGAACACCAGTGGCGAAGGCGACTTACTGGACATGTATTGACGCTGAGGTGCGAAAGCGTGG	671	8	19	24	8	13	10	25	21	12	21	17	9	4	14	15	20	7	9	8	4	10	3	7	3	2	8	11	2	1	4	5	5	4	7	6	7	9	4	6	8	1	2	2	0	2	2	3	2
GCAAGCGTTGTCCGGAATCATTGGGCGTAAAGAGCGTGTAGGCGGCCCGATAAGTCCGCTGTGAAAGTCGAGGGCTCAACCCTCGAATGCCGGCGGATACTGTCGGGCTAGAGTCCGGAAGAGGCGAGTGGAATTCCTGGTGTAGCGGTGAAATGCGCAGATATCAGGAGGAACACCGATGGCGAAGGCAGCTCGCTGGGACGGTACTGACGCTGAGACGCGAAAGCGTGG	672	9	11	17	7	5	3	9	10	5	12	14	3	2	13	9	15	4	5	6	15	4	4	2	1	3	4	5	1	1	2	7	2	1	10	5	4	5	4	4	6	1	1	1	1	0	1	0	1
CCAAGCGTTGTTCGGAATCACTGGGCGTAAAGGGAGCGTAGGCGGCGCGGTAAGTCAGATGTGAAATCCCGGGGCTCAACCCCGGAACTGCATCCGATACTGCCGTGCTTGAGGGTTGGAGAGGTAGCTGGAATTATCGGTGTAGCAGTGAAATGCGTGGATATCGATAGGAACACTCGTGGCGAAGGCGAGCTACTGGACAACATCTGACGCTGAGGCTCGAAGGCTAGG	673	5	17	13	2	2	6	16	9	7	19	6	6	1	21	26	12	4	39	19	21	29	6	10	12	8	11	24	22	14	13	20	8	7	3	21	5	21	15	10	16	1	0	2	0	2	1	1	4
GCTAGCGTTGCTCGGAATCACTGGGCGTAAAGCGCACGTAGGCGGATTTCTAAGTCAGGGGTGAAATCCTGGAGCTCAACTCCAGAACTGCCTTTGATACTGGGAATCTCGAGTCCGGGAGAGGTGAGTGGAACTGCGAGTGTAGAGGTGAAATTCGTAGATATTCGCAAGAACACCAGTGGCGAAGGCGGCTCACTGGCCCGGTACTGACGCTGAGGTGCGAAAGCGTGG	674	16	28	22	16	18	16	20	20	31	14	22	6	9	24	25	29	15	17	18	16	5	6	2	4	1	8	8	5	3	5	3	4	2	7	4	8	6	2	2	4	0	0	0	0	0	0	0	0
GCTAGCGTTGTCCGGAATCATTGGGCGTAAAGCGCGCGTAGGCGGCCCGGTAAGTCCGCTGTAAAAGTCAGGGGCTCAACCCTTGAACGCCGGTGGATACTGCCGGGCTAGAGTCCGGAAGAGGCGAGTGGAATTCCTGGTGTAGCGGTGGAATGCGCAGATATCAGGAGGAACACCAATAGCGAAGGCAGCTCGCTGGGACGGTACTGACGCTCAGGCGCGAAAGCGTGG	675	0	5	0	1	0	4	2	0	0	2	5	2	1	1	0	1	2	2	1	3	6	1	0	0	0	3	1	0	0	2	1	1	1	1	0	0	0	3	1	2	1	0	2	0	0	2	5	3
GCAAGCGTTGTCCGGAATCACTGGGCGTAAAGGGCGCGTAGGTGGCCTGATAAGTAGGGGGTGAAATCCTGGGGCTTAACCTCAGGGCTGCCTTCTAGACTGTCCGGCTTGAGCACAGTAGAGGCAGGTGGAATTCCCGGTGTAGCGGTGGAATGCGTAGAGATCGGGAAGAACATCGGTGGCGAAGGCGGCCTGCTGGGCTGTTGCTGACACTGAGGCGCGACAGCGTGG	676	34	40	36	23	11	26	32	33	20	28	44	10	14	37	39	36	4	24	19	20	10	3	3	4	0	5	10	3	4	1	8	8	3	8	8	8	3	6	3	3	0	0	0	0	0	0	0	0
GCTAGCGTTGTTCGGAATTACTGGGCGTAAAGCGCACGTAGGCGGATTGTTAAGTCAGAGGTGAAATCCCGGAGCTCAACTTCGGAACTGCCTTTGATACTGGCAATCTAGAGTCCGGAAGAGGTTAGTGGAATTCCCAGTGTAGAGGTGAAATTCGTAGATATTGGGAAGAACACCAGTGGCGAAGGCGGCTAACTGGTCCGGTACTGACGCTGAGGTGCGAAAGCGTGG	677	15	8	9	8	9	12	5	3	5	3	9	3	12	8	5	4	4	8	8	4	7	1	3	2	2	1	11	2	0	1	9	3	1	2	2	1	2	2	2	2	6	8	4	3	8	9	18	10
GCTAGCGTTGCTCGGAATTACTGGGCGTAAAGCGCACGTAGGCGGATTGTTAAGTCGGGGGTGAAATCCTGGAGCTCAACTCCAGAACTGCCTTCGATACTGGCGATCTCGAGTTCGGGAGAGGTGAGTGGAACTGCGAGTGTAGAGGTGAAATTCGTAGATATTCGCAAGAACACCAGTGGCGAAGGCGGCTCACTGGCCCGATACTGACGCTGAGGTGCGAAAGCGTGG	678	6	56	4	52	83	1	18	39	71	1	34	2	65	3	9	12	24	12	9	3	0	0	0	0	0	0	0	0	0	0	0	0	0	0	0	0	0	0	0	0	0	0	0	0	0	1	0	0
GCTAGCGTTGTTCGGAATTACTGGGCGTAAAGCGCACGTAGGCGGCTTTGTAAGTTAGAGGTGAAAGCCTGGGGCTCAACTCCAGAATTGCCTTTAAGACTGCATCGCTTGAACGTCGGAGAGGTGAGTGGAATTCCGAGTGTAGAGGTGAAATTCGTAGATATTCGGAAGAACACCAGTGGCGAAGGCGGCTCACTGGACGACTGTTGACGCTGAGGTGCGAAAGCGTGG	679	0	0	0	0	0	0	1	0	0	0	0	0	0	2	0	1	0	0	0	0	0	0	0	0	0	0	0	0	0	0	0	0	0	0	0	0	0	0	0	0	9	17	7	18	4	16	24	21
GCGAGCGTTAATCGGAATTACTGGGCGTAAAGCGTGCGCAGGCGGTTCGTTGTGTCGGTGGTGAAAGCCCCGGGCTCAACCTGGGAATGGCCATGGAAACTGGCGAACTGGAGTGTGGCAGAGGGGGGTGGAATTCCGCGTGTAGCAGTGAAATGCGTAGAGATGCGGAGGAACACCGATGGCGAAGGCAGCCCCCTGGGCTAGCACTGACGCTCAGGCACGAAAGCGTGG	680	28	18	53	23	11	18	25	18	15	19	40	15	8	60	37	35	8	21	11	26	0	0	0	0	0	0	0	0	0	0	0	0	0	0	0	0	0	0	0	0	0	0	0	0	1	0	0	0
GCAAGCGTTGTCCGGAATTATTGGGCGTAAAGCGCGCGCAGGCGGTCATTTAAGTCTGGTGTTTAATCCTGGGGCTCAACCCCAGTTCGCATCGGAAACTGGATGACTTGAGTGTAGGAGAGGAAAGTGGAATTCCACGTGTAGCGGTGAAATGCGTAGAGATGTGGAGGAACACCAGTGGCGAAGGCGACTTTCTGGCCTATAACTGACGCTGAGGCGCGAAAGCGTGG	681	5	16	14	10	32	9	18	22	13	4	15	7	21	8	18	7	6	9	1	6	15	9	11	6	6	3	15	4	4	3	10	4	7	9	8	12	6	9	6	6	2	0	0	0	0	0	0	0
TCAAGCGTTGTTCGGAATCACTGGGCGTAAAGGGTGCGTAGGTGGCGTGGAAAGTCAGATGTGAAATCCGGGGGCTCAACCTCCGAATAGCATCCGATACTCCCATGCTAGAGAACTGGAGGGGGATCTGGAATTCTCGGTGTAGCAGTGAAATGCGTAGATATCGAGAGGAACACTAGTGGCGAAGGCGAGATCCTGGACAGTATCTGACACTGATGCACGAAGGTCAGG	682	4	3	0	6	1	8	4	6	8	2	5	0	0	12	5	10	1	9	4	7	8	5	2	2	1	6	12	5	3	4	4	1	7	4	10	2	0	8	3	2	8	14	15	7	4	13	11	29
CCAAGCGTTATCCGGATTTATTGGGTTTAAAGGGTGCGTAGGCGGCTTATTAAGTCAGGGGTGAAAGACGGTGGCTCAACCATCGCAGTGCCCTTGATACTGATGAGCTTGAATACACTTGAGGTAGGCGGAATGTGACAAGTAGCGGTGAAATGCATAGATATGTCACAGAACACCAATTGCGAAGGCAGCTTACTAAGGTGCAATTGACGCTGAGGCACGAAAGCGTGG	683	13	11	49	17	31	14	36	31	12	12	38	17	9	14	22	20	20	8	33	8	7	3	3	5	0	9	14	3	1	4	7	10	5	13	18	9	10	6	11	8	1	2	0	2	3	1	0	2
GCCAGCGTTATTCGGAATTATTGGGCGTAAAGGGCGCGTAGGCGGCCATGCGTGTCTTCCGTGAAATCCCTCGGCTCAACCGAGGACGTGCGGAAGAAACTGCAAGGCTCGAGTCCGGAAGAGGGGGGCGGAATTCCCAGTGTAGCGGTGAAATGCGTAGATATTGGGAGGAACACCAGTGGCGAAGGCGGTCCCCTGGGCCGGAACTGACGCTGAGGCGCGAAAGCGTGG	684	4	14	10	16	18	2	9	13	22	1	6	2	12	5	9	12	7	6	2	0	5	0	2	2	0	1	0	3	0	2	2	1	1	2	0	3	6	1	0	1	2	1	1	3	0	2	3	1
GCAAGCGTTGTCCGGATTTATTGGGCGTAAAGAGCGTGTAGGCGGCCAGACAGGTCCGTTGTGAAAACTGGAGGCTTAACCTTCAGACGTCGATGGAAACCGTCTGGCTAGAGTCCGGAAGAGGAGAGTGGAATTCCTGGTGTAGCGGTGAAATGCGCAGATATCAGGAAGAACACCCGTGGCTAAGGCGGCTCTCTAGTACGGTACTGACGCTGAGACGCGAAAGCGTGG	685	8	15	11	9	6	6	6	19	12	7	10	3	7	8	12	13	3	12	4	5	9	9	3	6	2	1	10	7	3	5	6	8	6	10	6	4	6	6	6	9	1	0	0	0	0	0	1	0
GCTAGCGTTGTTCGGAATTACTGGGCGTAAAGCGCACGTAGGCGGCCATTCAAGTCAGAGGTGAAAGCCCAGGGCTCAACCCTGGAACTGCCTTTGAAACTAGATGGCTAGAATCCTGGAGAGGCGAGTGGAATTCCGAGTGTAGAGGTGAAATTCGTAGATATTCGGAAGAACACCAGTGGCGAAGGCGACTCGCTGGACAGGTATTGACGCTGAGGTGCGAAAGCGTGG	686	0	0	0	0	0	0	0	0	0	0	0	0	0	1	0	0	0	0	0	1	0	0	0	0	0	0	0	0	0	0	0	0	0	0	0	0	0	0	0	0	5	12	17	20	22	26	37	18
GCAAGCGTTAATCGGAATTACTGGGCGTAAAGCGCGCGTAGGTGGCTTGATAAGTTGGATGTGAAATCCCCGGGCTCAACCTGGGAACTGCATCCAAAACTGTCTGGCTAGAGTGTGGTAGAGGGTAGTGGAATTTCCAGTGTAGCGGTGAAATGCGTAGATATTGGAAGGAACACCAGTGGCGAAGGCGACTACCTGGACTAACACTGACACTGAGGTGCGAAAGCGTGG	687	1	0	0	0	0	0	0	0	0	0	0	0	0	0	0	0	0	0	0	1	6	0	0	0	0	0	0	0	0	0	0	0	0	0	0	0	0	0	0	0	2	10	65	2	3	23	1	7
GCAAGCGTTGTCCGGAATCATTGGGCGTAAAGCGCGTGTAGGCGGTCCGATAAGTTCGCTGTGAAAGTCGGGGGCTTAACCCTCGGATGCCGGTGAATACTGTCGGGCTTGAGTACGGAAGAGGCGAGTGGAATTCCTGGTGTAGCGGTGAAATGCGCAGATATCAGGAGGAACACCAATTGCGAAGGCAGCTCGCTGGGACGTTACTGACGCTGAGACGCGAAAGCGTGG	688	3	8	10	10	13	4	7	13	6	3	10	0	8	6	11	6	4	2	2	1	3	3	0	6	3	5	4	0	5	0	3	1	2	5	5	3	2	3	4	4	0	0	0	0	0	0	0	0
GCAAGCGTTGTCCGGATTTATTGGGCGTAAAGAGCGTGTAGGCGGCCTGGCAGGTCCGTTGTGAAAACCCGAGGCTCAACTTCGGGACGTCGATGGAAACCGCAAGGCTAGAGTCCGGAAGAGGAGAGTGGAATTCCCGGTGTAGCGGTGAAATGCGCAGATATCGGGAAGAACACCCGTGGCGAAGGCGGCTCTCTGGGACGGTACTGACGCTGAGACGCGAAAGCGTGG	689	2	1	1	1	1	0	1	1	0	0	1	0	0	2	1	0	0	1	0	0	2	1	0	0	1	3	2	3	2	5	4	2	1	3	0	2	1	1	1	9	2	4	5	2	11	0	4	2
GCAAGCGTTGTTCGGATTTACTGGGCGTAAAGGGCGCGTAGGCGGTCAGCACAAGTCAATTGTGAAATCTCCGAGCTTAACTCGGAAAGGTCAACTGAAACTGTGCGACTAGAGTGCGGAAGGGGCAACTGGAATTCTTGGTGTAGCGGTGAAATGCGTAGATATCAAGAGGAACACCTGCGGCGAAGGCGGGTTGCTGGGCCGACACTGACGCTGAAGCGCGAAAGCCAGG	690	3	33	28	15	37	8	23	46	59	8	13	3	14	2	16	14	23	9	3	3	1	2	2	0	0	0	2	2	2	0	3	2	5	0	3	3	5	2	1	2	0	0	0	0	0	0	0	0
GCTAGCGTTGTTCGGAATTACTGGGCGTAAAGCGCGCGTAGGCGGCTTTGTAAGTTAGAGGTGAAAGCCCGGAGCTCAACTCCGGAACTGCCTTTAAGACTGCATCGCTAGAACGTTGGAGAGGTGAGTGGAATTCCGAGTGTAGAGGTGAAATTCGTAGATATTCGGAAGAACACCAGTGGCGAAGGCGACTCACTGGACAACTGTTGACGCTGAGGTGCGAAAGCGTGG	691	1	6	3	1	9	2	5	5	6	4	2	1	6	1	2	1	2	7	2	1	0	0	1	2	3	4	5	3	2	1	2	3	9	5	2	2	8	0	0	1	1	0	1	0	0	1	0	0
GCAAGCGTTATCCGGATTCACTGGGTTTAAAGGGTGCGTAGGCGGGTTGGTAAGTCCGTGGTGAAATCTCCGAGCTTAACTCGGAAACTGCCGTGGATACTATCAATCTTGAATATCGTGGAGGTAAGCGGAATATGTCATGTAGCGGTGAAATGCTTAGAGATGACATAGAACACCAATTGCGTAGGCAGCTTACTACACGATCATTGACGCTGAGGCACGAAAGCGTGG	692	8	3	12	11	5	10	11	17	12	3	20	4	5	4	4	6	6	2	3	4	1	0	2	0	0	1	1	1	0	2	2	2	0	5	3	1	5	0	0	3	0	0	0	2	1	0	0	2
GCAAGCGTTGTCCGGATTTATTGGGCGTAAAGCGCGTGTAGGCGGCTTGGCAAGTCCGCTGTGAAAACTCGAGGCTCAACCTCGAGCTGTCGGTGGAAACTGCCTGGCTAGAGTCCGGAAGAGGAGTGTGGAATTCCTGGTGTAGCGGTGAAATGCGCAGATATCAGGAAGAACACCTATGGCGAAGGCAGCACTCTGGGACGGTACTGACGCTGAGACGCGAAAGCGTGG	693	0	4	3	4	6	2	1	4	6	2	1	2	6	2	2	3	3	1	0	1	0	1	1	0	1	1	1	3	1	1	3	0	2	3	1	0	0	0	2	3	0	0	0	0	0	0	0	0
GCAAGCGTTAATCGGAATTACTGGGCGTAAAGCGTGCGCAGGCGGTTCGGAAAGAAAGATGTGAAATCCCAGAGCTTAACTTTGGAACTGCATTTTTAACTACCGAGCTAGAGTGTGTCAGAGGGAGGTGGAATTCCGCGTGTAGCAGTGAAATGCGTAGATATGCGGAGGAACACCGATGGCGAAGGCAGCCTCCTGGGATAACACTGACGCTCATGCACGAAAGCGTGG	694	1	16	2	33	3	8	6	18	2	3	1	9	2	2	2	4	1	8	9	5	18	24	40	31	51	18	22	7	42	6	3	13	15	19	14	9	56	34	30	15	3	0	4	4	1	5	1	4
GCAAGCGTTGTCCGGAATCATTGGGCGTAAAGAGCGCGTAGGCGGCCCTGTAAGTCCGCTGTGAAAGTCAAGGGCTCAACCCTTGGATGCCGGTGGATACTGCAGGGCTAGAGTCCGGAAGAGGCGAGTGGAATTCCTGGTGTAGCGGTGAAATGCGCAGATATCAGGAGGAACACCGATGGCGAAGGCAGCTCGCTGGGACGGTACTGACGCTGAGGCGCGAAAGCGTGG	695	2	7	5	16	16	2	11	5	9	4	7	3	8	5	14	8	8	7	5	1	1	2	2	2	2	6	5	2	0	1	2	0	2	2	2	1	5	2	1	2	0	0	0	0	1	0	0	0
GCAAGCGTTAATCGGAATTACTGGGCGTAAAGCGTGCGCAGGCGGTGATGTAAGACAGATGTGAAATCCCCGGGCTCAACCTGGGAACTGCATTTGTGACTGCATCGCTGGAGTGCGGCAGAGGGGGATGGAATTCCGCGTGTAGCAGTGAAATGCGTAGATATGCGGAGGAACACCGATGGCGAAGGCAATCCCCTGGGCCTGCACTGACGCTCATGCACGAAAGCGTGG	696	0	0	0	0	0	0	0	0	0	0	0	0	0	0	0	0	0	0	0	0	37	19	19	9	7	15	20	9	4	16	15	10	8	30	14	11	6	22	8	27	0	0	0	0	0	0	0	0
GCGAGCGTTGTCCGGATTTACTGGGCGTAAAGAGCGCGCAGGCGGTCGATCAAGTCGGATGTGAAAGCCCCCGGCTCAACTGGGGAGGGTCATTCGATACTGATCGACTCGAAGGCAGGAGAGGGAAGCGGAATTCCCGGTGTAGTGGTGAAATGCGTAGATATCGGGAGGAACACCAGTGGCGAAGGCGGCTTCCTGGCCTGTTCTTGACGCTGAGGCGCGAAAGCTAGG	697	25	17	21	30	8	8	23	20	10	18	38	4	13	32	28	22	3	19	20	18	8	5	4	7	3	0	8	2	1	4	4	2	2	4	3	9	2	3	3	3	0	0	0	0	0	0	0	0
GCGAGCGTTGTCCGGAATCATTGGGCGTAAAGAGCGCGCAGGCGGCTTGGCGAGTCGGGTGTGAAATCCCGGGGCTCAACCCCGTGACTGCATTCGATACTGTCAGGCTAGAGGTAGGTAGGGGAGATCGGAATTCCTGGTGTAGCGGTGAAATGCGCAGATATCAGGAGGAACACCGGTGGCGAAGGCGGATCTCTGGGCCTTACCTGACGCTCAGGCGCGAAAGCTAGG	698	0	0	0	0	0	0	0	0	0	0	0	0	0	0	0	0	0	0	0	0	0	0	0	0	0	0	0	0	0	0	0	0	0	0	0	0	0	0	0	0	17	34	24	14	44	19	50	43
GCAAGCGTTAATCGGAATTACTGGGCGTAAAGCGTGCGCAGGCGGTTGTGCAAGACAGATGTGAAATCCCCGGGCTTAACCTGGGAACTGCATTTGTGACTGCACGGCTAGAGTGCGGCAGAGGGGGATGGAATTCCGCGTGTAGCAGTGAAATGCGTAGATATGCGGAGGAACACCGATGGCGAAGGCAATCCCCTGGGCCTGCACTGACGCTCATGCACGAAAGCGTGG	699	3	2	5	0	1	1	3	2	1	0	8	1	3	0	2	0	4	2	0	0	0	0	0	0	0	0	0	0	0	0	0	0	0	0	0	0	0	0	0	0	8	10	19	19	13	13	14	13
GCAAGCGTTATCCGGATTCACTGGGTTTAAAGGGTGCGTAGGAGGGTAGGTAAGTCAGTGGTGAAATCTTCGAGCTTAACTCGGAAACTGCCGTTGATACTATCTATCTTGAATACCGTGGAGGTGAGCGGAATATGTCATGTAGCGGTGAAATGCTTAGATATGACATAGAACACCAATTGCGAAGGCAGCTCGCTACACGAATATTGACTCTGAGGCACGAAAGCGTGG	700	3	17	80	21	45	5	39	45	10	6	22	17	25	12	13	24	41	13	5	5	10	6	4	5	8	11	10	4	4	6	7	6	12	5	12	6	6	7	3	15	0	0	0	0	1	0	0	1
GCGAGCGTTGTCCGGAATTATTGGGCGTAAAGAGCTCGTAGGCGGCTTGTCGCGTCGGTTGTGAAAGCCCGGGGCTTAACCCCGGGTCTGCATTCGATACGGGCAGGCTTGAGTGTGGTAGGGGAGATCGGAATTCCTGGTGTAGCGGTGAAATGCGCAGATATCAGGAGGAACACCGGTGGCGAAGGCGGATCTCTGGGCCATTACTGACGCTGAGGAGCGAAAGCGTGG	701	6	9	13	15	11	26	10	20	15	9	14	4	27	11	11	25	1	13	10	19	1	1	4	1	2	1	3	3	1	4	3	6	0	7	1	1	1	3	4	7	0	1	0	0	0	0	0	0
GCAAGCGTTGTCCGGATTTATTGGGCGTAAAGCGCGTGTAGGCGGCCATGTAGGTCTGACGTGAAATTCCGAGGCTCAACCTCGGCAGGTCGTTGGAAACCATATGGCTAGAGTCCGGAAGAGGAGAGTGGAATTCCTGGTGTAGCGGTGAAATGCGCAGATATCAGGAAGAACACCAATGGCGAAGGCAGCTCTCTGGGACGGTACTGACGCTGAGACGCGAAAGCGTGG	702	0	2	1	3	3	2	1	0	0	0	1	0	2	1	2	3	2	0	0	0	0	1	0	0	1	0	1	0	0	0	0	1	1	1	0	1	1	1	2	2	0	1	0	0	0	0	0	0
GCAAGCGTTGTCCGGATTCATTGGGCGTAAAGAGCTCGTAGGCGGTTCGATAAGTCGGGTGTGAAACCTCCAGGCTCAACCTGGAGACGCCACCCGATACTGTCGTGACTAGAGTCCAGTAGGGGAGCGTGGAATTCCTGGTGTAGCGGTGAAATGCGCAGATATCAGGAGGAACACCAGCGGCGAAGGCGGCGCTCTGGGCTGGAACTGACGCTGAGGAGCGAAAGCGTGG	703	15	8	17	13	3	3	11	10	6	7	12	3	13	20	18	14	7	8	6	5	0	0	0	0	0	0	0	0	0	0	0	0	0	0	0	0	0	0	0	0	8	19	17	8	12	19	16	9
GCAAGCGTTGTCCGGAATTATTGGGCGTAAAGAGCGCGTAGGCGGTCCGATAAGTCGGCTGTGAAAGTCAGGGGCTCAACCCTTGAAAGCCGGCCGATACTGTCGGACTAGAGTCCGGAAGAGGCAAGTGGAATTCCCGGTGTAGCGGTGAAATGCGCAGATATCGGGAGGAACACCAATGGCGAAGGCAGCTTGCTGGGACGGTACTGACGCTGAGGCGCGAAAGCGTGG	704	1	10	7	1	16	1	8	12	9	2	5	2	1	1	11	14	3	3	3	2	5	1	3	6	6	1	2	3	5	3	3	3	3	4	5	2	0	1	5	7	0	0	0	0	0	0	0	0
GCAAGCGTTGTCCGGAATTATTGGGCGTAAAGAGCTCGTAGGCGGTCTGTCGCGTCGGATGTGAAAATCCAGGGCTCAACCCTGGACCTGCATTCGATACGGGCAGACTAGAGTTCGGCAGGGGAGACTGGAATTCCTGGTGTAGCGGTGAAATGCGCAGATATCAGGAGGAACACCGGTGGCGAAGGCGGGTCTCTGGGCCGATACTGACGCTGAGGAGCGAAAGCGTGG	705	0	0	0	0	0	0	0	0	0	0	0	0	0	0	0	0	0	0	0	0	11	16	6	9	7	16	23	16	18	9	23	11	16	15	14	15	12	12	16	14	0	0	0	0	0	0	0	0
GCGAGCGTTGTCCGGAATCATTGGGCGTAAAGCGCGCGTAGGCGGCCCGGTAAGTCCGCTCTGAAAGTCCAGGGCTCAACCCTGGAAAGCGGGTGGATACTGCCGGGCTAGAGTCCGGAAGAGGCGAGTGGAATTCCTGGTGTAGCGGTGGAATGCGCAGATATCAGGAGGAACACCAATAGCGAAGGCAGCTCGCTGGGACGGTACTGACGCTGAGGCGCGAAAGCGTGG	706	0	0	3	0	0	0	0	2	0	2	0	3	0	0	0	0	0	0	0	0	0	0	0	0	0	0	0	0	0	0	0	0	0	0	0	0	0	0	0	0	18	15	33	7	20	15	40	12
GCAAGCGTTAATCGGAATTACTGGGCGTAAAGCGTGCGCAGGCGGTTTTGTAAGTTTGTCGTGAAAGCCCCGGGCTCAACCTGGGAATTGCGATGAAGACTGCAAGGCTTGAATCTGGCAGAGGGGGGTAGAATTCCACGTGTAGCAGTGAAATGCGTAGAGATGTGGAGGAACACCGATGGCGAAGGCAGCCCCCTGGGTCAAGATTGACGCTCATGCACGAAAGCGTGG	707	6	13	63	16	43	9	41	73	21	12	21	14	6	12	34	17	37	12	6	3	4	2	6	2	1	22	8	3	0	3	7	3	4	7	12	5	1	4	4	3	0	1	1	2	0	0	0	2
GCAAGCGTTGTTCGGAATCATTGGGCGTAAAGGGCGTGTAGGCGGTTTGTTAAGTCATGTGTGAAATCCCTCGGCTCAACCGGGGAACGACGCATGAAACTGGCAAGCTAGAGTACCAAAGAGGGGGGTGGAATTCCCGGTGTAGCGGTGAAATGCGTAGATATCGGGAGGAACACCTGTGGCGAAGGCGACCCCCTGGTTGGATACTGACGCTGAGACGCGAAAGCGTGG	708	2	7	2	13	0	0	12	3	9	7	5	4	1	6	11	9	0	2	7	2	0	0	0	0	0	0	0	0	0	0	0	0	0	0	0	0	0	0	0	0	23	23	31	21	33	17	28	13
GCGAGCGTTGTCCGGATTTATTGGGCGTAAAGAGCTCGTAGGCGGTTTGGCAAGTCGGGTGTGAAATTTCGAGGCTCAACCTCGAAACGCCACTCGATACTGCCATGACTGGAGTCCGGTAGAGGAGTGCGGAATTCCTGGTGTAGCGGTGAAATGCGCAGATATCAGGAGGAACACCAACGGCGAAGGCAGCACTCTGGGCCGGTACTGACGCTGAGGAGCGAAAGCGTGG	709	12	29	30	17	9	9	14	22	12	18	16	5	8	17	18	20	4	11	19	16	3	4	1	1	1	8	6	3	0	0	4	3	2	12	3	3	3	7	4	4	3	6	5	0	10	5	3	4
CCGAGCGTTGTCCGGAATTATTGGGCGTAAAGGGCTCGTAGGCGGTCCGTCGCGTCGGGAGTGAAAACTCGGAGCTTAACTCCGAGCCTGCTTCCGATACGGGCAGACTAGAGGTAGGCAGGGGAGAGCGGAACTCCTGGTGTAGCGGTGGAATGCGCAGATATCAGGAAGAACACCGGTGGCGAAGGCGGCTCTCTGGGCCTTACCTGACGCTGAGGAGCGAAAGCGTGG	710	0	0	0	0	0	0	0	0	0	0	0	0	0	0	0	0	0	0	0	1	0	0	0	0	0	0	0	1	0	0	0	0	0	0	0	0	0	0	0	0	0	0	0	0	0	0	0	0
GCTAGCGTTGTTCGGAATTACTGGGCGTAAAGCGTACGTAGGCGGCTTTGTAAGTTAGAGGTGAAAGCCCGGGGCTCAACCCCGGAATTGCCTTTAAGACTGCATCGCTTGAACGTCGGAGAGGTGAGTGGAATTCCGAGTGTAGAGGTGAAATTCGTAGATATTCGGAAGAACACCAGTGGCGAAGGCGGCTCACTGGACGACTGTTGACGCTGAGGTACGAAAGCGTGG	711	0	0	0	0	0	0	0	0	0	0	0	0	0	0	0	0	0	0	0	0	15	2	34	15	79	12	19	7	14	5	8	12	8	20	13	12	13	12	4	79	0	0	0	0	0	0	0	0
GCAAGCGTTACTCGGAATTACTGGGCGTAAAGCGTGCGTAGGTGGTTCGTTAAGTCTGATGTGAAAGCCCTGGGCTCAACCTGGGAACTGCATTGGATACTGGCGATCTGGAGTGCGGTAGAGGGTGGCGGAATTCCCGGTGTAGCAGTGAAATGCGTAGATATCGGGAGGAACATCCGTGGCGAAGGCGGCCACCTGGACCAGCACTGACACTGAGGCACGAAAGCGTGG	712	0	3	2	2	5	1	5	0	0	1	2	0	1	0	1	0	6	0	1	1	0	0	0	0	0	0	0	0	0	0	0	0	0	0	0	0	0	0	0	0	4	0	4	2	0	2	1	3
GCTAGCGTTGTTCGGAATTACTGGGCGTAAAGCGCACGTAGGCGGGTCGTTAAGTCAGGGGTGAAATCCCAGAGCTCAACTCTGGAACTGCCTTTGATACTGGCGACCTAGAGTCCGGAAGAGGTTAGTGGAATTCCCAGTGTAGAGGTGAAATTCGTAGATATTGGGAAGAACACCAGTGGCGAAGGCGGCTAACTGGTCCGGTACTGACGCTGAGGTGCGAAAGCGTGG	713	25	31	35	33	10	15	28	18	18	15	35	7	12	33	30	12	5	15	14	18	14	5	15	6	1	4	11	6	4	8	9	11	5	13	5	9	3	10	4	8	0	0	0	0	0	0	1	0
GCAAGCGTTGTCCGGAATCATTGGGCGTAAAGAGCGTGTAGGCGGTCCGGTAAGTCGGCTGTGAAAGTCCAGGGCTCAACCCTGGGATGCCGGTCGATACTGCCGGACTAGAGTCCGGAAGAGGCAAGTGGAATTCCCGGTGTAGCGGTGAAATGCGCAGATATCGGGAGGAACACCAATGGCGAAGGCAGCTTGCTGGGACGGTACTGACGCTGAGACGCGAAAGCGTGG	714	27	22	34	22	8	15	21	27	11	13	40	5	6	28	37	15	4	13	17	11	0	0	0	0	0	0	0	0	0	0	0	0	0	0	0	0	0	0	0	0	0	1	0	0	2	1	0	1
GCTAGCGTTGCTCGGAATCACTGGGCGTAAAGCGCACGTAGGCGGATCTTTAAGTCAGGGGTGAAATCCCGGAGCTCAACTCCGGAACTGCCTTTGATACTGGGGATCTTGAGTTCGAGAGAGGTGAGTGGAACTGCGAGTGTAGAGGTGAAATTCGTAGATATTCGCAAGAACACCAGTGGCGAAGGCGGCTCACTGGCTCGATACTGACGCTGAGGTGCGAAAGCGTGG	715	17	15	13	9	10	6	15	13	16	14	17	6	11	15	13	26	5	7	8	3	23	10	5	8	6	10	16	10	9	6	8	14	10	24	10	7	4	16	3	7	1	0	4	1	0	0	2	6
GCGAGCGTTAATCGGAATTACTGGGCGTAAAGTGTGCGCAGGCGGCCGCGCAAGTCGAGTGTGAAAGCCCCGGGCTTAACTTGGGAATTGCGCTCGAAACTACGTGGCTGGAGTGTGGCAGAGGAAGGTGGAATTCCACGTGTAGCGGTGAAATGCGTAGAGATGTGGAGGAACACCAATGGCGAAGGCAGCCTTCTGGGCCAACACTGACGCTCATGCACGAAAGCGTGG	716	0	0	1	1	4	0	1	1	0	0	2	0	1	0	0	1	1	0	1	0	1	0	0	0	0	0	0	0	0	0	1	1	0	0	0	0	0	0	0	0	0	0	0	0	0	0	0	0
GCGAGCGTTAATCGGAATTACTGGGCGTAAAGCGTGCGCAGGCGGTTCTGAAAGTCAGCTGTGAAAGCCCCGGGCTTAACCTGGGAATTGCGGTTGAAACTACAGGGCTAGAATCTGGCAGAGGGGGGTGGAATTCCACGTGTAGCAGTGAAATGCGTAGAGATGTGGAGGAACACCGATGGCGAAGGCAGCCCCCTGGGCTGAGATTGACGCTCAGGCACGAAAGCGTGG	717	5	17	13	4	9	2	3	9	9	10	11	1	4	6	5	2	6	1	3	1	1	1	1	1	0	2	5	0	0	1	2	1	2	1	0	3	4	0	0	0	0	0	0	0	0	0	0	0
GCTAGCGTTGTTCGGAATCACTGGGCGTAAAGGGCGCGTAGGCGGCCGTTCAAGTCGGGGGTGAAAGCCTGTGGCTCAACCACAGAATGGCCTTCGATACTGGACGGCTCGAGACCGGAAGAGGTCAGTGGAACTGCGAGTGTAGAGGTGAAATTCGTAGATATTCGCAAGAACACCAGTGGCGAAGGCGGCTGACTGGTCCGGTTCTGACGCTGAGGCGCGAAAGCGTGG	718	1	1	2	0	0	0	0	0	0	1	3	0	0	7	1	1	1	0	0	2	0	0	0	0	0	0	0	0	0	0	0	0	0	0	0	0	0	0	0	0	26	7	16	7	18	16	40	23
GCAAGCGTTAATCGGAATTACTGGGCGTAAAGCGCACGCAGGCGGTCTGTCAAGTCGGATGTGAAATCCCCGGGCTCAACCTGGGAACTGCATCCGAAACTGGCAGGCTTGAGTCTCGTAGAGGGAGGTAGAATTCCAGGTGTAGCGGTGAAATGCGTAGAGATCTGGAGGAATACCGGTGGCGAAGGCGGCCTCCTGGACGAAGACTGACGCTCAGGTGCGAAAGCGTGG	719	0	0	0	0	0	0	0	0	0	0	1	0	0	0	0	0	0	0	0	0	0	0	0	0	0	0	0	0	0	0	0	0	0	0	0	0	0	0	0	0	2	3	19	21	0	6	280	0
GCGAGCGTTGTCCGGATTTACTGGGCGTAAAGAGCGCGCAGGCGGTCGTACAAGTCGCGTGTGAAAGCCCCCGGCTCAACTGGGGAGGGTCACGCGATACTGTTCGACTCGAAGGCAGGAGAGGGAAGTGGAATTCCCGGTGTAGTGGTGAAATGCGTAGATATCGGGAGGAACACCAGTGGCGAAGGCGACTTCCTGGCCTGTTCTTGACGCTGAGGCGCGAAAGCTAGG	720	10	4	4	4	1	2	6	2	0	3	7	1	3	8	6	5	0	4	2	2	3	0	0	0	1	0	1	1	0	0	0	0	0	1	2	1	1	3	0	1	9	14	20	8	8	8	27	20
GCGAGCGTTGTCCGGAATCACTGGGCGTAAAGGGCGCGTAGGTGGTTTGATAAGGGTGTGGTGAAAGTCCGGGGCTCAACCCCGGATCTGCCGTGCCGACTGTCAAACTCGAGGACTGTAGAGGCAGACGGAATTCCGGGTGTAGCGGTGGAATGCGTAGAGATCCGGAGGAAGACCGGTGGCGAAGGCGGTCTGCTGGGCAGTTTCTGACACTGAGGCGCGACAGCGTGG	721	9	29	14	24	18	9	31	19	24	12	22	7	19	22	34	23	8	8	5	10	5	2	7	2	2	3	5	3	1	7	3	3	5	9	1	3	11	5	3	7	1	0	0	0	0	0	0	0
GCTAGCGTTGTTCGGAATGACTGGGCGTAAAGGGCGCGTAGGCGGCCGCTTGCGTCGGATGTGAAAGCCCGGGGCTCAACCCCGGAACGGCATCCGATACGGGGCGGCTCGAGACCGAGAGAGGTGAGTGGAATACCCAGTGTAGAGGTGAAATTCGTAGATATTGGGTGGAACACCGGTGGCGAAAGCGGCTCACTGGCTCGGTTCTGACGCTGAGGCGCGAAAGCGTGG	722	6	12	9	6	5	0	13	2	10	8	8	5	4	7	5	9	3	9	8	4	3	2	2	0	1	1	2	0	1	0	1	0	3	4	2	2	0	3	0	3	4	7	7	6	7	9	6	15
GCAAGCGTTGTCCGGATTTACTGGGCGTAAAGAGCGTGTAGGCGGCCAGACAGGTCCGTTGTGAAAACTGGAGGCTCAACCTTCAGACGTCGACGGAAACCGTCTGGCTAGAGTCCGGAAGAGGAGAGTGGAATTCCTGGTGTAGCGGTGAAATGCGCAGATATCAGGAAGAACACCGATGGCGAAGGCAGCTCTCTGGGACGGTACTGACGCTGAGACGCGAAAGCGTGG	723	0	0	3	0	0	1	0	1	0	0	0	0	0	0	0	0	0	2	0	1	1	0	0	0	0	0	0	0	0	1	0	0	1	1	0	0	0	0	0	1	20	6	12	7	15	8	21	9
GCGAGCGTTGTCCGGATTTATTGGGCGTAAAGAGCTCGTAGGCGGCTCGGTAAGTGAGGTGTGAAAACTCCAGGCTCAACCTGGAGACGCCACCTCATACTGCCGTGGCTAGAGTCCGGTAGGGGAGCATGGAATTCCTGGTGTAGCGGTGAAATGCGCAGATATCAGGAGGAACACCAGTGGCGAAGGCGGTGCTCTGGGCCGGAACTGACGCTGAGGAGCGAAAGCGTGG	724	7	10	2	8	8	3	9	6	5	6	12	3	5	4	15	7	2	7	10	0	2	1	1	2	1	1	2	1	2	0	3	2	1	2	1	1	0	4	1	3	3	4	8	4	8	5	7	6
GCAAGCGTTATTCGGAATCATTGGGCGTAAAGGGCGCGTAGGCGGCTTGGCAAGTCAAAGGTGAAATCCCTCGGCCTAACCGAGGAACTGCCTTTGAAACTGCTTGGCTTGAGGCCGGGAGAGGGTAGCGGAATTCCCAGTGTAGCGGTGAAATGCGTAGATATTGGGAGGAACACCAGTGGCGAAGGCGGCTACCTGGACCGGTTCTGACGCTGAGGCGCGAAAGCGTGG	725	14	25	21	12	7	15	29	12	14	13	22	8	9	14	16	12	3	12	8	7	15	8	8	2	1	4	17	9	1	8	5	4	0	13	3	4	1	4	5	2	0	2	1	0	4	2	2	3
GCAAGCGTTAATCGGAATTACTGGGCGTAAAGCGCACGCAGGCGGTTGGATAAGTTAGATGTGAAAGCCCCGGGCTCAACCTGGGAATTGCATTTAAAACTGTCCAGCTAGAGTCTTGTAGAGGGGGGTAGAATTCCAGGTGTAGCGGTGAAATGCGTAGAGATCTGGAGGAATACCGGTGGCGAAGGCGGCCCCCTGGACAAAGACTGACGCTCAGGTGCGAAAGCGTGG	726	5	2	2	0	15	10	0	0	1	0	1	0	0	3	1	8	0	6	7	0	0	0	0	10	0	7	6	3	1	16	3	2	2	7	2	0	0	20	1	4	4	4	0	0	0	0	23	0
GCGAGCGTTGTCCGGAATTATTGGGCGTAAAGAGCTCGTAGGCGGTCTGTCGCGTCGATCGTGAAAACTTGGGGCTTAACCCTGAGCTTGCGGTCGATACGGGCATGACTGGAGTTCGGCAGGGGAGACTGGAATTCCTGGTGTAGCGGTGAAATGCGCAGATATCAGGAGGAACACCGGTGGCGAAGGCGGGTCTCTGGGCCGATACTGACGCTGAGGAGCGAAAGCGTGG	727	13	13	9	9	17	7	13	16	19	6	17	6	13	7	9	10	4	7	13	5	4	1	2	1	2	3	4	1	0	0	1	3	1	4	5	1	2	4	2	3	2	2	2	2	8	2	6	2
GCAAGCGTTGTCCGGAATTATTGGGCGTAAAGAGCGCGTAGGCGGTCCGATAAGTCGGCTGTGAAAGTCCAGGGCTCAACCCTGGAAAGCCGGCCGATACTGTCGGACTAGAGTCCGGAAGAGGCGAGTGGAATTCCCGGTGTAGCGGTGAAATGCGCAGATATCGGGAGGAACACCAATGGCGAAGGCAGCTCGCTGGGACGGTACTGACGCTGAGGCGCGAAAGCGTGG	728	1	7	6	3	19	4	12	9	5	3	4	0	8	7	3	7	6	4	3	0	0	0	3	4	1	4	5	6	1	4	6	0	6	4	1	2	3	0	2	4	0	0	0	0	0	0	1	0
GCAAGCGTTGTCCGGAATCATTGGGCGTAAAGAGCGCGTAGGCGGTCCGGTAAGTCCGCTGTAAAAGTCAAGGGCTCAACCCTTGAAAGCCGGTGGATACTGTCGGACTAGAGTCCGGAAGAGGCGAGTGGAATTCCTGGTGTAGCGGTGAAATGCGCAGATATCAGGAGGAACACCAATGGCGAAGGCAGCTCGCTGGGACGGTACTGACGCTGAGGCGCGAAAGCGTGG	729	0	0	0	0	0	0	2	1	0	0	0	0	0	2	0	0	0	0	0	0	0	0	0	0	0	0	0	0	0	0	0	0	0	0	0	0	0	0	0	0	21	30	35	23	24	34	37	28
GCAAGCGTTGTCCGGAATCATTGGGCGTAAAGCGCGCGTAGGCGGCCCGGTAAGTCCGTTGTAAAAGTCAAAGGCTCAACCTTTGAAAGCCGATGGATACTGCCGGGCTAGAATCCGGAAGAGGCGAGTGGAATTCCTGGTGTAGCGGTGGAATGCGCAGATATCAGGAGGAACACCAACAGCGAAGGCAGCTCGCTGGGACGGTATTGACGCTAAGGCGCGAAAGCGTGG	730	0	0	1	2	2	0	0	0	0	1	1	0	1	1	2	1	2	1	0	0	0	0	1	1	1	0	1	0	0	1	2	0	4	2	1	0	0	0	0	2	0	0	0	0	0	0	0	0
GCAAGCGTTGCTCGGAATCACTGGGCGTAAAGGGCGCGTAGGCGGGATGGCAAGTCGGTCGTGAAATCCTTCGGCTCAACCGAAGAACGTCGGCCGATACTGCCGTTCTTGAGGGATGCAGAGGAGATTGGAATTCCCGGTGTAGCGGTGAAATGTGTAGAGATCGGGAGGAACACCGGTGGCGAAGGCGGGTCTCTGGGCATCTCCTGACGCTGAGGCGCGAAAGCGTGG	731	5	4	9	10	6	4	7	3	11	5	7	1	2	6	14	6	3	6	4	3	4	0	1	0	0	1	1	2	0	1	1	2	4	0	1	3	0	2	1	2	0	0	0	0	0	0	0	0
GCAAGCGTTGTTCGGAATTACTGGGCGTAAAGGGCGCGTAGGCGGCCTTCTAAGTCGAACGTGAAATCCCCGGGCTCAACCCGGGAACTGCGTCCGATACTGGAAGGCTTGAATCCGGGAGAGGGATGCGGAATTCCAGGTGTAGCGGTGAAATGCGTAGATATCTGGAGGAACACCGGTGGCGAAGGCGGCATCCTGGACCGGCATTGACGCTGAGGCGCGAAAGCCAGG	732	1	8	8	14	14	3	3	12	22	1	5	1	10	2	4	4	13	1	1	0	0	1	0	0	1	0	0	0	1	1	0	0	1	0	0	0	3	0	0	1	0	0	0	0	0	1	0	0
CCAAGCGTTGTTCGGATTCATTGGGCGTAAAGGGTGCGTAGGTGGCGTCGTAAGTCGGGTGTGAAATCTCGGGGCTTAACTCCGAAACTGCATTCGATACTGCGGTGCTTGAGGACTGGAGAGGAGACTGGAATTTACGGTGTAGCAGTGAAATGCGTAGAGATCGTAAGGAAGACCAGTGGCGAAGGCGGGTCTCTGGACAGTTCCTGACACTGAGGCACGAAGGCCAGG	733	8	19	9	12	31	3	11	14	17	5	16	8	23	18	18	20	12	7	8	9	7	2	2	3	4	6	5	4	3	1	8	4	11	9	4	3	2	2	3	4	0	0	0	0	0	0	0	0
GCTAGCGTTATCCGGAATTACTGGGCGTAAAGGGTGCGTAGGTGGTTTCTTAAGTCAGAGGTGAAAGGCTACGGCTCAACCGTAGTAAGCCTTTGAAACTGGGAAACTTGAGTGCAGGAGAGGAGAGTGGAATTCCTAGTGTAGCGGTGAAATGCGTAGATATTAGGAGGAACACCAGTTGCGAAGGCGGCTCTCTGGACTGTAACTGACACTGAGGCACGAAAGCGTGG	734	2	8	3	0	0	2	3	5	3	1	2	0	3	5	3	2	0	3	0	3	2	0	2	0	0	2	2	0	0	0	0	2	0	3	1	0	2	4	0	1	5	4	6	6	12	9	1	4
GCAAGCGTTATCCGGATTCACTGGGTTTAAAGGGTGCGTAGGCGGGTAAGTAAGTCCGTGGTGAAATCTCTGAGCTTAACTCAGAAACTGCCGTGGATACTATTTGCCTTGAATATTGTGGAGGTGAGCGGAATATGTCATGTAGCGGTGAAATGCTTAGATATGACATAGAACACCAATTGCGAAGGCAGCTCACTACACAATCATTGACGCTGAGGCACGAAAGCGTGG	735	4	16	13	18	27	6	23	29	29	5	9	1	17	7	12	14	12	12	3	0	2	3	0	0	1	5	3	5	1	0	6	2	7	2	1	1	5	4	2	1	0	0	0	0	0	0	0	0
GCAGGCGTTAATCGGAATTACTGGGCGTAAAGCGTGCGTAGGCGGTTTGTTAAGACAGGTGTGAAATCCCCGGGCTTAACCTGGGAACTGCGCTTGTTACTGGCAGACTGGAGTGTGGCAGAGGGGGGTGGAATTCCAGGTGTAGCAGTGAAATGCGTAGATATCTGGAGGAACACCGATGGCGAAGGCAGCCCCCTGGGCTAACACTGACGCTGATGCACGAAAGCGTGG	736	0	0	0	0	0	0	0	0	0	0	0	0	0	0	0	0	0	0	0	0	0	0	0	0	0	0	0	0	0	1	1	0	1	0	0	0	0	0	0	0	0	0	0	0	0	0	0	0
GCAAGCGTTGTTCGGAATTACTGGGCGTAAAGGGCCAGTAGGCGGCCAACTAAGTCCGACGTGAAATCCCAAGGCTTAACCTTGGAACTGCGTCGGATACTGGATGGCTTGAATTCGGGAGAGGGATGCAGAATTCCAGGTGTAGCGGTGAAATGCGTAGATATCTGGAGGAATACCGGTGGCGAAGGCGGCATCCTGGACCGACATTGACGCTGAACGGCGAAAGCTAGG	737	4	10	7	14	4	4	10	9	13	6	8	1	15	6	16	12	3	7	8	8	5	0	1	2	0	1	2	3	1	2	2	2	1	1	2	3	1	0	1	5	0	0	0	0	0	0	0	0
CCAAGCGTTGTTCGGAATCACTGGGCGTAAAGGGAGCGTAGGCGGCGCGGTAAGTCAGATGTGAAATCCCGGGGCTCAACCCCGGAACTGCATCCGATACTGCCGTGCTTGAGGGTTGGAGAGGTAGCTGGAATTCTCGGTGTAGCAGTGAAATGCGTGGATATCGAGAGGAACACTCGTGGCGAAGGCGAGCTACTGGACAACATCTGACGCTGAGGCTCGAAGGCCAGG	738	1	0	1	0	1	0	0	0	0	0	0	0	0	1	0	0	0	0	0	0	0	0	0	0	0	0	0	0	0	0	0	0	0	0	0	0	0	0	0	0	27	9	22	11	12	16	33	29
TCAAGCGTTGTTCGGATTCATTGGGCGTAAAGGGTGCGTAGGTGGCGCGCTAAGTCAGGTGTGAAATTTCGGAGCTTAACTCCGAAACTGCATTTGATACTGGCGTGCTTGAGGACTGGAGAGGAGACTGGAATTCACGGTGTAGCAGTGAAATGCGTAGAGATCGTGAGGAAGACCAGTGGCGAAGGCGGGTCTCTGGACAGTTCCTGACACTGAGGCACGAAGGCCAGG	739	7	5	11	4	6	10	4	5	8	7	9	5	5	12	11	7	7	5	2	11	2	1	1	1	0	2	1	0	1	4	0	2	1	5	3	1	0	4	3	2	0	0	0	0	0	0	0	0
GCAAGCGTTATCCGGATTCACTGGGTTTAAAGGGTGCGTAGGAGGGCAGGTAAGTCAGTGGTGAAATCTCCAAGCTTAACTTGGAAACTGCCGTTGATACTATCTGTCTTGAATATTGTGGAGGTGAGCGGAATATGTCATGTAGCGGTGAAATGCTTAGATATGACATAGAACACCAATTGCGAAGGCAGCTCACTACACAATCATTGACTCTGAGGCACGAAAGCGTGG	740	4	11	21	13	9	9	9	13	13	10	5	6	1	7	15	25	9	6	7	3	0	0	0	0	0	0	0	0	0	0	0	0	0	0	0	0	0	0	0	0	9	5	10	7	5	11	5	10
GCTAGCGTTGTTCGGAATTACTGGGCGTAAAGGGCGCGTAGGCGGTCTGCTAAGTTGGATGTGAAAACTCTGGGCTTAACCCAGAGCCTGCATTCAATACTGACAGGCTAGAGTTCTGGAGGGGATAGCGGAATTCCTGGTGTAGCGGTGAAATGCGTAGATATCAGGAGGAACACCGGTGGCGAAGGCGGCTATCTGGACAGAGTCTGACGCTGAGGCGCGAAAGCTAGG	741	5	18	14	16	9	4	12	21	13	9	17	3	13	11	14	5	5	5	2	11	5	1	1	2	2	2	4	0	1	2	2	2	5	3	3	2	0	1	1	0	0	1	1	1	1	1	4	0
GCTAGCGTTGCTCGGAATCACTGGGCGTAAAGCGCACGTAGGCGGGTCTTTAAGTCGGGGGTGAAATCCTGGAGCTCAACTCCAGAACTGCCTTCGATACTGAGGATCTCGAGTCCGGGAGAGGTGAGTGGAACTCCGAGTGTAGAGGTGAAATTCGTAGATATTCGGAAGAACACCAGTGGCGAAGGCGGCTCACTGGCCCGGTACTGACGCTGAGGTGCGAAAGCGTGG	742	7	13	5	4	2	1	2	8	2	10	10	6	9	8	11	6	1	5	3	5	3	1	0	1	1	5	1	3	1	2	1	2	1	3	0	0	1	3	1	1	1	1	0	0	0	0	0	0
GCAAGCGTTGTCCGGAATTATTGGGCGTAAAGAGCTCGTAGGCGGCGTGTCACGTCGGATGTGAAAGCCCATGGCTTAACTGTGGGTCTGCATTCGATACGGGCAGGCTGGAGTTCGGTAGGGGAGATCGGAATTCCTGGTGTAGCGGTGAAATGCGCAGATATCAGGAGGAACACCGGTGGCGAAGGCGGATCTCTGGGCCGATACTGACGCTGAGGAGCGAAAGCATGG	743	0	0	0	0	0	0	5	1	3	0	0	0	0	2	2	3	1	3	1	0	2	0	0	0	0	0	1	3	0	0	0	0	0	2	0	0	0	1	2	0	12	3	7	4	7	3	8	4
CCAAGCGTTATCCGGATTTATTGGGTTTAAAGGGTGCGTAGGCGGCTCTTTAAGTCAGGGGTGAAAGACGGTGGCTTAACCATCGCAGTGCCTTTGATACTGAAGAGCTTGAATAGACCTGAGGTAGGCGGAATGTGACAAGTAGCGGTGAAATGCATAGATATGTCACAGAACACCAATTGCGAAGGCAGCTTACTAAAGTCTTATTGACGCTGAGGCACGAAAGCGTGG	744	0	0	1	0	0	0	0	0	0	0	5	0	0	0	0	0	0	0	0	0	0	0	0	0	0	0	0	0	0	0	0	0	0	0	0	0	0	0	0	0	19	12	33	18	19	25	19	16
GCAAGCGTTGTCCGGAATTATTGGGCGTAAAGAGCTCGTAGGCGGTCTGTCGCGTCGGCTGTGAAAACCCGGGGCTCAACCCCGGGCCTGCAGTCGATACGGGCAGACTAGAGTGCGGTAGGGGAGACTGGAATTCCTGGTGTAGCGGTGAAATGCGCAGATATCAGGAGGAACACCGGTGGCGAAGGCGGGTCTCTGGGCCGTAACTGACGCTGAGGAGCGAAAGCGTGG	745	2	10	11	9	42	3	8	19	10	4	3	6	3	3	7	16	8	4	1	4	5	4	0	4	11	4	9	2	3	1	6	2	2	4	2	5	5	0	6	4	0	0	0	0	0	2	0	0
GCTAGCGTTGTTCGGAATTACTGGGCGTAAAGCGCACGTAGGCGGACTGGAAAGTCAGAGGTGAAATCCCAGGGCTCAACCTTGGAACTGCCTTTGAAACTATCAGTCTGGAGTTCGAGAGAGGTGAGTGGAATTCCGAGTGTAGAGGTGAAATTCGTAGATATTCGGAGGAACACCAGTGGCGAAGGCGGCTCACTGGCTCGATACTGACGCTGAGGTGCGAAAGCGTGG	746	0	0	0	0	2	0	0	0	0	0	0	0	0	0	0	0	0	0	0	0	0	0	0	0	0	0	0	0	0	0	0	0	0	0	0	0	0	0	0	0	4	12	7	5	14	6	3	1
GCAAGCGTTAGTCGGAATTACTGGGCGTAAAGCGTGCGTAGGCGGTTGGTTAAGTCGGATGTGAAAGCCCTGGGCTCAACCTGGGAATGGCACTCGATACTGGCCAGCTGGAGTAAGGTAGAGGATGGTGGAATTCCCGGTGTAGCGGTGAAATGCGTAGAGATCGGGAGGAACATCTGTGGCGAAGGCGGCCATCTGGACCATTACTGACGCTGAGGCACGAAAGCGTGG	747	44	28	34	13	2	15	17	23	16	24	20	4	0	40	38	39	8	18	20	12	27	7	4	10	3	10	27	7	4	8	9	6	7	12	12	12	1	14	9	3	0	2	2	0	2	5	1	2
GCAAGCGTTAATCGGAATTACTGGGCGTAAAGGGTGCGTAGGCGGTTCGTTAAGTCTGTCGTGAAATCCCCGGGCTCAACCTGGGAATGGCGATGGATACTGGCGAGCTAGAGTGTGTCAGAGGATGGTGGAATTTCCGGTGTAGCGGTGAAATGCGTAGAGATCGGAAGGAACATCAGTGGCGAAGGCGGCCATCTGGGACAACACTGACGCTGAAGCACGAAAGCGTGG	748	0	0	0	0	4	1	0	3	0	0	0	0	0	0	0	0	0	0	0	0	13	45	33	108	133	43	57	14	13	2	3	18	18	1	3	15	34	9	17	42	0	0	0	0	0	0	0	0
GCTAGCGTTGTTCGGAATTACTGGGCGTAAAGGGCGCGTAGGCGGCCTGGTCAGTCGGATGTGAAAGCCCGGGGCTCAACCCCGGAACGGCATCCGAGACGGCCAGGCTGGAGACCGGGAGAGGAGAGTGGAATAGCCAGTGTAGAGGTGAAATTCGTAGATATTGGCTGGAACACCGGTGGCGAAAGCGGCTCTCTGGCCCGGTTCTGACGCTGAGGCGCGAAAGCGTGG	749	12	21	27	18	12	19	25	26	12	15	26	9	10	37	24	23	8	22	20	15	15	6	3	7	1	13	10	8	0	11	13	13	2	10	6	5	4	10	8	11	1	0	0	0	0	0	0	0
GCTAGCGTTGCTCGGAATCACTGGGCGTAAAGCGCACGTAGGCGGATCTTTAAGTCAGGGGTGAAATCCCAAGGCTCAACCTTGGAACTGCCTTTGATACTGGGGATCTCGAGTCCGGAAGAGGTTGGTGGAACTGCGAGTGTAGAGGTGAAATTCGTAGATATTCGCAAGAACACCAGTGGCGAAGGCGGCCAACTGGTCCGGTACTGACGCTGAGGTGCGAAAGCGTGG	750	2	8	7	6	12	5	6	13	4	2	5	1	16	2	5	5	7	4	3	3	4	0	1	0	4	6	3	1	0	4	2	4	10	3	5	3	1	0	1	7	2	1	3	0	0	3	5	0
GCAAGCGTTGTTCGGAATCATTGGGCGTAAAGGGCGCGTAGGTGGTTCTGTATGTCTACCGTGAAAGCATACAGCTCAACTGTATTTTGTCGGTAGAAACTGCAGGACTTGAGGCTGGGAGGGGCTGGTGGAATTCCCTGTGTAGCGGTGAAATGCGTAGAGATGGGGGAGAACACTCGTGGCGAAGGCGGCCAGCTAGACCAGTTCTGACACTGAGGCGCGACAGCGTGG	751	1	0	3	2	2	1	4	4	3	1	2	0	0	6	3	1	1	0	0	0	0	0	0	0	0	0	0	0	0	0	0	0	0	0	0	0	0	0	0	0	0	0	0	0	0	0	0	0
GCAAGCGTTGTTCGGAATTACTGGGCGTAAAGGGTGCGTAGGCGGCTTTCTAAGTTGGATGTGAAAACTCTGGGCTCAACCCAGAGCCTGCATCCAAAACTGGAGAGCTAGGGTTCTGGAGGGGAAAGCGGAATTCCTGGTGTAGCGGTGAAATGCGTAGATATCAGGAGGAACACCGGTGGCGAAGGCGGCTTTCTGGACAGATACCGACGCTGAGGCACGAAAGCTAGG	752	17	33	28	29	11	14	13	31	28	13	25	4	5	21	32	17	7	12	8	8	14	6	3	0	3	6	10	6	0	2	8	5	5	5	4	2	5	2	3	4	1	0	1	2	1	1	0	0
GCAAGCGTTATTCGGATTCACTGGGCGTAAAGGGTGCGCAGGCGGTCGTGTGTGTCAGGTGTGAAATCCCGGAGCTTAACTCCGGAACTGCGCCTGAAACTACACGACTAGAGCATTGGAGAGGGAAGTGGAATTCATGGTGTAGCAGTGAAATGCGTAGATATCATGAGGAACACCAGAGGCGAAGGCGACTTCCTGGACAATTGCTGACGCTCAGGCACGAAAGCATGG	753	2	0	46	0	0	7	3	17	17	2	11	17	0	4	2	6	6	1	0	1	2	2	7	3	0	1	2	0	2	5	0	1	1	2	1	5	1	2	0	3	3	2	3	4	3	2	3	2
GCGAGCGTTGTCCGGATTTATTGGGCGTAAAGAGCGCGTAGGCGGCCAGGTAAGTCCGACGTGAAATCTGGAGGCTCAACCTCCAGCGGTCGTTGGAAACTACCTGGCTAGAGTCCGGAAGAGGAGAGTGGAATTCCTGGTGTAGCGGTGAAATGCGCAGATATCAGGAAGAACACCGATGGCGAAAGCAGCTCTCTGGGACGGTACTGACGCTGAGGCGCGAAAGCGTGG	754	0	0	0	0	0	0	0	0	0	0	0	0	0	0	0	0	1	0	0	0	0	0	0	0	0	0	0	0	0	0	0	0	0	0	0	0	0	0	0	0	34	12	41	34	31	27	45	22
GCGAGCGTTGTCCGGAATCACTGGGCGTAAAGGGCGCGTAGGCGGCCTGGTAAGTAGGGGGTGAAATCCTGCGGCTCAACCGCAGGGCTGCCTCCTAAACTGCCAGGCTGGAGCACGGTAGAGGCAGATGGAATTCCCGGTGTAGCGGTGGAATGCGTAGAGATCGGGAAGAACACCAGTGGCGAAGGCGGTCTGCTGGGCCGTTGCTGACGCTGAGGCGCGACAGCGTGG	755	0	1	0	0	0	0	0	0	0	0	0	0	0	1	0	0	0	0	0	0	0	0	0	0	0	0	1	0	0	0	1	1	0	0	0	2	3	0	0	0	0	0	0	0	0	0	0	0
CCGAGCGTTGTCCGGAATCATTGGGCGTAAAGAGCGTGTAGGCGGCCAATTAAGTCCTGCGTGAAATCTCGGGGCTCAACCCCGAGCGGTCGTGGGAAACTGGTTGGCTAGAGTGCGGGAGAGGAGAGTGGAATTCCTGGTGTAGCGGTGAAATGCGCAGATATCAGGAAGAACACCCGTGGCGAAGGCGGCTCTCTGGAACGCAACTGACGCTGAGACGCGAAAGCGTGG	756	1	5	1	8	24	2	6	16	14	0	8	2	7	1	3	4	2	4	1	1	4	8	0	1	5	0	9	2	4	1	7	4	7	0	2	2	3	1	0	1	0	0	0	0	0	0	0	0
GCGAGCGTTGTCCGGAATCACTGGGCGTAAAGGGCGCGTAGGTGGTGGCTTAAGCGTGCGGTGAAAGCTCGGAGCTCAACTCCGAGTCGGCCGTGCGAACTGGGCTCACTGGAGCATAGTAGAGGCAGGTGGAATTCCGGGTGTAGCGGTGGAATGCGTAGAGATCCGGAAGAACACCGGTGGCGAAGGCGGCCTGCTGGGCTATGGCTGACACTGAGGCGCGACAGCGTGG	757	1	14	40	16	14	5	19	20	8	10	19	11	9	6	7	13	8	1	2	0	0	1	0	1	0	0	3	1	0	1	4	0	0	3	3	3	1	0	1	1	0	0	0	0	0	0	0	0
GCAAGCGTTATCCGGATTCACTGGGTTTAAAGGGTGCGTAGGAGGGCAGGTAAGTCAGTGGTGAAATCTTCGAGCTTAACTCGGAAACTGCCGTTGATACTATCTGTCTTGAATACCGTGGAGGTGAGCGGAATATGTCATGTAGCGGTGAAATGCTTAGATATGACATAGAACACCGATTGCGAAGGCAGCTCACTACACGAATATTGACTCTGAGGCACGAAAGCGTGG	758	0	0	0	0	0	0	0	0	0	0	0	1	1	0	0	0	0	0	0	0	0	0	0	0	0	0	0	0	0	0	0	0	0	0	0	0	0	0	0	0	5	7	20	10	15	24	14	17
GCAAGCGTTAATCGGAATTACTGGGCGTAAAGCGTGCGTAGGTGGTTTGTTAAGTCTGCTGTGAAAGCCCTGGGCTCAACCTGGGAATGGCGGTGGATACTGACAAGCTAGAGTGCGGTAGAGGAGGGTGGAATTCCCGGTGTAGCGGTGAAATGCGTAGAGATCGGGAGGAACATCAGTGGCGAAGGCGGCCCTCTGGACCAGCACTGACGCTGAGGCACGAAAGCGTGG	759	10	30	8	22	7	10	12	21	18	8	21	4	6	22	22	17	1	16	20	4	6	2	2	4	3	16	14	5	2	1	7	10	7	17	4	12	7	4	4	5	0	0	0	0	0	0	0	0
CCAAGCGTTGTTCGGATTCACTGGGCGTAAAGGGTGCGCAGGTGGGTTTGCAAGTTCGATGTGAAAGCCCCGGGCTTAACCCGGGAATGGCATTGGATACTGCAGATCTGGAGGATCGGAGGGGGGACTGGAATTCTTGGTGTAGCAGTGAAATGCGTAGATATCAAGAGGAACACCAGTGGCGAAGGCGAGTCCCTGGACGATACCTGACACTGAGGCACGAAAGCTAGG	760	9	6	39	7	5	4	14	8	7	11	8	3	7	3	11	8	9	2	3	1	2	0	0	0	0	1	1	1	0	5	1	0	0	2	0	0	1	0	1	2	2	7	5	7	4	6	7	6
GCGAGCGTTGTCCGGAATTACTGGGCGTAAAGGGCGCGTAGGCGGCCCGATAAGTCGGGGGTGAAATTCAGCGGCTCAACCGCTGGACTGCCTTCGAGACTGTCAGGCTCGAGCACGGTAGAGGCTGGTGGAATTCCCGGTGTAGCGGTGGAATGCGTAGAGATCGGGAAGAACATCGGTGGCGAAGGCGGCCAGCTGGGCCGTTGCTGACGCTGAGGCGCGACAGCGTGG	761	0	0	0	0	0	0	0	0	0	0	0	0	0	0	0	0	0	0	0	0	0	0	0	0	0	0	0	0	0	0	0	0	0	0	0	0	0	0	0	0	28	16	27	21	18	16	24	24
CCGAGCGTTGTCCGGAATTATTGGGCGTAAAGGGCTCGTAGGCGGTTTGTCGCGTCGGGAGTGAAATCTTACAGCTTAACTGTGAACTTGCTTTCGATACGGGCAGACTTGAGGCATTCAGGGGAGAACGGAATTCCTGGTGTAGCGGTGAAATGCGCAGATATCAGGAGGAACACCGGTGGCGAAGGCGGTTCTCTGGGAATGTTCTGACGCTGAGGAGCGAAAGTGTGG	762	1	0	0	0	0	0	0	0	0	0	0	0	1	0	0	0	0	0	0	0	0	0	0	0	0	0	0	0	0	0	0	0	0	0	0	0	0	0	0	0	12	24	42	13	26	25	49	41
GCAAGCGTTGTTCGGAATTACTGGGCGTAAAGGGCTCGTAGGCGGCCAACTAAGTCCGACGTGAAATCCCCAGGCTCAACCTGGGAACTGCGTCGGATACTGGATGGCTTGAATTCGGGAGAGGGATGCAGAATTCCAGGTGTAGCGGTGAAATGCGTAGATATCTGGAGGAATACCGGTGGCGAAGGCGGCATCCTGGACCGACATTGACGCTGAGGAGCGAAAGCTAGG	763	6	1	8	2	0	1	3	0	0	6	4	0	1	6	10	3	0	2	3	3	0	0	0	0	0	0	0	0	0	0	0	0	0	0	0	0	0	0	0	0	20	17	27	17	22	14	51	18
CCGAGCGTTGTCCGGAATTACTGGGCGTAAAGAGCTTGTAGGCGGTTCGTCGCGTCGTTTGTGAAAACTTGGGGCTCAACCTTAAGCTTGCAGGCGATACGGGCGGACTAGAGTACTTCAGGGGAGACTGGAATTCCTGGTGTAGCGGTGAAATGCGCAGATATCAGGAGGAACACCGGTGGCGAAGGCGGGTCTCTGGGAAGTAACTGACGCTGAGAAGCGAAAGCATGG	764	6	2	21	5	8	12	10	8	3	9	6	7	3	14	4	9	0	15	5	6	3	22	40	4	10	5	5	28	52	0	0	1	5	6	6	15	31	27	25	19	0	1	1	2	2	0	0	1
GCAAGCGTTATCCGGATTCACTGGGTTTAAAGGGAGCGCAGGCGGATTTGTAAGTCAGTGGTGAAAGGCTTAAGCTTAACTTGGGAACTGCCATTGATACTATAAGTCTTGAATGTTGTTGAGGTTTGCGGAATGGGTCATGTAGCGGTGAAATGCATAGATATGACCCGGAACACCTATTGCGAAGGCAGCAGGCTAAACAAATATTGACGCTGAGGCTCGAAAGCGTGG	765	7	7	18	3	2	2	11	10	8	2	7	0	9	6	10	3	7	4	1	1	3	1	1	9	2	3	3	2	2	2	1	4	6	10	6	1	2	3	0	2	0	1	0	2	2	1	0	1
GCAAGCGTTGTCCGGAATTATTGGGCGTAAAGAGCGTGTAGGCGGTCCGGTAAGTCCGCTGTGAAAGTCCAGGGCTCAACCCTGGAATGCCGGTGGATACTGCCGGGCTAGAGTCCGGAAGAGGCGAGTGGAATTCCTGGTGTAGCGGTGAAATGCGCAGATATCAGGAGGAACACCGATGGCGAAGGCAGCTCGCTGGGACGGTACTGACGCTGAGACGCGAAAGCGTGG	766	1	4	4	4	6	2	2	5	2	2	3	1	5	2	0	6	2	1	0	1	0	0	1	1	1	0	1	1	0	1	0	2	2	1	0	1	1	1	1	3	0	0	0	0	0	0	0	0
GCTAGCGTTGTTCGGATTTACTGGGCGTAAAGCGCACGTAGGCGGATTGGTCAGTTAGAGGTGAAATCCCGAAGCTCAACTTCGGAACTGCCTTTAATACTGCCAATCTAGAGTCCGGAAGAGGTGAGTGGAACTCCTAGTGTAGAGGTGGAATTCGTAGATATTAGGAAGAACACCAGTGGCGAAGGCGGCTCACTGGTCCGGTACTGACGCTGAGGTGCGAAAGCGTGG	767	1	0	0	0	0	0	0	0	0	0	0	0	0	0	0	0	0	0	0	3	0	0	0	0	0	0	2	1	3	0	0	0	0	6	2	0	0	1	0	4	0	1	3	0	0	0	3	1
GCAAACGTTGTTCGGAATCACTGGGCGTAAAGGGCGCGTAGGCGGACTTGTAAGTCGGGAGTGAAAACTCGGGGCTCAACCCCGAGCCTGCTTCTGAAACTGCGAGTCTTGAGGACCGGAGAGGAAAGTGGAATTCCTAGTGTAGCGGTGGAATGCGTAGATATTAGGAAGAACACCAGTGGCGAAGGCGACTTTCTGGACGGTTCCTGACGCTGAGGCGCGAAAGCTAGG	768	9	31	27	25	8	22	35	8	33	15	34	5	4	10	39	24	9	7	7	7	18	8	4	6	3	6	7	3	2	8	4	8	2	9	5	1	3	3	6	7	0	0	1	0	0	0	0	0
CCTAGCGTTGTCCGGATTTATTGGGCGTAAAGAGCTCGTAGGCGGTTCGGTAAGTCAGGTGTGAAATCTCCACGCTCAACGTGGAGGCGCCACCTGAAACTGCCGTGACTCGAGTCCGGTAGGGGAGTGTGGAATTCCTGGTGTAGCGGTGAAATGCGCAGATATCAGGAGGAACACCAGTGGCGAAGGCGGCACTCTGGGCCGGTACTGACGCTGAGGAGCGAAAGCGTGG	769	5	9	11	10	16	6	8	9	17	11	7	4	15	14	13	13	4	15	3	5	6	1	0	2	0	1	4	0	0	2	3	1	3	5	1	1	2	0	3	4	0	0	0	0	0	0	0	0
GCTAGCGTTGCTCGGAATTACTGGGCGTAAAGGGAGCGTAGGCGGACATTTAAGTCAGAGGTGAAATCCCGGAGCTTAACTTCGGAACTGCCTTTGATACTGGGTGTCTTGAGTGTGAGAGAGGTATGTGGAACTCCGAGTGTAGAGGTGAAATTCGTAGATATTCGGAAGAACACCAGTGGCGAAGGCGACATACTGGCTCATTACTGACGCTGAGGCTCGAAAGCGTGG	770	7	1	4	2	0	0	3	6	1	3	12	4	0	4	6	2	1	1	9	2	11	3	10	14	8	8	8	6	19	3	7	1	8	8	21	16	15	6	6	13	19	1	15	6	3	13	8	14
GCAAGCGTTGTCCGGATTTATTGGGCGTAAAGAGCGTGTAGGCGGCCAGATAGGTCCGTTGTGAAAACTCGAGGCTCAACCTCGAGACGCCGATGGAAACCATTTGGCTAGAGTCCGGAAGAGGAGAGTGGAATTCCTGGTGTAGCGGTGAAATGCGCAGATATCAGGAAGAACACCCGTGGCTAAGGCGGCTCTCTAGTACGGTACTGACGCTGAGACGCGAAAGCGTGG	771	3	9	5	8	14	3	3	8	10	4	4	1	9	3	3	5	6	3	1	1	1	4	1	3	0	3	2	1	1	0	6	5	3	6	4	2	2	1	3	1	0	0	0	0	0	0	0	0
GCAAGCGTTGTTCGGATTTATTGGGCGTAAAGCGCGTGTAGGCGGTTTCTTAAGTCTGATGTGAAAGCCCTGGGCTCAACCCAGGAAGTGCATTGGATACTGGGAGACTTGAATACGGGAGAGGGTAGTGGAATTCCTAGTGTAGGAGTGAAATCCGTAGATATTAGGAGGAACACCGGTGGCGAAGGCGGCTACCTGGACCGATATTGACGCTGAGACGCGAAAGCGTGG	772	4	9	10	2	21	8	15	15	8	12	15	5	62	6	1	2	10	7	7	9	18	4	2	0	3	3	8	0	2	6	13	8	15	0	4	3	4	2	2	3	1	1	0	0	2	0	3	2
TCAAGCGTTGTTCGGATTCATTGGGCGTAAAGGGTGCGTAGGTGGTGATGCAAGTCTGGTGTGAAATCTCGGAGCTCAACTCCGAAATTGCACCGGATACTGCGTGACTCGAGGACTGTAGAGGAGATCGGAATTCACGGTGTAGCAGTGAAATGCGTAGATATCGTGAGGAAGACCAGTTGCGAAGGCGGATCTCTGGGCAGTTCCTGACACTGAGGCACGAAGGCCAGG	773	16	32	17	20	21	23	19	25	27	13	24	11	18	21	30	17	5	15	10	8	1	4	2	1	1	0	2	3	2	3	2	2	2	8	4	1	3	0	0	1	0	0	0	0	0	0	0	0
GCAAGCGTTAATCGGAATTACTGGGCGTAAAGCGTGCGCAGGCGGTTTTGTAAGACCGATGTGAAATCCCCGGGCTCAACCTGGGAACTGCATTGGTGACTGCAAGGCTTGAGTGTGTCAGAGGGAGGTGGAATTCCGCGTGTAGCAGTGAAATGCGTAGATATGCGGAGGAACACCGATGGCGAAGGCAGCCTCCTGGGATAACACTGACGCTCATGCACGAAAGCGTGG	774	7	3	6	4	0	4	1	3	2	4	12	1	1	2	4	5	2	6	3	3	4	4	0	1	2	4	3	2	2	6	1	0	0	5	4	1	5	4	2	1	8	3	17	17	15	10	17	10
GCTAGCGTTGCTCGGAATTACTGGGCGTAAAGGGCGCGTAGGCGGATAGTTTAGTCAGAGGTAAAAGCCCAGGGCTCAACCTTGGAACTGCCTTTGATACTGGCTATCTTGAGTTCGGGAGAGGTGAGTGGAATGCCGAGTGTAGAGGTGAAATTCGTAGATATTCGGCGGAACACCAGTGGCGAAGGCGACTCACTGGCCCGATACTGACGCTGAGGCGCGAAAGCGTGG	775	7	10	8	3	5	7	8	6	12	5	10	2	9	10	11	12	6	8	4	2	12	6	8	7	5	9	18	9	10	7	11	5	10	12	3	7	9	7	3	12	2	1	2	4	6	1	2	0
GCGAGCGTTGTCCGGAATTATTGGGCGTAAAGAGCTCGTAGGCGGTGTGTCACGTCGGCCGTGAAAACCTGGGGCTTAACTCTGGGCGTGCGGTCGATACGGGCATCACTAGAGTTCGGCAGGGGAGACTGGAATTCCTGGTGTAGCGGTGAAATGCGCAGATATCAGGAGGAACACCGGTGGCGAAGGCGGGTCTCTGGGCCGATACTGACGCTGAGGAGCGAAAGCATGG	776	5	9	14	12	13	4	9	8	6	4	8	4	2	14	17	12	3	10	3	4	2	6	4	5	4	3	7	4	3	1	5	3	5	7	2	2	6	3	2	2	1	1	3	0	2	0	1	2
GCAAGCGTTAATCGGAATTACTGGGCGTAAAGTGTGCGCAGGTGGCCGCGCAAGTCGAGTGTGAAAGCCCCGGGCTTAACTTGGGAATTGCGCTCGAAACTACGTGGCTCGAGTGTGGCAGAGGAAGGTGGAATTCCACGTGTAGCGGTGAAATGCGTAGAGATGTGGAGGAACACCGATGGCGAAGGCAGCCTTCTGGGCCAACACTGACGCTCATGCACGAAAGCGTGG	777	0	0	0	0	0	1	0	0	0	0	0	0	0	0	0	0	0	0	0	2	0	0	0	0	0	0	0	0	0	0	0	0	0	0	0	0	0	0	0	0	18	19	40	15	34	19	39	19
CCGAGCGTTGTCCGGAATCATTGGGCGTAAAGAGCGTGTAGGCGGCCCCTTAAGTCCTGCGTGAAATCCTGCGGCTCAACCGCAGACGGTCGTGGGAAACTGGAGGGCTAGAGTGCGGGAGAGGAGAGTGGAATTCCCGGTGTAGCGGTGAAATGCGCAGATATCGGGAAGAACACCCGTGGCGAAGGCGGCTCTCTGGAACGCAACTGACGCTGAGACGCGAAAGCGTGG	778	0	2	0	11	48	0	2	1	7	1	1	0	21	1	0	3	4	0	0	0	0	1	1	2	6	0	1	1	0	0	1	0	6	0	0	1	1	0	0	1	0	0	0	0	0	0	0	0
GCAAGCGTTGTCCGGAATTATTGGGCGTAAAGCGCGCGCAGGCGGTCCCTTAAGTCTGATGTGAAAGCCCACGGCTCAACCGTGGAGGGTCATTGGAAACTGGGGGACTTGAGTGCAGAAGAGGAAAGTGGAATTCCACGTGTAGCGGTGAAATGCGTAGAGATGTGGAGGAACACCAGTGGCGAAGGCGACTTTCTGGTCTGTAACTGACGCTGAGGCGCGAAAGCGTGG	779	0	0	0	0	0	0	0	0	0	0	0	0	0	0	0	0	0	0	0	0	0	0	0	0	0	0	0	0	0	0	0	0	0	0	0	0	0	0	0	0	6	7	39	21	12	26	2	9
CCGAGCGTTGTCCGGAATTATTGGGCGTAAAGGGCTCGTAGGCGGTTCGTCACGTCGGGAGTGAAAACTCGGGGCTTAACCCCGAGCCTGCTTCCGATACGGGCAGACTAGAGGTAGGCAGGGGAGAGCGGAACTCCTGGTGTAGCGGTGGAATGCGCAGATATCAGGAAGAACACCGGTGGCGAAGGCGGCTCTCTGGGCCTTACCTGACGCTGAGGAGCGAAAGCGTGG	780	4	1	6	4	8	2	1	1	5	1	4	0	9	5	2	7	2	2	3	1	5	7	23	14	27	3	14	22	17	7	8	10	26	5	6	5	18	9	6	4	1	0	0	0	0	0	0	0
GCGAGCGTTAATCGGAATTACTGGGCGTAAAGCGTGCGCAGGCGGTTTTGTAAGACAGAGGTGAAATCCCCGGGCTCAACCTGGGAACTGCCTTTGTGACTGCAAGGCTTGAGTGCGGCAGAGGGGGATGGAATTCCGCGTGTAGCAGTGAAATGCGTAGATATGCGGAGGAACACCGATGGCGAAGGCAATCCCCTGGGCCTGCACTGACGCTCATGCACGAAAGCGTGG	781	0	4	3	6	4	3	4	1	2	3	0	1	0	1	5	2	1	2	2	1	0	0	0	0	0	0	0	0	0	0	0	0	0	0	0	0	0	0	0	0	9	7	11	15	25	21	14	7
GCAAGCGTTATCCGGAATTATTGGGCGTAAAGAGCTCGTAGGCGGTTTGTCGCGTCTGCTGTGAAATCCCGAGGCTCAACCTCGGGCCTGCAGTGGGTACGGGCAGACTAGAGTGCGGTAGGGGAGATTGGAATTCCTGGTGTAGCGGTGGAATGCGCAGATATCAGGAGGAACACCGATGGCGAAGGCAGATCTCTGGGCCGTAACTGACGCTGAGGAGCGAAAGGGTGG	782	1	1	4	1	0	0	0	1	2	0	0	1	0	0	5	1	4	1	5	7	0	0	0	0	0	0	0	0	0	0	0	0	0	0	0	0	0	0	0	0	16	6	15	18	12	11	6	8
GCTAGCGTTGCTCGGAATCACTGGGCGTAAAGGGTGCGTAGGCGGGTTTTTAAGTCAGAGGTGAAATCCTGGAGCTCAACTCCAGAACTGCCTTTGATACTGAAAGTCTTGAGTATGGGAGAGGTGAGTGGAACTGCGAGTGTAGAGGTGAAATTCGTAGATATTCGCAAGAACACCAGTGGCGAAGGCGGCTCACTGGCCCATAACTGACGCTGAGGCACGAAAGCGTGG	783	7	3	6	5	3	4	3	3	1	0	9	2	5	3	2	4	1	4	3	1	3	2	6	19	5	2	28	1	2	6	2	8	7	4	5	19	2	16	2	7	0	1	0	2	1	0	0	0
GCAAACGTTGTTCGGAATTACTGGGCGTAAAGCGAGTGTAGGCGGTTTGGTAAGTCGGATGTGAAAGCCCCGGGCTCAACCCGGGAAGTGCACTCGATACTGCCAAGCTAGAGTATCGGAGAGGTTGGTGGAATTCTCGGTGTAGAGGTGAAATTCGTAGATATCGAGAGGAACACCGGTGGCGAAGGCGGCCAACTGGACGAATACTGACGCTGAGACTCGAAAGCGTGG	784	4	12	12	12	7	6	12	5	19	2	13	3	6	13	13	14	2	3	5	6	6	2	2	5	4	0	10	4	5	3	5	2	9	7	2	5	5	3	3	6	1	1	1	2	1	0	3	1
GCTAGCGTTGCTCGGAATCACTGGGCGTAAAGGGTGCGTAGGCGGGTCTTTAAGTCAGAGGTGAAATCCTGGAGCTCAACTCCAGAACTGCCTTTGATACTGAGGATCTTGAGTTCGGGAGAGGTGAGTGGAACTGCGAGTGTAGAGGTGAAATTCGTAGATATTCGCAAGAACACCAGTGGCGAAGGCGGCTCACTGGCCCGATACTGACGCTGAGGCACGAAAGCGTGG	785	12	11	9	15	11	3	9	17	13	3	10	2	17	15	8	10	5	7	5	2	2	4	3	7	0	0	11	1	1	0	3	1	5	0	1	4	1	1	3	1	0	0	1	2	1	0	0	1
GCGAGCGTTGTCCGGAATTATTGGGCGTAAAGCGCGCGCAGGCGGCCGATTAAGTCAGGTGTGAAAGGCTGCGGCTCAACCGCAGAGTTGCATCTGAAACTGGTCGGCTTGAGTGCAGGAGAGGGGAGCGGAATTCCCGGTGTAGCGGTGGAATGCGTAGAGATCGGGAGGAACACCAGTGGCGAAGGCGGCTCTCTGGCCTGTAACTGACGCTGAGGCGCGAAAGCGTGG	786	6	2	2	0	7	2	4	1	4	0	1	2	2	2	3	1	0	1	3	0	2	1	2	2	0	3	1	2	0	1	5	0	5	1	1	3	2	2	3	1	6	4	5	9	0	7	6	8
GCAAGCGTTGTTCGGAATTACTGGGCGTAAAGGGCGCGTAGGCGGCCTGCTAAGTCGGATGTGAAATCCCTCGGCTCAACCGAGGAACTGCATCCGATACTGGCGGGCTTGAATCCGGGAGAGGGATGTGGAATTCCAGGTGTAGCGGTGAAATGCGTAGATATCTGGAGGAACACCGGTGGCGAAGGCGGCATCCTGGACCGGTATTGACGCTGAGGCGCGAAAGCTAGG	787	7	13	13	1	8	15	10	15	7	11	9	3	5	9	11	10	3	6	4	6	7	1	2	1	1	0	1	1	0	1	1	0	2	1	4	1	1	0	0	1	0	0	1	0	0	0	0	2
GCTAGCGTTGTTCGGAATTACTGGGCGTAAAGCGTACGTAGGCGGATTGTTAAGTGAGGGGTGAAATCCCGAGGCTCAACCTCGGAACTGCCTTTCATACTGGCAATCTTGAGTCCGGGAGAGGTGAGTGGAACTCCTAGTGTAGAGGTGAAATTCGTAGATATTAGGAAGAACACCAGTGGCGAAGGCGGCTCACTGGCCCGGAACTGACGCTGAGGTACGAAAGCGTGG	788	3	2	3	0	0	6	0	3	3	1	2	0	5	1	3	1	1	1	1	0	2	0	3	11	3	6	31	3	1	1	1	1	3	1	3	6	2	19	2	10	1	0	1	1	0	0	5	0
GCAAGCGTTAATCGGAATTACTGGGCGTAAAGCGTGCGCAGGCGGTTCGGAAAGAAAGATGTGAAATCCCAGAGCTTAACTTTGGAACTGCATTTTTAACTACCGGGCTAGAGTGTGTCAGAGGGAGGTGGAATTCCGCGTGTAGCAGTGAAATGCGTAGATATGCGGAGGAACACCGATGGCGAAGGCAGCCTCCTGGGATAACACTGACGCTCATGCACGAAAGCGTGG	789	0	1	0	3	11	6	1	7	2	0	0	2	0	4	2	1	7	2	0	0	2	1	34	5	6	5	7	13	3	1	5	2	4	1	4	2	10	8	2	2	1	0	1	9	0	0	13	1
GCTAGCGTTGCTCGGAATTACTGGGCGTAAAGGGCGCGTAGGCGGACAGTTTAGTCAGAGGTGAAAGCCCAGGGCTCAACCCTGGAATTGCCTTTGATACTGGCTGTCTTGAGTACGGGAGAGGTGTGTGGAACTCCGAGTGTAGAGGTGAAATTCGTAGATATTCGGAAGAACACCAGTGGCGAAGGCGACACACTGGCCCGTTACTGACGCTGAGGCGCGAAAGCGTGG	790	1	6	10	6	8	7	6	13	4	4	3	1	5	3	8	8	12	0	1	0	3	0	2	2	0	1	0	0	0	3	2	0	7	2	3	0	1	0	1	3	0	0	0	0	0	0	0	0
GCAAGCGTTGTCCGGATTTATTGGGCGTAAAGAGCGTGTAGGCGGCCAGGTAGGTCCGTTGTGAAAACTGGAGGCTTAACCTTCAGACGTCGATGGAAACCATCTGGCTAGAGTCCGGAAGAGGAGAATGGAATTCCTGGTGTAGCGGTGAAATGCGCAGATATCAGGAAGAACACCCGTGGCGAAGGCGGTTCTCTGGGACGGTACTGACGCTGAGACGCGAAAGCGTGG	791	0	0	0	0	0	0	1	0	0	0	0	0	0	0	0	0	0	0	0	0	0	0	0	0	0	0	0	0	0	0	0	0	0	0	0	0	0	0	0	0	17	11	32	22	33	28	38	19
GCTAGCGTTGTCCGGATTTATTGGGCGTAAAGAGCGTGTAGGCGGCCAGATAGGTCTGCTGTGAAAACTCGAGGCTCAACCTCGAGCTGTCGGCGGAAACCATCTGGCTAGAGTCCGGAAGAGGAGAGTGGAATTCCCGGTGTAGCGGTGAAATGCGCAGATATCGGGAAGAACACCTGTGGCGAAGGCGGCTCTCTGGGACGGTACTGACGCTGAGACGCGAAAGCGTGG	792	1	22	9	6	9	7	13	9	17	6	7	3	2	11	24	7	7	6	4	5	0	0	0	0	0	0	0	0	0	0	0	0	0	0	0	0	0	0	0	0	10	6	11	10	9	7	9	8
GCGAGCGTTGCTCGGAATCACTGGGCGTAAAGCGTACGCAGGCTGTTTCGTAAGTCGGGTGTGAAAGCCCGGGGCTCAACCCCGGAATTGCGCCCGAGACTGCGGAGCTTGAATGCGGGAGAGGGAAGCGGAATTCCTGGTGTAGAGGTGAAATTCGTAGATATCAGGAGGAACACCGGTGGCGAAAGCGGCTTCCTGGCCCGACATTGACGCTCATGTACGAGAGCGTGG	793	11	17	8	10	11	5	10	11	8	2	15	1	8	9	16	11	3	12	6	4	7	2	0	0	1	3	8	2	1	2	5	2	3	10	5	3	6	2	0	5	2	5	8	13	9	4	11	6
GCAAGCGTTATCCGGATTCACTGGGTTTAAAGGGTGCGTAGGTGGAGTGGTAAGTCAGTGGTGAAATCTCCAAGCTTAACTTGGAAACTGCCGTTGATACTATCATTCTTGAATATCGTGGAGGTAAGCGGAATATGTCATGTAGCGGTGAAATGCTTAGATATGACATAGAACACCGATTGCGAAGGCAGCTTGCTACACGATCATTGACACTGAGGCACGAAAGCGTGG	794	12	10	10	5	3	8	6	3	4	5	7	5	2	5	7	17	2	4	9	1	6	3	3	11	1	9	12	8	1	8	1	5	2	3	4	2	0	13	2	2	2	6	13	14	10	4	9	8
GCAAGCGTTGTCCGGAATTATTGGGCGTAAAGAGTTCGTAGGCGGTTTGTCGCGTCCGTTGTGAAAGCTTGGGGCTCAACCCCAAGTCTGCAGTGGATACGGGCAGACTAGAGTCAGGTAGGGGAGAACGGAATTCCTGGTGTAGCGGTGAAATGCGCAGATATCAGGAGGAACACCGGTGGCGAAGGCGGTTCTCTGGGCCTGTACTGACGCTGAGGAACGAAAGCGTGG	795	4	14	4	16	5	5	9	10	6	4	8	2	12	14	15	8	6	7	6	11	6	2	3	4	6	0	3	5	4	4	7	6	5	4	4	22	1	2	1	6	0	0	0	0	1	3	2	0
GCGAGCGTTGTCCGGAATTATTGGGCGTAAAGAGCTCGTAGGCGGTCTGTCGCGTCGGTCGTGAAAACTTGGGGCTTAACCCTGAGCTTGCGGTCGATACGGGCATGACTGGAGTTCGGCAGGGGAGACTGGAATTCCTGGTGTAGCGGTGAAATGCGCAGATATCAGGAGGAACACCGGTGGCGAAGGCGGGTCTCTGGGCCGATACTGACGCTGAGGAGCGAAAGCGTGG	796	7	20	22	9	7	6	15	9	6	5	18	4	1	19	16	15	4	10	12	7	3	2	2	0	0	1	3	0	0	0	0	3	3	3	3	4	1	3	2	0	0	1	2	2	4	1	2	2
GCTAGCGTTGTTCGGAATTACTGGGCGTAAAGCGCGCGTAGGCGGCTTTGTAAGTTAGAGGTGAAAGCCCGAAGCTCAACTTCGGAATTGCCTTTAAGACTGCATCGCTAGAATCGTGGAGAGGTGAGTGGAATTCCGAGTGTAGAGGTGAAATTCGTAGATATTCGGAAGAACACCAGTGGCGAAGGCGACTCACTGGACACGTATTGACGCTGAGGTGCGAAAGCGTGG	797	1	7	9	12	25	3	6	17	7	2	7	3	9	2	3	19	9	3	3	1	6	2	3	7	10	4	15	4	2	2	3	4	8	13	7	2	4	1	5	7	0	0	0	0	0	1	1	0
CCAAGCGTTATCCGGATTTATTGGGTTTAAAGGGTGCGTAGGCGGCCTGTTAAGTCAGGGGTGAAAGACGGTAGCTCAACTATCGCAGTGCCCTTGATACTGATGGGCTTGAATGTACTAGAGGTAGGCGGAATGTGACAAGTAGCGGTGAAATGCATAGATATGTCACAGAACACCAATTGCGAAGGCAGCTTACTATGGTATGATTGACGCTGAGGCACGAAAGCGTGG	798	6	4	2	1	9	13	11	25	0	2	3	6	3	6	4	9	6	0	0	0	0	2	0	4	2	3	7	6	1	1	2	6	5	25	3	7	2	2	3	18	0	0	0	0	0	0	0	0
GCTAGCGTTGTTCGGAATCACTGGGCGTAAAGGGCGCGTAGGCGGCTTTGTAAGTCGGGGGTGAAAGCCTGTGGCTCAACCACAGAATTGCCTTCGATACTGCATGGCTTGAGACCGGAAGAGGTAAGTGGAACTGCGAGTGTAGAGGTGAAATTCGTAGATATTCGCAAGAACACCAGTGGCGAAGGCGGCTTACTGGTCCGGATCTGACGCTGAGGCGCGAAAGCGTGG	799	0	0	1	2	1	2	0	0	0	1	3	0	0	2	0	1	0	0	0	0	2	0	1	0	0	0	1	1	1	0	0	0	2	2	1	0	1	1	1	0	6	2	5	6	2	4	4	6
CCGAGCGTTGTTCGGAATCACTGGGCGTAAAGGGAGCGTAGGCGGCGCGGTAAGTCAGATGTGAAATCCCGGGGCTCAACCCCGGAACTGCATCCGATACTGCCGTGCTAGAGGACTGGAGAGGCAACTGGAATTCTCGGTGTAGCAGTGAAATGCGTGGATATCGAGAGGAACACTCGTGGCGAAAGCGAGTTGCTGGACAGTATCTGACGCTGAGGCTCGAAGGCCAGG	800	0	0	0	0	0	0	1	0	0	0	0	0	0	0	0	0	0	0	0	0	0	17	0	2	0	0	1	0	0	11	0	4	1	0	0	0	1	1	42	8	0	0	0	0	0	0	0	0
GCGAGCGTTGTCCGGAATCATTGGGCGTAAAGGGCGCGTAGGTGGCCCGGTCAGTTCGTGGTGAAAGCGCGGGGCTCAACCCTGCGTCGGCCATGAATACTGCCGCGGCTGGAGCACTGTAGAGGCAGGCGGAATTCCGGGTGTAGCGGTGGAATGCGTAGAGATCCGGAAGAACACCGGTGGCGAAGGCGGCCTGCTGGGCAGTTGCTGACACTGAGGCGCGACAGCGTGG	801	0	0	0	0	0	0	0	0	0	0	0	0	0	0	0	0	0	0	0	0	8	8	8	8	4	5	8	3	6	4	10	8	9	7	12	5	10	3	9	5	0	0	0	0	0	0	0	0
GCTAGCGTTGTTCGGAATTACTGGGCGTAAAGCGCGTGTAGGCGGTTGTCCAAGTTGGATGTGAAAGCCTTGAGCTTAACTCAAGAAATGCATTCAGGACTGGATGACTAGAGGACCGGAGAGGATAGTGGAATTCCCAGTGTAGTGGTGAAATACGTAGAGATTGGGAAGAACACCAGTGGCGAAGGCGGCTATCTGGACGGTTTCTGACGCTAAGACGCGAAAGCGTGG	802	7	11	3	6	8	7	6	16	6	3	8	0	5	4	5	13	1	5	4	1	4	1	0	0	2	5	8	1	0	0	4	1	4	2	7	4	4	1	2	1	0	0	0	0	0	1	0	0
GCAAGCGTTGTCCGGATTTATTGGGCGTAAAGAGCTCGTAGGTGGTTCGGTAAGTCGGATGTGAAATCTCCAGGCTCAACCTGGAGGGGTCATTCGATACTGCCGTGACTAGAGGTCGGTAGGGGAGTGTGGAATTCCTGGTGGAGCGGTGAAATGCGCAGATATCAGGAGGAACACCCGTAGCGAAGGCGGCACTCTGGGCCGATACTGACACTGAGGAGCGAAAGCGTGG	803	6	12	6	12	17	3	7	11	14	4	16	0	15	14	8	9	5	12	8	6	1	2	1	5	2	2	4	4	0	1	3	2	5	4	6	0	3	1	2	4	0	0	0	0	1	0	0	0
CCGAGCGTTGTCCGGAGTTACTGGGCGTAAAGCGCGCGCAGGCGGCTCGTCAAGCCTGACGTGAAAGCCCCCGGCTCAACCGGGGAGGGTCGTCGGGGACTGGCGAGCTTGAGGTCGGCAGGGGTTGGTGGAATTCCCGGTGTAGTGGTGAAATGCGTAGAGATCGGGAGGAACACCTGTGGCGAAGGCGGCCAACTGGGCCGAACCTGACGCTGAGGCGCGAAGGCGTGG	804	3	6	4	2	4	1	2	3	2	5	10	3	5	5	6	6	3	2	2	3	1	3	2	1	1	2	8	1	2	2	3	3	3	1	2	3	1	1	0	1	1	0	0	0	1	1	0	0
GCTAGCGTTGTCCGGAATCATTGGGCGTAAAGCGCGCGTAGGCGGCCAGATAAGTCCGGTGTGAAAGTCACAGGCTCAACCTGTGAATGCCGCTGGAAACTGTCTGGCTAGAGTCCGGAAGGGGCGAGTGGAATTCCTGGTGTAGCGGTGAAATGCGCAGATATCAGGAGGAACACCAATGGCGAAGGCAGCTCGCTGGAACGGTACTGACGCTGAGGCGCGAAAGCGTGG	805	1	18	7	3	15	11	13	19	12	7	5	3	9	9	8	11	5	7	11	6	3	4	2	3	2	6	4	4	0	2	4	6	3	5	1	7	4	4	2	4	2	0	4	1	1	4	3	2
GCAAGCGTTGTCCGGAATCATTGGGCGTAAAGAGCGTGTAGGCGGTTCGGTAAGTCGGCTGTGAAAGTCCAGGGCTCAACCCTGGGATGCCGGTCGATACTGCCGGACTAGAGTTCGGAAGAGGCGAGTGGAATTCCCGGTGTAGCGGTGAAATGCGCAGATATCGGGAGGAACACCTATGGCGAAGGCAGCTCGCTGGGACGTTACTGACGCTGAGACGCGAAAGCGTGG	806	1	6	2	7	9	8	10	11	13	1	10	2	8	4	5	8	4	2	5	2	0	0	0	0	0	0	0	0	0	0	0	0	0	0	0	0	0	0	0	0	1	0	0	0	0	0	0	0
CCGAGTGGTCGGGACGATTATTGGGCCTAAAGCATCCGTAGCCGGTTCTACAAGTCTTCCGTTAAATCCACCTGCTCAACAGTTGGGCTGCGGAGGATACTATAGAGCTAGGAGGCGGGAGAGGCAAGCGGTACTCAGTGGGTAGGGGTAAAATCCGTTGATCCATTGAAGACCACCAGTGGCGAAGGCGGCTTGCCAGAACGCACTCGACGGTGAGGGATGAAAGCTGGG	807	30	20	48	20	18	25	27	24	23	14	42	15	12	31	36	28	8	20	13	12	2	3	3	1	0	1	1	2	0	2	1	3	2	10	4	0	0	1	0	4	0	0	0	0	0	0	0	0
GCAAGCGTTGTCCGGAATTATTGGGCGTAAAGGGCTCGTAGGCGGTCCATCGCGTCGGGAGTGAAAAGCTGGGGCTTAACCCCAGTCCTGCTTCCGATACGGGTGGACTAGAGGTAGGTAGGGGAGATCGGAATTCCTAGTGTAGCGGTGAAATGCGCAGATATTAGGAGGAACACCGGTGGCGAAGGCGGATCTCTGGGCCTTACCTGACGCTGAGGAGCGAAAGCATGG	808	11	23	19	16	21	15	23	20	13	4	32	5	19	18	17	17	5	12	10	6	13	9	6	3	2	7	10	6	3	4	8	5	11	5	7	9	10	5	9	5	0	0	0	0	0	0	0	0
GCGAGCGTTGTCCGGATTTATTGGGCGTAAAGCGTGCGTAGGCGGCTGCGCAAGTCGGGTGTGAAACCCCGGGGCTCAACCCCGGAACTGCATCCGATACTGCGTGGCTAGAGGTAGGTAGGGGAGATCGGAATTCCTGGTGTAGCGGTGAAATGCGCAGATATCAGGAGGAACACCGGTGGCGAAGGCGGATCTCTGGGCCTTACCTGACGCTCAGGCACGAAAGCTAGG	809	15	10	15	20	7	15	16	18	13	7	19	5	10	22	36	13	4	5	10	10	6	1	3	1	0	3	6	2	0	2	1	1	3	3	2	1	0	1	2	4	0	0	0	0	0	0	0	0
GCGAGCGTTAATCGGAATTACTGGGCGTAAAGTGTGCGCAGGTGGCCTCGCAAGTCGAGTGTGAAATCCCCGGGCTTAACTTGGGAATTGCGCTCGAAACTACGGGGCTTGAGTGTGGCAGAGGGAGGTGGAATTCCACGTGTAGCGGTGAAATGCGTAGAGATGTGGAGGAACACCAATGGCGAAGGCAGCCTCCTGGGCCAACACTGACACTCATGCACGAAAGCGTGG	810	0	0	0	0	1	0	1	0	1	0	0	0	1	0	1	0	1	1	0	0	2	0	0	1	0	0	3	0	0	1	0	0	0	0	1	0	0	0	0	0	19	11	20	19	26	16	23	27
GCGAGCGTTGTCCGGAATCACTGGGCGTAAAGGGCGCGTAGGCGGCTTCTCACGCGTGCGGTGAAAGCTCGGGGCTTAACTCCGAGTCTGCCGTGCGAACGGGGAGGCTTGAGTCTGGTAGAGGTCGATGGAATTCCGGGTGTAGCGGTGGAATGCGTAGAGATCCGGAAGAACACCGGTGGCGAAGGCGGTCGACTGGGCCAGTACTGACGCTGAGGCGCGACAGCGTGG	811	0	1	2	2	0	0	0	0	2	0	0	0	2	0	0	0	0	1	0	0	0	0	0	0	0	0	0	0	0	0	0	0	0	0	0	0	0	0	0	0	19	15	32	10	29	24	23	19
GCTAGCGTTGTTCGGAATTACTGGGCGTAAAGCGCACGTAGGCGGACCAGTTAGTTGGGGGTGAAATCCCGGGGCTCAACCCCGGAACTGCCTCCAAAACTGCTGGTCTGGAGGTCGAGAGAGGTGAGTGGAATTCCGAGTGTAGAGGTGAAATTCGTAGATATTCGGAGGAACACCAGTGGCGAAGGCGGCTCACTGGCTCGATACTGACGCTGAGGTGCGAAAGCGTGG	812	33	29	18	18	12	10	25	15	11	22	24	8	4	24	24	17	4	18	12	7	12	12	10	9	2	11	24	13	6	5	13	17	5	10	11	11	4	10	10	12	0	0	0	0	0	0	0	0
GCAAGCGTTAATCGGAATTACTGGGCGTAAAGCGTGCGCAGGCGGTTATATAAGACAGATGTGAAATCCCCGGGCTCAACCTGGGAACTGCATTTGTGACTGTATAGCTAGAGTACGGTAGAGGGGGATGGAATTCCGCGTGTAGCAGTGAAATGCGTAGATATGCGGAGGAACACCGATGGCGAAGGCAATCCCCTGGACCTGTACTGACGCTCATGCACGAAAGCGTGG	813	1	1	0	0	2	0	2	0	1	2	8	0	0	2	2	1	0	1	1	0	0	0	0	0	0	0	0	0	0	0	0	0	0	0	0	0	0	0	0	0	13	0	4	4	0	3	6	9
GCTAGCGTTGTTCGGAATTACTGGGCGTAAAGCGCACGTAGGCGGATTGTTAAGTGAGGGGTGAAATCCCAGGGCTCAACCCTGGAACTGCCTCTCATACTGGCAATCTCGAGTTCGAGAGAGGTGAGTGGAATTCCGAGTGTAGAGGTGAAATTCGTAGATATTCGGAGGAACACCAGTGGCGAAGGCGGCTCACTGGCTCGATACTGACGCTGAGGTGCGAAAGCGTGG	814	0	1	1	0	0	0	0	0	0	0	0	0	0	0	0	0	0	0	0	0	0	0	0	0	0	0	0	0	0	0	0	0	0	0	0	0	0	0	0	0	12	14	32	17	22	17	32	23
CCGAGTGGTCGGGACGATTATTGGGCCTAAAGCATCCGTAGCCGGTTTTGCAAGTCCTCCGTTAAATCCAGCTGCTTAACAGATGGGCTGCGGAGGATACTATAAGACTAGGAGGCAGGAGAGGCAAGCGGTACTCAGTGGGTAGGGGTAAAATCCGTTGATCCATTGAAGACCACCAGTGGCGAAGGCGGCTTGCCAGAATGCGCTCGACGGTGAGGGATGAAAGCTGGG	815	0	2	1	0	0	0	1	1	0	0	1	0	1	1	1	2	1	0	0	1	0	1	0	0	0	0	0	0	0	0	0	0	0	0	0	0	0	0	0	0	0	0	0	0	1	0	0	0
GCAAGCGTTATCCGGATTCACTGGGTTTAAAGGGTGCGTAGGTGGGCTAGTAAGTCCGTGGTGAAATCTCTGAGCTTAACTCGGAAACTGCCGTGGATACTATTAGTCTTGAATCTCGTGGAGGTAAGCGGAATATGTCATGTAGCGGTGAAATGCTTAGATATGACATAGAACACCGATAGCGAAGGCAGCTTGCTACACGAGTATTGACACTGAGGCACGAAAGCGTGG	816	12	13	25	13	3	11	24	11	26	6	7	4	8	21	11	22	4	10	8	4	5	3	1	2	2	5	6	7	4	8	10	2	10	11	2	3	2	5	2	8	2	3	5	2	6	2	4	3
GCGAGCGTTGTCCGGAATCATTGGGCGTAAAGGGCGCGTAGGTGGCGGGACAAGCGTGCGGTGAAAGCCTGGGGCTCAACCCCGGGTCGGCCGTGCGAACTGTTTTGCTTGAGCACTGTAGAGGCAGGCGGAATTCCGGGTGTAGCGGTGGAATGCGTAGAGATCCGGAAGAACACCGGTGGCGAAGGCGGCCTGCTGGGCAGTAGCTGACACTGAGGCGCGACAGCGTGG	817	6	12	31	16	11	8	15	27	9	11	18	3	7	7	11	15	3	6	7	4	2	2	1	3	0	1	7	1	2	3	4	8	5	3	2	1	3	1	1	2	0	0	0	0	0	0	0	0
GCGAGCGTTGTCCGGAATTATTGGGCGTAAAGGGCTCGTAGGCGGTTTGTCGCGTCGGGAGTGAAAACACCGGGCTTAACTCGGTGCTTGCTTTCGATACGGGCAGACTAGAGGCATGCAGGGGAGAACGGAATTCCTGGTGTAGCGGTGAAATGCGCAGATATCAGGAGGAACACCGGTGGCGAAGGCGGTTCTCTGGGCATGTCCTGACGCTGAGGAGCGAAAGTGTGG	818	0	0	0	0	0	0	0	0	0	0	0	0	0	0	0	0	0	0	0	0	13	7	11	17	12	15	22	6	13	17	6	14	7	15	10	10	22	14	19	15	0	0	0	0	0	0	0	0
GCGAGCGTTGTCCGGATTTATTGGGCGTAAAGAGCGTGTAGGCGGTTCGGTAAGTCTGTCGTGAAATCCTGAGGCTCAACCTCGGGCGTGCGATGGATACTGCCGGGCTAGAGGGTGGTAGAGGCGAGTGGAATTCCCGGTGTAGCGGTGAAATGCGCAGATATCGGGAGGAACACCAGTAGCGAAGGCGGCTCGCTGGGCCACACCTGACGCTGAGACGCGAAAGCTAGG	819	4	5	7	4	1	5	8	11	12	5	11	2	3	12	9	5	5	2	5	7	2	1	1	1	0	3	2	1	2	2	4	3	1	2	2	2	0	3	1	4	1	2	2	0	1	2	1	4
GCGAGCGTTGTCCGGATTTATTGGGCGTAAAGAGCGTGTAGGCGGTTCGGTAAGTCTGTCGTGAAATCCTGAGGCTCAACCTCGGGCGTGCGATGGATACTGCCGGGCTAGAGGATGGTAGAGGCGAGTGGAATTCCCGGTGTAGCGGTGAAATGCGCAGATATCGGGAGGAACACCAGTAGCGAAGGCGGCTCGCTGGGCCATTCCTGACGCTGAGACGCGAAAGCTAGG	820	0	0	0	0	0	0	2	0	1	1	0	0	0	0	1	1	0	0	1	2	0	0	0	0	0	0	0	0	0	0	0	0	0	0	0	0	0	0	0	0	16	9	17	10	25	11	30	18
GCGAGCGTTGTCCGGAATCACTGGGCGTAAAGGGCGCGTAGGTGGCCTGGTAAGTAGGGGGTGAAATCTCGAGGCTCAACTTCGAGGCTGCCTCCTAAACTGTCAGGCTTGAGCAGAGTAGAGGCAGGTGGAATTCCCGGTGTAGCGGTGGAATGCGTAGAGATCGGGAAGAACATCGGTGGCGAAGGCGGCCTGCTGGGCTCTTGCTGACACTGATGCGCGACAGCGTGG	821	11	24	11	28	8	10	20	9	28	6	12	5	5	10	21	6	3	2	8	1	6	1	1	3	2	2	2	1	0	1	2	5	2	5	3	1	5	0	1	1	0	0	0	0	0	0	0	0
GCAAACGTTGTTCGGAATCACTGGGCGTAAAGGGCGTGTAGGCGGCTGAATAAGTGGGATGTTAAATCCCCCGGCTCAACCGGGGACCTGCATCTCATACTGTTCAGCTCGAGCACATCAGAGGAGACTGGAATTCCCGGTGTAGCGGTGAAATGCGTAGATATCGGGAGGAACACCAGTGGCGAAGGCGAGTCTCTGGGATGATGCTGACGCTGAGGCGCGAAAGCCAGG	822	4	7	6	5	6	7	10	10	18	4	4	3	1	8	14	8	1	3	4	5	9	0	1	0	0	1	0	4	0	2	2	3	5	7	1	2	2	3	7	1	0	0	0	1	0	0	0	0
GCAAGCGTTACTCGGAATTACTGGGCGTAAAGCGTGCGTAGGTGGTTGTTTAAGTCTGTCGTGAAAGCCCTGGGCTCAACCTGGGAATTGCGATGGATACTGGGCGACTAGAGTGTGGTAGAGGATAGTGGAATTTCCGGTGTAGCAGTGAAATGCGTAGAGATCGGAAGGAACATCTGTGGCGAAGGCGACTATCTGGGCCAACACTGACACTGAGGCACGAAAGCGTGG	823	14	14	7	3	1	12	23	8	3	1	8	5	8	12	9	6	3	2	9	8	12	13	27	38	7	27	31	26	42	14	6	10	6	6	14	9	19	35	4	20	0	0	2	0	0	0	1	0
GCGAGCGTTGTCCGGAATTATTGGGCGTAAAGAGCTCGTAGGCGGTGTGTCGCGTCGGCCGTGAAAACTTGCAGCTTAACTGTGGGCGTGCGGTCGATACGGGCATCACTGGAGTTCGGCAGGGGAGACTGGAATTCCTGGTGTAGCGGTGAAATGCGCAGATATCAGGAGGAACACCGGTGGCGAAGGCGGGTCTCTGGGCCGATACTGACGCTGAGGAGCGAAAGCGTGG	824	6	1	7	2	0	0	1	1	0	0	6	1	2	5	3	1	0	0	2	0	0	0	0	0	0	0	0	0	0	0	0	0	0	0	0	0	0	0	0	0	13	5	7	6	7	12	19	12
GTTAGCGTTGTTCGGAATGACTGGGCGTAAAGCGCGCGTAGGCGGACCATCAAGTCGGGGGTGAAATCCCGGGGCTCAACCCCGGAATGGCCTTCGAGACTGGTGGTCTTGAGTTCGAGAGAGGTGAGTGGAATTCCGAGTGTAGAGGTGAAATTCGTAGATATTCGGAGGAACACCAGTGGCGAAGGCGGCTCACTGGCTCGACACTGACGCTGAGGTGCGAAAGCGTGG	825	0	0	0	0	0	0	0	0	0	0	0	0	1	0	0	0	0	0	0	0	0	0	0	0	0	0	0	0	0	0	0	0	0	0	0	0	0	0	0	0	4	3	9	8	2	7	1	2
CCGAGTGTTCGGGACGATTATTGGGCCTAAAGCATCCGTAGCCGGTTTTACAAGTCCTCCGTTAAATCCAGCTGCTTAACAGATGGGCTGCGGAGGATACTATAAGACTAGGAGGCAGGAGAGGCAAGCGGTACTCAGTGGGTAGGGGTAAAATCCGTTGATCCATTGAAGACCACCAGTGGCGAAGGCGGCTTGCCAGAATGCGCTCGACGGTGAGGGATGAAAGCTGGG	826	10	16	19	11	6	4	8	12	14	6	14	5	11	15	25	31	3	10	3	10	0	0	0	0	0	0	0	0	0	0	0	0	0	0	0	0	0	0	0	0	0	0	0	0	0	0	0	0
GCAAGCGTTGTTCGGAATCATTGGGCGTAAAGGGCGTGTAGGCGGTTTGTTAAGTCATGTGTGAAATCCCTCGGCTCAACCGGGGAACGACGCATGAAACTGGCAAGCTAGAGTACCAAAGAGGGTGGTGGAATTCCCGGTGTAGCGGTGAAATGCGTAGATATCGGGAGGAACACCTGTGGCGAAGGCGGCCACCTGGTTGGATACTGACGCTGAGACGCGAAAGCGTGG	827	0	13	1	8	4	5	8	3	6	1	5	0	6	9	4	12	4	3	2	0	4	1	1	0	2	2	5	2	3	1	2	2	1	3	2	5	2	2	1	1	0	0	0	0	0	0	0	1
GCAAGCGTTACTCGGAATTACTGGGCGTAAAGCGTGCGTAGGTGGTTCGTTAAGTCTGATGTGAAAGCCCTGGGCTCAACCTGGGAATGGCATTGGATACTGGCGATCTAGAGTGCGGTAGAGGGCAGTGGAATTCCCGGTGTAGCAGTGAAATGCGTAGAGATCGGGAGGAACATCTGTGGCGAAGGCGACTGCCTGGACCAGCACTGACACTGAGGCACGAAAGCGTGG	828	0	0	0	0	0	0	0	0	0	0	0	0	0	0	0	0	0	0	0	0	34	11	35	22	15	20	27	23	20	13	25	7	10	41	19	18	24	13	13	22	0	0	0	0	0	0	0	0
CCGAGCGTTGTCCGGAATTACTGGGCGTAAAGAGCTCGTAGGTGGTTTGTCGCGTTGTTCGTGAAAACTCACAGCTTAACTGTGGGCGTGCGGGCGATACGGGCAGACTTGAGTACTGCAGGGGAGACTGGAATTCCTGGTGTAGCGGTGGAATGCGCAGATATCAGGAGGAACACCGGTGGCGAAGGCGGGTCTCTGGGCAGTAACTGACGCTGAGGAGCGAAAGCGTGG	829	5	6	3	1	5	2	5	8	5	1	6	1	2	8	3	5	2	4	2	0	0	0	0	0	0	0	0	0	0	0	0	0	0	0	0	0	0	0	0	0	11	2	6	9	7	16	9	10
TCAACCGTTGTTCGGATTCATTGGGCGTAAAGGGTGCGTAGGCGGTCGCGCAAGTCGGATGTGAAATCTCAGGGCTCAACCCTGAAACTGCATTCGATACTGCGTGGCTAGAGTGCTGGAGGGGAGACTGGAATTTACGGTGTAGCAGTGAAATGCGTAGATATCGTAAGGAAGACCAGTGGCGAAGGCGAGTCTCTGGACAGCAACTGACGCTGAGGCACGAAGGCCAGG	830	6	5	7	7	0	5	4	20	7	6	15	5	4	16	17	8	3	8	3	4	0	0	0	0	0	0	0	0	0	0	0	0	0	0	0	0	0	0	0	0	9	8	12	12	16	13	11	8
GCAAGCGTTGTCCGGATTCATTGGGCGTAAAGAGCGTGTAGGCGGCCAGGTAGGTCAGCTGTGAAAACTGGAGGCTCAACCTTCAGACGTCGGCTGAAACCATCTGGCTAGAGTCCGGGAGAGGAGAGTGGAATTCCTGGTGTAGCGGTGAAATGCGCAGATATCAGGAAGAACACCCGTGGCGAAAGCGGCTCTCTGGAACGGTACTGACGCTGAGACGCGAAAGCGTGG	831	0	0	0	0	0	0	0	0	0	0	0	0	0	0	0	0	0	0	0	0	0	0	0	0	0	0	0	0	0	0	0	0	0	0	0	0	0	0	0	0	24	16	35	20	31	26	36	25
GCAAGCGTTGTCCGGAATTATTGGGCGTAAAGAGCTCGTAGGCGGTCTGTTGCGTCGGCTGTGAAAACCCGGGGCTCAACCCCGGGCCTGCAGCCGATACGGGCAGACTAGAGTTCGGCAGGGGAGACTGGAATTCCTGGTGTAGCGGTGAAATGCGCAGATATCAGGAGGAACACCGGTGGCGAAGGCGGGTCTCTGGGCCGATACTGACGCTGAGGAGCGAAAGCGTGG	832	6	9	12	6	8	1	7	9	4	5	15	1	5	5	11	6	4	4	9	11	0	0	0	0	0	0	0	0	0	0	0	0	0	0	0	0	0	0	0	0	0	2	3	1	3	0	5	2
GCGAGCGTTGTCCGGATTTATTGGGCGTAAAGAGCTCGTAGGCGGCTCATTGCGTCAACCGTGAAATCCTGCTGCTCAACGGCAGGTCTGCGGTTGATACGGGTGGGCTGGAGTTCGGTAGGGGAGACTGGAATTCCTGGTGTAGCGGTGAAATGCGCAGATATCAGGAGGAACACCGGTGGCGAAGGCGGGTCTCTGGGCCGATACTGACGCTGAGGAGCGAAAGCGTGG	833	6	6	5	12	11	9	16	9	4	9	8	3	4	10	13	12	2	9	4	1	2	0	5	2	1	3	3	2	1	2	1	4	8	2	2	5	3	1	5	1	2	6	3	2	5	6	11	6
GCAAGCGTTGTCCGGAATTATTGGGCGTAAAGCGCGCGCAGGCGGTCATTTAAGTCTGGTGTATAAACCAAGGGCTCAACCTTTGGACGCATTGGAAACTGGGTGACTGGAGTGTAGGAGAGGAAAGTGGAATTCCACGTGTAGCGGTGAAATGCGTAGAGATGTGGAGGAACACCAGTGGCGAAGGCGACTTTCTGGCCTATAACTGACGCTGAGGCGCGAAAGCGTGG	834	7	3	1	4	4	6	3	8	3	2	2	3	5	7	5	4	1	3	4	6	5	7	6	7	1	6	12	5	1	0	6	2	7	6	3	8	6	2	3	9	0	0	1	1	0	0	3	0
CCAAGCGTTAATCGGAATTACTGGGCGTAAAGCGTGCGCAGGCGGTTGTGCAAGACCGATGTGAAATCCCCGAGCTTAACTTGGGAATTGCATTGGTGACTGCACGGCTAGAGTGTGTCAGAGGGGGGTAGAATTCCACGTGTAGCAGTGAAATGCGTAGAGATGTGGAGGAATACCGATGGCGAAGGCAGCCCCCTGGGATAACACTGACGCTCATGCACGAAAGCGTGG	835	37	0	2	0	86	1	0	1	2	0	2	0	0	50	2	1	48	2	0	0	0	0	0	0	0	0	0	0	0	0	0	0	0	0	0	0	0	0	0	0	0	1	0	1	0	5	0	0
GCAAGCGTTAATCGGAATTACTGGGCGTAAAGCGTGCGTAGGCGGTGAGTTAAGTCTGTTGTGAAATCCCCGGGCTCAACCTGGGAATGGCAATGGATACTGGCTCGCTAGAGTGTGATAGAGGATGGTGGAATTCCCGGTGTAGCGGTGAAATGCGTAGAGATCGGGAGGAACATCAGTGGCGAAGGCGGCCATCTGGATCAACACTGACGCTGAGGCACGAAAGCGTGG	836	1	0	0	2	1	1	1	0	0	0	0	1	6	3	0	2	0	0	0	0	0	10	22	36	30	41	76	49	52	12	12	24	14	8	0	21	19	50	62	51	0	0	0	0	0	0	0	0
CCGAGTGGTCGGGACGATTATTGGGCCTAAAGCATCCGTAGCCGGTTCTACAAGTCTTCCGTTAAATCCATCTGCTTAACAGATGGGCTGCGGAGGATACTATGGAGCTAGGAGGCGGGAGAGGCAAGCGGTACTTAGTGGGTAGGGGTAAAATCCGTTGATCCACTGAAGACCACCAGTGGCGAAGGCGGCTTGCCAGAACGCGCTCGACGGTGAGGGATGAAAGCTGGG	837	0	0	0	0	0	0	0	0	0	0	0	0	0	0	0	0	0	0	0	0	0	0	0	0	0	0	0	0	0	0	0	0	0	0	0	0	0	0	0	0	4	10	12	11	19	12	20	13
GCTAGCGTTGTTCGGAATCACTGGGCGTAAAGCGCACGTAGGCGGATGTGTCAGTCAGGGGTGAAATCCCGGAGCTCAACTTCGGAACTGCCTTTGATACAGCACATCTGGAGTCCGGAAGAGGTGGGTGGAATTCCTAGTGTAGAGGTGAAATTCGTAGATATTAGGAAGAACACCGGTGGCGAAGGCGGCCCACTGGTCCGGTACTGACGCTGAGGTGCGAAAGCGTGG	838	6	13	4	9	2	8	10	7	0	8	5	5	8	11	38	10	1	7	14	10	5	5	2	0	3	6	2	0	1	5	5	2	2	4	3	2	0	4	0	3	0	0	0	0	0	0	0	0
GCGAGCGTTGTCCGGAATTATTGGGCGTAAAGAGCGTGTAGGCGGTTCGGTAAGTCTGCCGTGAAAACCTGGGGCTCAACCCCGGGCGTGCGGTGGAAACTGCCGGGCTAGAGGATGGTAGAGGCGAGTGGAATTCCCGGTGTAGCGGTGAAATGCGCAGATATCGGGAGGAACACCAGTAGCGAAGGCGGCTCGCTGGGCCATTCCTGACGCTGAGACGCGAAAGCTAGG	839	0	0	0	0	0	0	0	0	0	0	0	0	0	0	0	0	0	0	0	0	0	0	0	0	0	0	0	0	0	0	0	0	0	0	0	0	0	0	0	0	16	10	28	16	30	30	35	23
GCGAGCGTTAATCGGAATTACTGGGCGTAAAGCGCACGTAGGTGGCGACGTAAGTCGGGTGTGAAAGCCCCGGGCTCAACCTGGGAATTGCATTCGAGACTGTGTCGCTGGAGTACGGAAGAGGAAGGCGGAATTCCCGGTGTAGCGGTGAAATGCGTAGATATCGGGAGGAACATCAGTGGCGAAGGCGGCCTTCTGGTCCAGTACTGACACTCAAGTGCGAAAGCGTGG	840	32	5	18	6	0	9	7	3	2	6	14	9	1	37	16	9	2	8	17	14	17	4	4	2	0	2	10	4	0	7	6	7	0	9	12	6	0	11	4	3	0	1	0	0	0	1	0	2
GCAAGCGTTGTCCGGATTTACTGGGCGTAAAGAGCGTGTAGGCGGCCAGACAGGTCCGTTGTGAAAACTGGAGGCTCAACCTCCAGACGTCGACGGAAACCGTCTGGCTAGAGTCCGGAAGAGGAGAGTGGAATTCCTGGTGTAGCGGTGAAATGCGCAGATATCAGGAAGAACACCGATGGCGAAGGCAGCTCTCTGGGACGGTACTGACGCTGAGACGCGAAAGCGTGG	841	0	0	0	0	0	0	0	0	0	0	1	0	0	0	0	0	0	0	0	0	0	0	0	0	0	0	0	0	0	0	0	0	0	0	0	0	0	0	0	0	29	18	40	22	32	17	23	25
GCAAGCGTTATCCGGATTCACTGGGTTTAAAGGGTGCGTAGGAGGGTAGGTAAGTCAGTGGTGAAATCCCCGAGCTTAACTTGGGAACTGCCGTTGATACTATCTATCTTGAATATCGTGGAGGTGAGCGGAATATGTCATGTAGCGGTGAAATGCTTAGATATGACATAGAACACCAATTGCGAAGGCAGCTTGCTACACGAATATTGACTCTGAGGCACGAAAGCGTGG	842	7	12	23	9	12	10	19	24	11	4	11	2	7	9	12	10	18	9	0	3	5	1	0	0	0	1	1	1	0	3	0	2	2	3	1	2	2	1	0	2	0	0	0	0	0	0	0	0
GCTAGCGTTGTTCGGAATCACTGGGCGTAAAGCGCACGTAGGCGGATTTGTCAGTCAGGGGTGAAATCCCGGGGCTCAACCTCGGAACTGCCTTTGATACAGCAAGTCTTGAGTTCGAGAGAGGTGGGTGGAATTCCTAGTGTAGAGGTGAAATTCGTAGATATTAGGAAGAACACCGGTGGCGAAGGCGGCCCACTGGCTCGATACTGACGCTGAGGTGCGAAAGCGTGG	843	11	14	18	14	7	6	9	20	9	12	23	4	9	23	18	13	4	9	17	10	7	4	3	5	1	3	5	3	3	5	4	6	1	11	1	6	3	2	2	5	1	0	0	0	0	0	2	0
GCGAGCGTTGTCCGGATTTATTGGGCGTAAAGAGCTCGTAGGCGGCTGTTCGAGTCGGGTGTGAAACCCCAGGGCTTAACTCTGGGCCTGCATTCGATACTGGGCGGCTTGAGTCTGGTAGGGGGATCTGGAATTCCTGGTGTAGCGGTGGAATGCGCAGATATCAGGAGGAACACCGGTGGCGAAGGCGGGATCCTGGGCCAGTACTGACGCTGAGGAGCGAAAGCGTGG	844	3	4	8	2	0	1	2	1	2	2	5	1	2	4	2	6	3	2	0	0	4	1	1	0	1	0	0	0	0	1	0	1	0	0	1	2	0	0	2	1	5	2	8	7	5	5	11	1
GCTAGCGTTGTCCGGAATCATTGGGCGTAAAGCGCGCGTAGGCGGCCCGGTAAGTCCGCTCTGAAAGTCCAGGGCTCAACCCTGGAATGCGGGTGGATACTGCCGGGCTAGAATCCGGAAGAGGCGAGTGGAATTCCTGGTGTAGCGGTGGAATGCGCAGATATCAGGAGGAACACCAATAGCGAAGGCAGCTCGCTGGGACGGTATTGACGCTAAGGCGCGAAAGCGTGG	845	1	14	4	5	13	7	15	17	16	2	6	1	11	4	6	10	6	3	6	3	3	3	0	0	2	2	9	6	1	1	1	3	4	7	4	5	2	5	10	3	0	1	4	0	0	0	1	1
TCAAGCGTTGTTCGGATTCATTGGGCGTAAAGGGTGCGTAGGTGGTAACGCAAGTCTGGTGTGAAATCTCGGAGCTCAACTCCGAAATTGCACCGGATACTGCGTGACTCGAGGACTGTAGAGGAGATCGGAATTCACGGTGTAGCAGTGAAATGCGTAGATATCGTGAGGAAGACCAGTTGCGAAGGCGGATCTCTGGGCAGTTCCTGACACTGAGGCACGAAGGCCAGG	846	9	23	19	12	12	8	23	13	19	9	14	4	4	34	18	16	2	14	5	13	8	2	2	1	1	3	7	0	0	2	0	3	4	6	1	7	2	1	1	2	0	0	0	0	0	0	0	0
GCAAGCGTTGTTCGGAATTACTGGGCGTAAAGGGTTCGTAGGTGGCCCGCTAAGTCACACGTGAAATCCCTCAGCTTAACTGGGGAACTGCGTGTGAGACTGGCAGGCTTGAGTGCAGGAGAGGAACGCGGAATTCCAGGTGTAGCGGTGAAATGCGTAGATATCTGGAGGAACACCGGTGGCGAAGGCGGCGTTCTGGACTGTATCTGACACTGAGGAACGAAAGCCAGG	847	10	3	15	9	4	6	12	4	2	15	14	3	0	22	22	12	1	7	10	16	0	0	0	0	0	0	0	0	0	0	0	0	0	0	0	0	0	0	0	0	17	11	27	16	14	14	15	6
GCGAGCGTTAATCGGAATTACTGGGCGTAAAGCGTGCGTAGGCGGTTCGTTAAGTTCGTCGTGAAAGCCCCGGGCTCAACCTGGGAATGGCGATGGAAACTGGCGGGCTGGAGTATGGCAGAGGGGGGTGGAATTCCGCGTGTAGCAGTGAAATGCGTAGAGATGCGGAGGAACACCGATGGCGAAGGCAGCCCCCTGGGCCAATACTGACGCTCAGGCACGAAAGCGTGG	848	14	36	21	15	16	18	10	15	30	20	21	5	24	13	14	16	8	11	17	10	9	5	3	0	3	4	4	3	2	2	4	7	3	0	0	5	2	3	1	3	0	0	0	0	0	0	0	0
GCAAGCGTTACTCGGAATTACTGGGCGTAAAGCGTGCGTAGGCGGTTTGTTAAGTCTGTCGTGAAAGCCCCGGGCTCAACCTGGGAATGGCGATGGAAACTGGCGAGCTAGAGTACGGTAGAGGAGAGTGGAATTCCCGGTGTAGCAGTGAAATGCGTAGAGATCGGGAGGAACATCAGTTGCGAAGGCGGCTCTCTGGACCAGTACTGACGCTGAGGCACGAAAGCGTGG	849	17	20	18	15	6	10	16	8	12	10	27	2	3	40	14	7	3	23	5	5	22	3	11	12	5	3	25	5	1	9	5	15	8	15	13	2	5	20	7	4	0	0	0	0	0	0	0	0
GCAAGCGTTGTCCGGAATTATTGGGCGTAAAGCGCGCGCAGGCGGTTCTTTAAGTCTGGTGTCTAAGTGCGGGGCTCAACCCCGTGATGCACTGGAAACTGGGGAACTTGAGTGCAGAAGAGGAGAGCGGAATTCCACGTGTAGCGGTGAAATGCGTAGAGATGTGGAGGAACACCAGTGGCGAAGGCGGCTCTCTGGACTGTAACTGACGCTGAGGCGCGAAAGCGTGG	850	1	1	2	2	0	0	2	2	1	2	2	1	0	1	2	0	0	0	1	2	2	1	4	3	5	6	5	3	3	2	3	8	2	4	3	1	3	6	3	1	11	2	4	2	6	7	5	6
GCAAGCGTTGTCCGGAATTATTGGGCGTAAAGGGCTCGTAGGCGGTTTGTCGCGTCGGGAGTGAAAACTCAGGGCTTAACCCTGAGCCTGCTTCCGATACGGGCAGACTAGAGGTATGCAGGGGAGAATGGAATTCCTGGTGTAGCGGTGAAATGCGCAGATATCAGGAGGAACACCGGTGGCGAAGGCGGTTCTCTGGGCATTACCTGACGCTGAGGAGCGAAAGTGTGG	851	3	5	7	4	1	7	2	4	6	0	9	5	1	1	5	11	5	2	3	2	0	0	0	0	0	0	0	0	0	0	0	0	0	0	0	0	0	0	0	0	5	4	10	8	5	8	7	4
GCTAGCGTTGTTCGGAATTACTGGGCGTAAAGCGCACGTAGGCGGACCATCAAGTTAGGGGTGAAATCCCGGGGCTCAACCCCGGAACTGCCTTTAAAACTGTTGGTCTGGAGGTCGAGAGAGGTGAGTGGAATTCCGAGTGTAGAGGTGAAATTCGTAGATATTCGGAGGAACACCAGTGGCGAAGGCGGCTCACTGGCTCGATACTGACGCTGAGGTGCGAAAGCGTGG	852	0	0	0	0	0	0	0	0	0	0	0	0	0	0	0	0	0	0	0	0	0	0	0	0	0	0	0	0	0	0	0	0	0	0	0	0	0	0	0	0	20	16	37	14	20	34	29	25
GCGAGCGTTGTTCGGAATTATTGGGCGTAAAGGGCGCGTAGGCGGTGCGGTAAGTCACCTGTGAAATCTCCTGGCTCAACTGGGAGCTTGCAGGCGAAACTGCCGTGCTGGAGTGTGGGAGAGGTGAGTGGAATTCCCGGTGTAGCGGTGAAATGCGTAGATATCGGGAGGAACACCTGTGGCGAAAGCGGCTCACTGGACCACAACTGACGCTGAGGCGCGAAAGCTAGG	853	0	0	0	0	0	0	0	0	0	0	0	0	0	0	0	0	0	0	0	0	0	0	0	0	0	0	0	0	0	0	0	0	0	0	0	0	0	0	0	0	0	0	0	0	0	0	0	0
GCAAGCGTTGTCCGGAATTATTGGGCGTAAAGAGCTCGTAGGCGGTTTGTCGCGTCTGTCGTGAAAGCCCACGGCTTAACCGTGGGTCTGCGGTGGATACGGGCAGACTAGAGGCAGGTAGGGGAGAATGGAATTCCCGGTGTAGCGGTGAAATGCGCAGATATCGGGAGGAACACCGGTGGCGAAGGCGGTTCTCTGGGCCTGTACTGACGCTGAGGAGCGAAAGCGTGG	854	0	2	0	1	0	0	1	0	1	0	1	0	1	2	0	1	0	3	0	0	1	0	0	0	3	4	6	5	1	0	2	0	7	2	1	1	2	0	2	0	1	5	2	1	10	2	4	0
CCGAGCGTTGTCCGGAATTACTGGGCGTAAAGAGCTCGTAGGTGGTTTGTCGCGTTGTTCGTGAAAACTCACAACTCAATTGTGGGCGTGCGGGCGATACGGGCAGACTTGAGTACTGCAGGGGAGACTGGAATTCCTGGTGTAGCGGTGGAATGCGCAGATATCAGGAGGAACACCGGTGGCGAAGGCGGGTCTCTGGGCAGTAACTGACGCTGAGGAGCGAAAGCGTGG	855	4	7	7	6	2	2	1	12	2	5	3	1	1	9	11	5	2	4	3	2	5	4	0	0	0	0	10	5	3	2	1	3	1	1	12	3	2	2	1	1	3	0	2	6	0	0	2	0
GCAAGCGTTGTTCGGAATTATTGGGCGTAAAGGGCGCGTAGGCGGTTTGTTAAGTCGGCTGTGAAAGCCCGGGGCTCAACCCCGGAGGGTCAGCCGATACTGGCAGACTAGAGTACGGAAGAGGTAGCTGGAATTCCCGGTGTAGCGGTGAAATGCGTAGATATCGGGAGGAACACCTGAGGCGAAGGCGGGCTACTGGGCCGATACTGACGCTGATGCGCGAAAGCCAGG	856	16	43	21	23	8	10	30	12	19	15	13	7	9	17	27	17	5	17	10	9	5	3	5	6	0	4	6	5	0	3	4	2	6	7	2	0	5	2	2	4	0	0	0	0	0	0	0	0
GCTAGCGTTGCTCGGAATCACTGGGCGTAAAGGGTGCGTAGGCGGGGCTTTAAGTCAGGGGTGAAATCCTGGAGCTCAACTCCAGAACTGCCTTTGATACTGAAGATCTTGAGTTCGGGAGAGGTGAGTGGAACTGCGAGTGTAGAGGTGAAATTCGTAGATATTCGCAAGAACACCAGTGGCGAAGGCGGCTCACTGGCCCGATACTGACGCTGAGGCACGAAAGCGTGG	857	8	12	9	11	16	11	14	17	14	8	14	3	9	13	12	19	6	13	4	4	0	0	0	0	0	0	0	0	0	0	0	0	0	0	0	0	0	0	0	0	2	5	2	4	1	0	1	1
GCGAGCGTTGTCCGGAATTATTGGGCGTAAAGAGCTTGTAGGTGGCTCGTTGCGTCGGGAGTGAAAACCTGCGGCTTAACCGCAGGCCTGCTTCCGATACGGGCGAGCTAGAGTTCGGCAGGGGAGACTGGAATTCCTGGTGTAGCGGTGGAATGCGCAGATATCAGGAGGAACACCGGTGGCGAAGGCGGGTCTCTGGGCCGATACTGACACTGAGAAGCGAAAGCGTGG	858	0	4	1	4	33	4	1	10	10	1	1	0	20	1	2	5	3	1	0	0	0	6	0	7	3	4	5	12	2	1	8	2	4	24	0	2	0	4	10	7	0	0	0	0	0	0	0	0
GCGAGCGTTATCCGGAATTATTGGGCGTAAAGCGCGCGCAGGCGGCTGATTAAGTCAGGTGTGAAAGGCTGCGGCTCAACCGCAGAGCGGCACCTGAAACTGGTCAGCTTGAGTGCAGGAGAGGGGAGCGGAATTCCCGGTGTAGCGGTGGAATGCGTAGAGATCGGGAGGAACACCAGTGGCGAAGGCGGCTCTCTGGCCTGTAACTGACGCTGAGGCGCGAAAGCGTGG	859	5	8	11	5	5	12	12	24	8	2	27	3	32	9	3	5	2	11	3	9	17	2	9	1	0	20	20	13	4	0	16	1	13	0	1	10	17	14	17	5	2	1	2	4	0	1	2	1
GCAAGCGTTGTCCGGATTTATTGGGCGTAAAGAGCGTGTAGGCGGCTAGGTAGGTCCGTTGTGAAAACTCGAGGCTCAACCTCGAGACGCCGGTGGAAACCATCTAGCTAGAGTCCGGAAGAGGAGAGTGGAATTCCTGGTGTAGCGGTGAAATGCGCAGATATCAGGAAGAACACCCGTGGCGAAGGCGGCTCTCTGGGACGTGACTGACGCTGAGACGCGAAAGCGTGG	860	0	0	0	0	0	0	0	0	0	0	2	0	0	0	0	0	0	0	0	0	0	0	0	0	0	0	0	0	0	0	0	0	0	0	0	0	0	0	0	0	0	0	0	0	0	0	0	0
GCAAGCGTTGCTCGGAATCACTGGGCGTAAAGGGTGCGTAGGCGGCTTCTTAAGTCTGGTGTGAAAGCCCAGGGCTCAGCTCTGGAAGTGCACTAGAAACTGGGGAGCTTGAGTACCGGAGGGGAGAGTGGAATTCCTGGTGTAGCGGTGAAATGCGTAGATATCAGGAGGAATACCGGTGGCGAAAGCGACTCTCTGGACGGTTACTGACGCTGAGGCACGAAAGCGTGG	861	16	14	9	11	5	8	11	5	6	11	18	5	6	16	25	19	2	9	9	8	11	2	5	1	0	7	8	2	0	3	9	4	0	3	4	4	0	5	1	6	6	2	5	2	12	9	12	4
GCAAGCGTTATCCGGAATTATTGGGCGTAAAGAGCTCGTAGGCGGTTTGTCACGTCTGCTGTGAAAACTGGAGGCTCAACCTCCAGCCTGCAGTGGGTACGGGCAGACTAGAGTGCGGTAGGGGAGATTGGAATTCCTGGTGTAGCGGTGGAATGCGCAGATATCAGGAGGAACACCGATGGCGAAGGCAGATCTCTGGGCCGTAACTGACGCTGAGGAGCGAAAGCATGG	862	5	10	13	4	12	6	3	5	2	7	5	1	3	12	7	23	4	8	6	4	0	0	0	1	1	7	13	2	4	2	3	2	3	7	6	2	1	14	2	3	1	3	0	2	2	5	11	9
GCAAGCGTTAATCGGAATTACTGGGCGTAAAGCGCGCGTAGGTGGTTCAGCAAGTTGGATGTGAAAGCCCCGGGCTCAACCTGGGAACTGCATCCAAAACTACTGAGCTAGAGTACGGTAGAGGGTGGTGGAATTTCCTGTGTAGCGGTGAAATGCGTAGATATAGGAAGGAACACCAGTGGCGAAGGCGACCACCTGGACTGATACTGACACTGAGGTGCGAAAGCGTGG	863	0	0	0	0	0	0	0	0	0	0	0	0	0	0	0	0	0	0	0	1	0	0	0	0	0	0	0	0	0	0	0	0	0	0	0	0	0	0	0	0	32	2	9	28	0	6	3	6
GCTAGCGTTGTCCGGAATCATTGGGCGTAAAGCGCGTGTAGGCGGCCCGGTAAGTCCGCTGTGAAAGTCGGGGGCTCAACCCTCGAAAGCCGGTGGATACTGTCGGGCTAGAGTACGGAAGAGGCGAGTGGAATTCCTGGTGTAGCGGTGAAATGCGCAGATATCAGGAGGAACACCCATTGCGAAGGCAGCTCGCTGGGACGTTACTGACGCTGAGACGCGAAAGCGTGG	864	6	12	14	11	18	3	8	7	13	7	11	1	7	4	16	8	7	5	4	5	0	0	0	0	0	0	0	0	0	0	0	0	0	0	0	0	0	0	0	0	0	0	0	0	0	0	0	0
GCAAGCGTTGTCCGGAATTATTGGGCGTAAAGCGCGCGCAGGTGGTTTCTTAAGTCTGATGTGAAAGCCCACGGCTCAACCGTGGAGGGTCATTGGAAACTGGGGAACTTGAGTGCAGAAGAGGAAAGTGGAATTCCACGTGTAGCGGTGAAATGCGTAGAGATGTGGAGGAACACCAGTGGCGAAGGCGACTTTCTGGTCTGTAACTGACACTGAGGCGCGAAAGCGTGG	865	0	0	0	0	0	0	0	0	0	2	0	0	0	0	0	0	0	0	0	0	0	0	0	0	0	0	0	0	0	0	0	0	0	0	0	0	0	0	0	0	26	22	22	34	20	34	21	15
GCTAGCGTTGTTCGGAATCACTGGGCGTAAAGGGCGCGTAGGCGGCTTTGGCAGTCGGCTCGTGAAAGCCCGGGGCTCAACCCCGGAGGTGCGGCCGATACACCAAGGCTGGAGGCCGGAAGAGGAGGGTGGAATACCCAGTGTAGAGGTGAAATTCGTAGATATTGGGTGGAACACCGGTGGCGAAAGCGGCTCTCTGGTCCGGTCCTGACGCTGAGGCGCGAAAGCGTGG	866	1	13	8	6	3	6	6	2	3	4	9	2	7	9	6	3	3	3	5	3	4	2	1	2	0	0	4	0	1	1	1	2	0	2	1	0	1	0	1	3	0	0	0	0	4	0	0	1
GCAAGCGTTGTCCGGATTTATTGGGCGTAAAGAGCTCGTAGGCGGCTCGGTAAGTCGGATGTGAAACCTCCAGGCTCAACCTGGAGACGCCATCTGATACTGCCGTGGCTTGAGTCCGGTAGAGGAGCAGGGAATTCCTGGTGTAGCGGTGAAATGCGCAGATATCAGGAGGAACACCAGCGGCGAAGGCGCTGCTCTGGGCCGGTACTGACGCTGAGGAGCGAAAGCGTGG	867	1	3	0	3	2	0	1	1	3	0	3	0	0	2	3	1	1	3	0	0	0	0	0	1	0	0	1	0	1	0	0	0	0	0	0	0	0	0	1	0	6	9	8	9	10	8	13	13
GCTAGCGTTGTCCGGAATCATTGGGCGTAAAGAGCGTGTAGGCGGCCCGGTAAGTCCGCTGTGAAAGTCGGGGGCTCAACCCTCGGATGCCGGTGGATACTGTCGGGCTAGAGTACGGAAGAGGCGAGTGGAATTCCTGGTGTAGCGGTGAAATGCGCAGATATCAGGAGGAACACCTATTGCGAAGGCAGCTCGCTGGGACGTTACTGACGCTGAGACGCGAAAGCGTGG	868	7	7	10	3	6	5	8	8	10	3	12	0	0	10	10	5	5	4	6	5	2	1	3	3	1	3	3	3	3	2	2	2	1	3	1	1	2	4	0	3	0	0	2	0	0	0	0	0
GCAAGCGTTATTCGGATTCACTGGGCGTAAAGGGTGCGCAGGCGGTTGGGTGTGTCAGATGTGAAATCCCGAGGCTCAACCTCGGAACTGCGTCTGAAACTACTCGACTAGAGTACTGGAGAGGGTAACGGAATTCACGGTGTAGCAGTGAAATGCGTAGATATCGTGAGGAACACCAGAGGCGAAGGCGGTTACCTGGACAGTTACTGACGCTCAGGCACGAAAGCATGG	869	3	2	2	11	3	3	2	5	6	5	8	2	5	11	4	9	0	11	3	1	2	2	3	4	0	1	8	1	0	3	2	2	3	11	2	4	0	0	1	1	19	6	22	18	6	19	12	6
GCGAGCGTTGTCCGGAATCACTGGGCGTAAAGGGCGCGTAGGTGGCCTGTGGAAGTCTGCGGTGAAAGCCCGGCGCTCAACGCCGGGTCGGCCGTGGATACTCTCGGGCTTGAGCTTACTAGAGGCAGATGGAATTCCGGGTGTAGCGGTGGAATGCGTAGAGATCCGGAAGAACACCGGTGGCGAAGGCGGTCTGCTGGGGTAATGCTGACACTGATGCGCGACAGCGTGG	870	0	0	0	0	0	0	0	0	0	0	0	0	1	0	1	0	0	0	0	0	0	0	0	0	0	0	0	0	0	0	0	0	0	0	0	0	0	0	0	0	0	0	0	0	0	0	0	0
GCGAGCGTTAATCGGAATTACTGGGCGTAAAGCGTGCGTAGGCGGTTTGCCGTGTCCTGTGTGAAAGCCCCGGGCTCAACCTGGGAATTGCATGGGAAACTGGCAGGCTTGAGTGTGGCAGAGGAGGGTGGAATTCCGCGTGTAGCAGTGAAATGCGTAGAGATGCGGAGGAACACCGATGGCGAAGGCAGCCCTCTGGGCCAACACTGACGCTCAGGCACGAAAGCGTGG	871	0	1	0	0	1	0	0	0	0	0	0	0	0	0	0	0	0	0	1	0	0	0	0	0	0	0	0	0	0	0	0	0	0	0	0	0	0	0	0	0	17	9	14	13	9	23	18	11
TCAAGCGTTGTTCGGATTCATTGGGCGTAAAGGGTGCGTAGGCGGCGAGGCAAGTCTGGTGTGAAATCCCGGGGCTCAACCCCGGAACTGCACTGGATACTGCTTTGCTAGAGTACTGGAGAGGGAACTGGAATTTACGGTGTAGCAGTGAAATGCGTAGATATCGTAAGGAAGACCAGCGGCGAAGGCGAGTTCCTGGACAGTTACTGACGCTGAGGCACGAAGGCCAGG	872	6	7	9	6	14	5	6	10	7	8	11	4	19	10	14	6	7	7	8	3	2	2	0	2	1	1	1	2	0	2	3	2	2	3	1	2	3	2	2	3	8	5	5	5	10	5	8	9
GCAAGCGTTGTTCGGAATTACTGGGCGTAAAGGGCGCGTAGGCGGTTCGCTAAGTTGGATGTGAAAACTCTGGGCTCAACCCAGAGCCTGCATCCAAAACTGGCGGGCTAGAGTTCTGGAGGGGGTAGCGGAATTCCTGGTGTAGCGGTGAAATGCGTAGATATCAGGAGGAACACCGGTGGCGAAGGCGGCTACCTGGACAGAAACTGACGCTGAGGCGCGAAAGCTAGG	873	4	9	13	6	3	3	4	10	7	3	4	2	2	11	4	3	2	1	2	2	1	1	1	1	0	4	4	3	0	1	3	1	2	1	1	0	2	2	1	1	2	2	0	1	0	0	0	0
GCTAGCGTTGTTCGGAATTACTGGGCGTAAAGCGCACGTAGGCGGGTCGTTAAGTCAGGGGTGAAATCCCGGAGCTCAACTCCGGAACTGCCTTTGATACTGGCGATCTTGAGATCGGAAGAGGTGAGTGGAATTCCCAGTGTAGAGGTGAAATTCGTAGATATTGGGAAGAACACCAGTGGCGAAGGCGGCTCACTGGTCCGATACTGACGCTGAGGTGCGAAAGCGTGG	874	3	2	6	3	3	0	2	0	2	2	3	0	7	2	3	2	2	0	2	2	0	0	0	0	0	1	1	1	0	2	0	0	3	1	0	0	0	0	0	2	4	3	3	4	0	28	5	4
GCAAGCGTTGTTCGGAATTACTGGGCGTAAAGGGCGCGTAGGCGGTTTGCTAAGTTGAATGTGAAAACTCTGGGCTTAACCCAGAGCCTGCATTCAATACTGGCAGGCTAGAGTTCTGGAGGGGATAGCGGAATTCCTGGTGTAGCGGTGAAATGCGTAGATATCAGGAGGAACACCGGTGGCGAAGGCGGCTATCTGGACAGAGTCTGACGCTGAGGCGCGAAAGCTAGG	875	2	11	10	12	11	8	9	11	7	5	8	1	2	0	6	6	3	2	3	3	5	1	2	2	4	2	5	2	1	1	3	1	2	2	3	1	2	4	2	0	0	0	1	0	1	0	0	0
GCTAGCGTTGTTCGGAATCACTGGGCGTAAAGCGCACGTAGGCGGACTTTCAAGTCAGGGGTGAAATCCCGGAGCTCAACTTCGGAATTGCCTTTGATACTGTTGGTCTCGAGTCCGGAAGAGGTGGGTGGAATTCCTAGTGTAGAGGTGAAATTCGTAGATATTAGGAAGAACACCGGTGGCGAAGGCGGCCCACTGGTCCGGTACTGACGCTGAGGTGCGAAAGCGTGG	876	6	22	16	18	1	15	10	15	8	10	14	6	3	25	27	15	3	10	17	8	8	9	7	0	3	8	4	4	4	4	7	3	4	8	3	11	2	1	4	3	0	3	4	1	5	2	3	4
GCAAGCGTTGTTCGGAATTACTGGGCGTAAAGGGCTCGTAGGCGGCCAACTAAGTCCGACGTGAAATCCCAAAGCTTAACTTTGGAACTGCGTCGGATACTGGATGGCTTGAATTCGGGAGAGGGATGCAGAATTCCAGGTGTAGCGGTGAAATGCGTAGATATCTGGAGGAATACCGGTGGCGAAGGCGGCATCCTGGACCGACATTGACGCTGAGGAGCGAAAGCTAGG	877	8	13	10	12	9	4	10	9	5	8	8	5	8	11	8	8	5	15	3	5	4	1	0	2	2	1	1	0	0	3	1	0	2	1	2	2	0	2	2	2	2	5	9	1	3	8	5	9
GCGAGCGTTAATCGGAATTACTGGGCGTAAAGCGCGCGTAGGCGGTTGAGCAAGTCGGATGTGAAAGCCCTGGGCTTAACCTGGGAATTGCATTCGAGACTGCTCGGCTAGAGTTTGGTAGAGGAAAGCGGAATTCCGGGTGTAGCGGTGAAATGCGTAGATATCCGGAGGAACATCAGTGGCGAAGGCGGCTTTCTGGACTGAAACTGACGCTGAGGTGCGAAAGCGTGG	878	0	0	0	0	0	0	0	0	0	0	0	0	0	1	0	0	0	0	0	0	0	0	0	0	0	0	0	0	0	0	0	0	0	0	0	0	0	0	0	0	26	13	24	14	11	49	23	32
GCGAGTGTTGTTCGGAATTACTGGGCGTAAAGGGCGCGCAGGCGGCCTGGCAAGTCGAGTGTGAAATCCCTTGGCTTAACTGAGGAATGGCGCTCGAAACTACCTCGCTGGAGGGCGGGAGAGGGAAGTGGAACTCTCGGTGTAGGGGTGAAATCTGTAGATATCGAGAGGAACACCGGTGGCGAAGGCGGCTTCCTGGCCCGTACCTGACGCTGAGGCGCGAAAGCGTGG	879	1	1	0	1	0	1	3	0	1	3	0	1	0	0	1	1	0	1	1	1	6	2	3	4	2	6	2	1	2	2	2	2	2	4	2	2	0	2	1	2	0	0	0	0	0	0	1	1
GCAAGCGTTACTCGGAATTACTGGGCGTAAAGCGTGCGTAGGTGGTTCGTTAAGTCTGTCGTGAAAGCCCCGGGCTCAACCTGGGAATGGCGATGGATACTGGCGGGCTAGAGTGCGGTAGAGGAGAGTGGAATTCCCGGTGTAGCAGTGAAATGCGTAGAGATCGGGAGGAACATCAGTTGCGAAGGCGGCTCTCTGGACCAGCACTGACACTGAGGCACGAAAGCGTGG	880	2	7	1	17	8	1	12	16	10	6	8	2	22	3	4	8	6	2	1	2	2	2	0	1	0	4	3	0	1	1	3	1	6	4	1	1	4	1	0	1	6	3	14	4	2	9	5	2
CCGAGCGTTGTTCGGATTCATTGGGCGTAAAGGGTGCGTAGGTGGCGCTGTAAGTGGGGTGTGAAATCCCGGGGCTTAACTCCGGAACTGCATTCCATACTGCGGTGCTTGAGGACTGGAGAGGAGACTGGAATTTACGGTGTAGCAGTGAAATGCGTAGAGATCGTAAGGAAGACCAGTGGCGAAGGCGGGTCTCTGGACAGTTCCTGACACTGAGGCACGAAGGCCAGG	881	15	10	13	12	6	10	19	7	8	8	18	2	14	10	14	12	4	8	2	12	13	2	5	3	0	4	5	2	3	6	4	4	5	9	5	8	2	1	5	8	0	0	0	0	0	0	0	0
GCAAGCGTTAATCGGAATTACTGGGCGTAAAGCGTGCGCAGGCGGTTTTGTAAGTCTGTCGTGAAATCCCCGGGCTCAACCTGGGAATGGCGATGGAGACTGCAAGGCTAGAATCTGGCAGAGGGGGGTAGAATTCCACGTGTAGCAGTGAAATGCGTAGAGATGTGGAGGAACACCGATGGCGAAGGCAGCCCCCTGGGTCAAGATTGACGCTCATGCACGAAAGCGTGG	882	0	0	0	0	0	0	0	0	0	0	0	0	0	0	0	0	0	0	0	0	35	6	18	6	3	20	28	21	6	11	2	7	9	15	17	9	22	12	7	14	0	0	0	0	0	0	0	0
GCAAGCGTTACTCGGAATTACTGGGCGTAAAGCGTGCGTAGGTGGTTCGTTAAGTCCGATGTGAAAGCCCTGGGCTCAACCTGGGAATGGCATGGGATACTGGCGGGCTAGAGTGCGGTAGAGGGCAGTGGAATTCCCGGTGTAGCAGTGAAATGCGTAGAGATCGGGAGGAACATCTGTGGCGAAGGCGACTGCCTGGACCAGCACTGACACTGAGGCACGAAAGCGTGG	883	0	0	0	0	0	0	0	0	0	0	0	0	0	0	0	0	0	0	0	0	0	0	0	0	0	0	0	0	0	0	0	0	0	0	0	0	0	0	0	0	39	6	51	23	17	25	38	45
CCAAGCGTTGTTCGGAATCACTGGGCGTAAAGGGTGCGTAGGCGGCGTGGTAAGTCAGATGTGAAATCCCGGGGCTCAACCTCGGAACTGCATCCGATACTGCCATGCTTGAGGACTGGAGAGGTGACTGGAATTCTCGGTGTAGCAGTGAAATGCGTGGATATCGAGAGGAACACTCGTGGCGTAAGCGAGTCACTGGACAGTATCTGACGCTGAGGCACGAAGGCCAGG	884	1	1	0	0	0	0	0	0	0	0	0	0	0	0	0	0	1	0	0	0	0	0	0	0	0	0	0	0	0	0	0	0	0	0	0	0	0	0	0	0	30	16	18	10	9	36	24	9
GCGAGCGTTGTCCGGAATTATTGGGCGTAAAGAGCTCGTAGGCGGTTCGGCAAGTCACGTGTGAAATCTCCACGCTCAACGTGGAGGCGCCACGTGAGACTGCTGTGACTCGAGTCCGGTAGGGGAGCGTGGAATTCCCGGTGTAGCGGTGAAATGCGCAGAGATCGGGAGGAACACCCGTAGCGAAGGCGGCGCTCTGGGCCGGTACTGACGCTGAGGAGCGAAAGCGTGG	885	0	3	1	1	1	2	2	1	1	1	2	1	0	0	1	0	1	1	3	3	0	0	0	0	0	1	0	0	0	1	0	0	0	2	1	0	0	1	0	1	0	0	0	0	0	0	0	1
GCAAGCGTTAATCGGAATTACTGGGCGTAAAGCGCACGCAGGTGGCTGAGTCAGTCGATTGTGAAAGCCCTGGGCTTAACCTGGGAATTGCAGTCGATACTACTTAGCTAGAGTATGGGAGAGGGCAGTGGAATTCCCGGTGTAGCGGTGAAATGCGTAGATATCGGGAGGAACATCAGTGGCGAAGGCGGCTGCCTGGCCCAATACTGACACTCAGGTGCGACAGCGTGG	886	28	27	17	5	2	6	8	8	8	6	13	5	2	18	15	9	1	19	12	5	17	3	10	8	2	4	11	5	4	4	4	7	0	14	5	6	0	10	2	2	3	0	1	6	1	3	0	4
GCAAGCGTTGTTCGGAATTACTGGGCGTAAAGGGCTCGTAGGCGGCCAACTAAGTCACACGTGAAATCCCCAGGCTTAACCTGGGAACTGCGTGTGATACTGGATGGCTTGAATTCGGGAGAGGGATGCAGAATTCCAGGTGTAGCGGTGAAATGCGTAGATATCTGGAGGAATACCGGTGGCGAAGGCGGCATCCTGGACCGACATTGACGCTGAGGAGCGAAAGCTAGG	887	0	0	2	0	1	0	2	3	0	2	3	0	0	1	6	2	0	1	5	2	0	0	0	0	0	0	0	0	0	0	0	0	0	0	0	0	0	0	0	0	24	10	15	17	19	9	33	13
GCAAGCGTTGTCCGGAATCATTGGGCGTAAAGAGCGTGTAGGCGGTCCGGTAAGTCGGTTGTGAAAGTCCAGGGCTCAACCCTGGGATGCCGACCGATACTGTCGGACTAGAGTTCGGAAGAGGCGAGTGGAATTCCCGGTGTAGCGGTGAAATGCGCAGATATCGGGAGGAACACCTATGGCGAAGGCAGCTCGCTGGGACGTTACTGACGCTGAGACGCGAAAGCGTGG	888	0	0	1	1	0	1	0	2	0	0	2	0	0	0	3	0	0	0	0	1	0	0	2	0	0	0	2	0	0	1	0	0	0	1	0	0	0	0	1	0	1	0	0	0	0	0	1	0
GCTAGCGTTATTCGGAATTATTGGGCGTAAAGGGCGCGTAGGCGGCCCGGTAAGTCAAAGGTGAAATCCCTCGGCTCAACTGAGGAACTGCCTTTGAAACTGTCGGGCTTGAGGCCGGGAGGGGGTAGCGGAATTCCCAGTGTAGCGGTGAAATGCGTAGATATTGGGAGGAACACCGGTGGCGAAGGCGGCTACCTGGACCGGTTCTGACGCTGATGCGCGAAAGCGTGG	889	14	26	28	6	3	12	15	13	9	9	14	9	2	30	24	14	4	20	13	3	8	0	7	1	0	5	3	1	0	2	1	3	1	6	0	2	0	2	2	4	3	2	7	10	4	7	17	0
GCAAGCGTTGTTCGGAATTACTGGGCGTAAAGGGCTCGTAGGTGGCCAACTAAGTCAGACGTGAAATCCCTCAGCTTAACTGGGGAACTGCGTCTGATACTGGATGGCTTGAGTTTGGGAGAGGGATGCGGAATTCCAGGTGTAGCGGTGAAATGCGTAGATATCTGGAGGAACACCGGTGGCGAAGGCGGCATCCTGGACCAACACTGACACTGATGAGCGAAAGCCAGG	890	5	7	8	7	8	3	4	8	12	2	12	5	7	6	8	5	9	6	6	2	8	2	3	0	0	2	3	3	1	3	4	6	1	2	3	0	4	1	0	1	0	0	0	1	1	0	0	0
CCGAGCGTTGTCCGGATTCATTGGGCGTAAAGAGCTCGTAGGCGGCCACTCAAGTCGAATGTGAAACCTCGAGGCTCAACCTCGAGCCTGCATTCGATACTGGGCGGCTAGAGTCTGGTAGGGGGATCTGGAATTCCTGGTGTAGCGGTGGAATGCGCAGATATCAGGAGGAACACCGGTGGCGAAGGCGGGATCCTGGGCCAGTACTGACGCTGAGGAGCGAAAGCGTGG	891	0	0	0	0	0	0	0	0	0	0	0	0	0	0	0	0	0	0	0	0	0	0	0	0	0	0	0	0	0	0	0	0	0	0	0	0	0	0	0	0	19	17	17	4	24	10	23	11
CCAAGCGTTATCCGGATTTATTGGGTTTAAAGGGTGCGTAGGCGGCTTTTTAAGTCAGGGGTGAAATCTTGCGGCTCAACCGTAAGCTTGCCTTTGATACTGAAGAGCTTGAATACACCTGAGGTAGGCGGAATGTGACAAGTAGCGGTGAAATGCATAGATATGTCACAGAACACCAATTGCGAAGGCAGCTTACTAAAGTGTAATTGACGCTGAGGCACGAAAGCGTGG	892	0	0	0	0	0	0	0	0	0	0	0	0	0	0	0	0	0	0	0	0	0	0	0	0	0	0	0	0	0	0	0	0	0	0	0	0	0	0	0	0	1	0	0	0	0	0	0	0
GCAAGCGTTGTTCGGAATTACTGGGCGTAAAGGGCGCGTAGGCGGCCTGCTAAGTCGGACGTGAAATCCCTCGGCTCAACCGGGGAACTGCGTCCGATACTGGCGAGGCTCGAATCCGGGAGAGGGATGTGGAATTCCAGGTGTAGCGGTGAAATGCGTAGATATCTGGAGGAACACCAGTGGCGAAGGCGGCATCCTGGACCGGTATTGACGCTGAGGCGCGAAAGCTAGG	893	8	10	24	4	3	5	8	10	9	7	11	1	7	9	13	6	2	10	3	7	0	0	0	0	0	0	0	0	0	0	0	0	0	0	0	0	0	0	0	0	11	9	16	8	19	13	18	13
GCAAGCGTTGTCCGGAATTATTGGGCGTAAAGAGCTCGTAGGCGGTCTGTCGCGTCTGGTGTGAAATCTCATGGCTCAACTGTGAGCTTGCATCGGGTACGGGCAGACTAGAGTGCTGTAGGGGAGACTGGAATTCCTGGTGTAGCGGTGGAATGCGCAGATATCAGGAGGAACACCGATGGCGAAGGCAGGTCTCTGGGCAGTTACTGACGCTGAGGAGCGAAAGCATGG	894	2	8	5	4	6	4	3	8	2	5	5	2	1	2	4	5	3	2	10	0	2	14	15	11	15	1	2	6	8	1	1	9	4	11	12	5	24	9	3	9	2	2	5	5	7	3	6	10
CCGAGTGGTCGGGACGATTATTGGGCCTAAAGCATCCGTAGCCGGTTCTGCAAGTCCCCCGTTAAATCCAGCTGCTCAACAGATGGGCCGCGGAGGATACTACAGAGCTAGGAGGCAGGAGAGGCAAGCGGTACTCAGTGGGTAGGGGTAAAATCCGTTGATCCATTGAAGACCACCAGTGGCGAAGGCGGCTTGCCAGAATGCGCTCGACGGTGAGGGATGAAAGCTGGG	895	20	23	42	31	59	16	24	31	31	14	36	4	14	27	27	33	11	16	13	14	0	0	0	0	0	0	0	0	0	0	0	0	0	0	0	0	0	0	0	0	0	0	0	0	0	0	0	0
GCGAGCGTTAATCGGAATTACTGGGCGTAAAGCGTGCGCAGGCGGTTATATAAGACAGTTGTGAAATCCCCGGGCTCAACCTGGGAATTGCATCTGTGACTGTATAGCTAGAGTACGGTAGAGGGGGATGGAATTCCGCGTGTAGCAGTGAAATGCGTAGATATGCGGAGGAACACCGATGGCGAAGGCAATCCCCTGGACCTGTACTGACGCTCATGCACGAAAGCGTGG	896	7	5	4	3	3	3	5	7	5	3	3	0	2	5	2	7	3	2	5	1	3	5	9	5	0	4	7	3	1	15	3	4	2	12	7	2	4	1	1	14	1	0	0	0	0	0	0	0
GCGAGCGTTGTCCGGAATCACTGGGCGTAAAGGGCGCGTAGGTGGCCTGATAAGTAGGGGGTGAAATCTCGTGGCTCAACTGCGAGGCTGCCTCCTAAACTGTCAGGCTTGAGCAGAGTAGAGGCAGGTGGAATTCCCGGTGTAGCGGTGGAATGCGTAGAGATCGGGAAGAACATCGGTGGCGAAGGCGGCCTGCTGGGCTCTTGCTGACACTGAGGCGCGACAGCGTGG	897	6	7	14	3	0	4	5	0	1	8	8	1	1	17	18	4	0	3	5	8	17	2	6	0	0	2	1	0	1	7	5	4	1	3	3	5	0	6	0	4	7	8	14	7	9	9	15	7
GCAAGCGTTGTCCGGATTTATTGGGCGTAAAGAGCGTGTAGGCGGCCATACAGGTCCGTTGTGAAAACTCGAGGCTCAACCTCGAGACGTCGATGGAAACCGTATGGCTAGAGTCCGGAAGAGGAGAGTGGAATTCCTGGTGTAGCGGTGAAATGCGCAGATATCAGGAAGAACACCCGTGGCGAAGGCGGCTCTCTGGGACGGTACTGACGCTGAGACGCGAAAGCGTGG	898	6	33	17	16	12	6	9	23	18	9	18	11	10	12	12	12	10	13	7	6	13	4	4	6	3	5	9	10	1	3	9	6	2	1	2	5	5	1	7	6	1	0	0	0	0	0	1	0
GCAAGCGTTGTTCGGAATTACTGGGCGTAAAGGGCGCGTAGGCGGCCTGCTAAGTCGAACGTGAAATCCCTGGGCTCAACCCAGGAACTGCGTCCGATACTGGTTGGCTTGAATCCGGGAGAGGGATGCGGAATTCCAGGTGTAGCGGTGAAATGCGTAGATATCTGGAGGAACACCGGTGGCGAAGGCGGCATCCTGGACCGGCATTGACGCTGAGGCGCGAAAGCCAGG	899	3	5	4	0	1	3	1	1	1	1	7	0	0	3	3	3	0	2	3	2	0	0	0	0	0	0	0	0	0	0	0	0	0	0	0	0	0	0	0	0	8	7	13	15	24	11	21	12
GCAAGCGTTAATCGGAATTACTGGGCGTAAAGCGTGCGCAGGCGGTTTTGTAAGTCTGTCGTGAAATCCCCGGGCTTAACCTGGGAATTGCGATGGAGACTGCAAGGCTAGAATCTGGCAGAGGGGGGTAGAATTCCACGTGTAGCAGTGAAATGCGTAGAGATGTGGAGGAACACCGATGGCGAAGGCAGCCCCCTGGGTCAAGATTGACGCTCATGCACGAAAGCGTGG	900	2	1	9	0	0	0	1	1	2	1	4	2	1	3	3	1	2	0	0	0	0	0	0	0	0	0	0	0	0	0	0	0	0	0	0	0	0	0	0	0	13	5	26	11	7	11	16	6
GCGAGCGTTGCCCGGATTTATTGGGCGTAAAGGGCGCGTAGGCGGCTCGGCACGTCCGTTGTGAAATCGCCCGGCTCAACTGGGCGGGGTCGGCGGATACGGCCGAGCTGGAGCAAGCTAGGGGGTAATGGAATTCCCGGTGTAGTGGTGGAATGCGTAGATATCGGGAGGAACACCAGTGGCGAAGGCGGTTACCTGGAGCTTTGCTGACGCTGATGCGCGAAAGCGTGG	901	1	1	0	2	7	1	1	1	1	1	1	0	2	0	1	1	0	1	2	0	0	1	0	1	0	1	0	0	0	0	0	1	1	1	0	0	0	0	1	0	0	0	0	0	0	0	0	0
GCAAGCGTTGTCCGGAATTATTGGGCGTAAAGCGCGTGTAGGCGGCTCGGTAAGTCTGCTGTGAAAGTCCAGGGCTCAACCCTGGAATGCCGGTGGATACTGTCGAGCTCGAGTCCGGAAGAGGCGAGTGGAATTCCTGGTGTAGCGGTGAAATGCGCAGATATCAGGAGGAACACCAATGGCGAAGGCAGCTCGCTGGGACGGTACTGACGCTGAGACGCGAAAGCGTGG	902	3	3	3	4	2	1	4	0	4	0	8	0	4	7	4	2	1	0	0	2	0	0	1	0	0	3	2	1	0	0	0	2	4	0	1	2	3	0	0	1	2	2	3	0	2	0	0	0
CCAAGCGTTGTTCGGATTCACTGGGCGTAAAGGGTGCGTAGGCGGTCGGGTAAGTCTGACGTGAAATCTTCAAGCTCAACTTGGAAACTGCGTCGGATACTATTCGGCTAGAGGAATGGAGGGGAGACTGGAATACTTGGTGTAGCAGTGAAATGCGTAGATATCAAGTGGAACACCAGTGGCGAAGGCGAGTCTCTGGACATTTCCTGACGCTGAGGCACGAAAGCCAGG	903	19	32	16	17	6	16	12	19	18	14	17	6	12	28	19	19	1	19	12	6	13	9	7	3	3	4	4	5	3	8	6	6	6	5	7	3	1	8	2	1	2	1	0	1	0	0	0	0
GCAAGCGTTAATCGGAATTACTGGGCGTAAAGCGCGCGTAGGTGGCTTGATAAGTTGGATGTGAAATCCCCGGGCTCAACCTGGGAACTGCATCCAAAACTGTCTGGCTAGAGTGCGGTAGAGGGTAGTGGAATTTCCAGTGTAGCGGTGAAATGCGTAGATATTGGAAGGAACACCAGTGGCGAAGGCGACTACCTGGACTGACACTGACACTGAGGTGCGAAAGCGTGG	904	0	0	0	0	0	0	0	0	0	0	0	0	0	0	0	0	0	0	0	0	1	0	0	0	0	0	3	0	0	0	0	0	0	0	0	0	0	0	0	0	4	3	6	2	2	40	0	1
GCGAGCGTTGTCCGGATTTATTGGGCGTAAAGAGCTCGTAGGCGGTTTGGTAAGTTGGATGTGAAATCTCCAGGCTCAACTTGGAGGGGTCATTCGATACTGCCATGACTAGAGTTCGGTAGGGGAGTGTGGAATTCCTGGTGGAGCGGTGAAATGCGCAGATATCAGGAGGAACACCCGTAGCGAAGGCGGCACTCTGGGCCGGAACTGACGCTGAGGAGCGAAAGCGTGG	905	8	8	9	5	13	9	6	6	5	2	7	3	6	7	15	3	6	6	3	2	0	2	3	1	2	3	5	2	0	1	1	2	2	2	3	0	3	3	0	2	0	1	0	0	0	0	0	0
GCGAGCGTTGTCCGGAATTATTGGGCGTAAAGAGCTCGTAGGCGGTTTGTCGCGTCGGCCGTGAAAACTTGGGGCTTAACCCCGAGCCTGCGGTCGATACGGGCAGACTTGAGTTCGGCAGGGGAGACTGGAATTCCTGGTGTAGCGGTGAAATGCGCAGATATCAGGAGGAACACCGGTGGCGAAGGCGGGTCTCTGGGCCGATACTGACGCTGAGGAGCGAAAGCGTGG	906	1	2	2	3	1	4	5	5	3	8	0	1	1	8	7	5	0	10	4	6	5	0	1	0	0	1	1	0	1	2	0	0	1	0	0	1	0	0	1	0	1	2	8	0	1	1	6	0
GCTAGCGTTGCTCGGAATCACTGGGCGTAAAGCGCACGTAGGCGGGTCGTTAAGTCAGGGGTGAAATCCCGGAGCTCAACTCCGGAACTGCCTTTGATACTGGCGATCTTGAGTTCGAGAGAGGTGAGTGGAACTGCGAGTGTAGAGGTGAAATTCGTAGATATTCGCAAGAACACCAGTGGCGAAGGCGGCTCACTGGCTCGATACTGACGCTGAGGTGCGAAAGCGTGG	907	2	6	4	1	8	1	4	3	2	3	1	1	6	2	6	7	3	4	3	0	3	2	5	2	0	3	4	2	2	3	7	1	5	3	6	3	4	3	0	2	1	3	1	1	5	2	1	0
GCAAGCGTTGTTCGGAATTACTGGGCGTAAAGGGCTCGTAGGCGGCCAACTAAGTCAGACGTGAAATCCCTAGGCTCAACCTAGGAACTGCGTCTGATACTGGATGGCTTGAATCCGGGAGAGGGATGCAGAATTCCAGGTGTAGCGGTGAAATGCGTAGATATCTGGAGGAATACCGGTGGCGAAGGCGGCATCCTGGACCGGCATTGACGCTGAGGAGCGAAAGCCAGG	908	9	8	9	6	3	7	10	10	5	6	17	8	6	12	15	9	4	6	5	9	0	0	0	0	0	0	0	0	0	0	0	0	0	0	0	0	0	0	0	0	5	2	14	3	9	8	22	7
GCAAGCGTTGTTCGGAATTACTGGGCGTAAAGGGCTCGTAGGCGGCCAACTAAGTCAGACGTGAAATCCCTCGGCTTAACCGGGGAACTGCGTCTGATACTGGATGGCTAGAGGTTGGGAGAGGGATGCGGAATTCCAGGTGTAGCGGTGAAATGCGTAGATATCTGGAGGAACACCGGTGGCGAAGGCGGCATCCTGGACCAATTCTGACGCTGAGGAGCGAAAGCCAGG	909	1	15	2	10	28	7	14	26	23	2	9	2	19	8	11	3	4	10	0	2	4	4	1	0	1	2	1	6	1	0	2	2	3	2	2	1	6	0	0	2	0	0	0	0	0	0	0	0
GCAAGCGTTGTCCGGAATCATTGGGCGTAAAGCGCGCGTAGGCGGCCCTGTAAGTCCGCTCTGAAAGTCAAAGGCTCAACCTTTGAAAGCGGGTGGATACTGCAGGGCTAGAGTCCGGAAGAGGCGAGTGGAATTCCTGGTGTAGCGGTGGAATGCGCAGATATCAGGAGGAACACCAACGGCGAAGGCAGCTCGCTGGGACGGTACTGACGCTGAGGCGCGAAAGCGTGG	910	0	0	0	0	0	0	0	0	0	0	0	0	0	0	0	0	0	0	0	0	0	0	0	0	0	0	0	0	0	0	0	0	0	0	0	0	0	0	0	0	31	20	31	28	17	29	34	15
GCAAGCGTTGTCCGGATTTACTGGGCGTAAAGAGCGCGCAGGCGGTCGGATCAGTCGAATGTGAAAGCCCCCGGCTCAACTGGGGAGGGTCATTCGATACTGTCCGACTCGAAGGCAGGAGAGGGAAGCGGAATTCCCGGTGTAGTGGTGAAATGCGTAGATATCGGGAGGAACACCAGTGGCGAAGGCGGCTTTCTGGCCTGTTCTTGACGCTGAGGCGCGAAAGCTAGG	911	10	9	12	7	8	3	7	25	10	12	17	3	5	21	18	14	5	7	6	7	2	0	0	2	1	1	5	5	0	2	1	3	2	3	0	3	1	2	0	2	1	1	2	0	5	1	5	0
GCAAGCGTTGTCCGGATTTATTGGGCGTAAAGAGCTCGTAGGCGGCGTGTCGCGTCGAAAGTGAAAACCATAGGCTTAACCTGTGGCTTGCTTTCGGTACGGGCATGCTCGAGTGTGGTAGGGGAGTCTGGAATTCCTGGTGTAGCGGTGAAATGCGCAGATATCAGGAGGAACACCGGTGGCGAAGGCGGGACTCTGGGCCATTACTGACGCTGAGGAGCGAAAGCGTGG	912	0	0	0	1	1	1	0	0	0	0	0	1	1	0	1	1	0	0	0	1	0	0	0	0	0	0	0	0	0	0	0	0	0	0	0	0	0	0	0	0	0	0	0	0	0	0	0	0
GCGAGCGTTGTCCGGAATTATTGGGCGTAAAGGGCTCGTAGGCGGTTTGTCGCGTCGGGAGTGAAAACACCGGGCTTAACTCGGTGCTTGCTTTCGATACGGGCAGACTTGAGGCATGCAGGGGAGAACGGAATTCCTGGTGTAGCGGTGAAATGCGCAGATATCAGGAGGAACACCGGTGGCGAAGGCGGTTCTCTGGGCATGTTCTGACGCTGAGGAGCGAAAGTGTGG	913	5	3	15	8	10	4	10	14	14	5	7	4	8	5	13	7	4	4	12	6	3	6	4	5	7	8	4	6	2	2	6	6	11	7	7	5	7	8	1	6	1	1	3	0	0	0	0	0
GCAAGCGTTGTTCGGAATCACTGGGCGTAAAGCGCGCGCAGGCGGATGGTTGCGTCCGGAGTGAAATTTCGCCGCTCAACGGCGAAGCTGCTTTGGATACGGACCGTCTAGGGACCGGTAGAGGCTGGTAGAATTGCAGGTGTAGCGGTGGAATGCGTAGAGATCTGCAAGAATACCCGTGGCGAAGGCGGCCAGCTGGGCCGGATCCGACGCTGAGGCGCGAAAGCGTGG	914	4	1	2	4	0	0	0	1	0	1	1	1	2	5	5	1	1	0	3	0	0	0	0	0	0	0	0	0	0	0	0	0	0	0	0	0	0	0	0	0	9	8	25	9	26	19	30	11
CCAAGCGTTGTCCGGATTTATTGGGCGTAAAGAGCTCGTAGGCGGTTGGGTAAGTCGGGTGTGAAAACTCCAGGCTCAACTTGGAGACGCCACCCGATACTGCTCTGACTTGAGTTCGGTAGGGGAGTGGGGAATTCCTGGTGTAGCGGTGAAATGCGCAGATATCAGGAGGAACACCGGTGGCGAAGGCGCCACTCTGGGCCGAAACTGACGCTGAGGAGCGAAAGCGTGG	915	9	16	8	11	18	3	12	13	12	5	5	1	13	16	9	5	7	4	1	5	3	2	1	1	5	3	4	2	1	2	2	3	5	3	0	1	2	2	0	3	0	1	0	0	1	0	0	0
GCTAGCGTTGCTCGGAATTACTGGGCGTAAAGGGAGCGTAGGCGGGTTATCAAGTTGGGGGTGAAAGCCCGGGGCTCAACCTCGGAATTGCCTTCAAAACTGGTAGCCTAGAGTATGATAGAGGTATGTGGAACTCCGAGTGTAGAGGTGAAATTCGTAGATATTCGGAAGAACACCAGTGGCGAAGGCGACATACTGGGTCATGACTGACGCTGAGGCTCGAAAGCGTGG	916	0	0	0	0	0	0	0	0	0	0	1	0	0	0	0	0	0	0	0	0	0	2	4	17	4	0	7	9	5	0	0	0	4	0	1	4	1	1	5	4	0	0	0	0	0	0	0	0
GCGAGCGTTGTCCGGAATCACTGGGCGTAAAGGGCGCGTAGGTGGCCTGATAAGTAGGGGGTGAAATCTCGAGGCTCAACTTCGAGGCTGCCTCCTAAACTGTCAGGCTTGAGCAGAGTAGAGGCAGGTGGAATTCCCGGTGTAGCGGTGGAATGCGTAGAGATCGGGAAGAACATCGGTGGCGAAGGCGGCCTGCTGGGCTCTTGCTGACACTGAGGCGCGACAGCGTGG	917	23	24	25	31	4	20	22	16	24	27	28	9	5	37	33	19	4	15	15	12	17	3	3	0	0	6	5	1	0	6	2	5	0	7	2	7	4	4	1	2	0	0	0	0	0	0	0	0
GCTAGCGTTGTTCGGAATCACTGGGCGTAAAGGGCGCGCAGGCGGCCCGGCCAGTCGGACGTGAAAGCCCGGGGCTCAACCCCGGAACGGCGTCCGAGACGGCCGGGCTGGAGACCGGGAGAGGAGGGTGGAATAGCCAGTGTAGAGGTGAAATTCGTAGATATTGGCTGGAACACCGGTGGCGAAAGCGGCTCTCTGGCCCGGGTCTGACGCTGAGGCGCGAAAGCGTGG	918	0	0	0	0	0	0	0	0	0	0	0	0	0	0	0	0	0	0	0	0	0	0	0	0	0	0	0	0	0	0	0	0	0	0	0	0	0	0	0	0	17	10	11	7	21	18	18	21
GCGAGCGTTGTCCGGATTCATTGGGCGTAAAGCGCGTGTAGGCGGTTAGGTAGGTCCGATGTGAAAACTGGAGGCTCAACCTCCAGCTGTCATTGGAAACCATCTGGCTAGAGTCCGGAAGAGGAGAGTGGAATTCCTGGTGTAGCGGTGAAATGCGCAGATATCAGGAAGAACACCTATGGCGAAGGCAGCTCTCTGGGACGGTACTGACGCTGAGACGCGAAAGCGTGG	919	2	5	5	2	0	4	4	1	2	4	6	2	1	7	3	0	0	3	0	7	3	0	0	3	0	5	2	2	0	5	4	2	1	1	0	6	0	2	2	1	0	0	1	0	0	0	0	0
GCAAGCGTTGTCCGGAATCATTGGGCGTAAAGCGCGCGTAGGTGGCCCCATAAGTCCGCTGTGAAAGTCAAAGGCTCAACCTTTGAAAGCCGGTGGATACTGTGGGACTAGAGTACGGAAGAGGCGAGTGGAATTCCTGGTGTAGCGGTGGAATGCGCAGATATCAGGAGGAACACCAATAGCGAAGGCAGCTCGCTGGGACGTTACTGACACTGAGGCGCGAAAGCGTGG	920	0	2	12	1	20	6	5	8	1	0	3	1	0	1	5	1	0	0	2	0	0	0	0	0	0	0	0	0	0	0	0	0	0	0	0	0	0	0	0	0	0	1	0	1	0	0	0	0
GCAAGCGTTGTTCGGATTTACTGGGCGTAAAGGGCGCGTAGGCGGCCACCGCAAGTCGGTTGTGAAATCTCTGGGCTTAACCCAGAAAGGTCAACCGATACTGCGGGGCTAGAGTGCAGAAGGGGCAACTGGAATTCTCGGTGTAGCGGTGAAATGCGTAGATATCGAGAGGAACACCTGCGGCGAAGGCGGGTTGCTGGGCTGACACTGACGCTGATGCGCGAAAGCTAGG	921	3	1	0	0	1	0	1	0	1	0	0	0	1	0	0	1	1	0	0	0	2	1	3	1	0	0	1	0	0	1	1	0	1	0	1	1	0	2	0	1	0	0	0	0	0	0	0	0
GCAAGCGTTGTTCGGAATTACTGGGCGTAAAGGGCGCGTAGGCGGCCTTCTAAGTCGGACGTGAAAGCCCCAGGCTTAACCTGGGAACTGCGTCCGATACTGGGAGGCTTGGATTCGGGAGAGGGATGTGGAATTCCAGGTGTAGCGGTGAAATGCGTAGATATCTGGAGGAACACCGGTGGCGAAGGCGGCATCCTGGACCGAGATCGACGCTGAGGCGCGAAAGCTAGG	922	19	17	20	13	9	6	12	11	19	15	16	8	6	17	38	15	5	10	11	10	7	0	3	2	0	2	7	2	0	2	4	4	1	7	3	3	0	0	2	2	2	2	9	2	8	7	6	8
GCGAGCGTTGTCCGGATTTATTGGGCGTAAAGAGCTCGTAGGCGGTTCGATAAGTCGGATGTGAAATCTCCACGCTCAACGTGGAGGGGCCATTCGATACTGTCGTGACTCGAGTCCGGTAGGGGAGTGTGGAATTCCCGGTGTAGCGGTGAAATGCGCAGAGATCGGGAGGAACACCCGTAGCGAAGGCGGCACTCTGGGCCGGTACTGACGCTGAGGAGCGAAAGCGTGG	923	7	9	12	10	10	3	11	9	12	10	12	4	1	13	8	13	2	13	6	4	3	1	1	2	1	1	4	3	0	1	4	1	1	4	4	1	1	0	2	4	1	4	5	6	9	3	10	10
CCGAGTGGTCGGGACGATTATTGGGCCTAAAGCATCCGTAGCCGGTTCTACAAGTCTTCCGTTAAATCCAGCTGCTTAACAGTTGGGCTGCGGAGGATACTATAGAGCTAGGAGGCGGGAGAGGCAAGCGGTACTTAGTGGGTAGGGGTAAAATCCGTTGATCCACTGAAGACCACCAGTGGCGAAGGCGGCTTGCCAGAACGCGCTCGACGGTGAGGGATGAAAGCTGGG	924	0	0	0	0	0	0	0	0	0	0	0	0	0	0	1	0	0	0	0	0	0	0	0	0	0	0	0	0	0	0	0	0	0	0	0	0	0	0	0	0	15	7	25	5	19	7	26	20
GCAAGCGTTGTTCGGAATTACTGGGCGTAAAGGGCTTGTAGGCGGCCAACTAAGTCCGACGTGAAATCCCCAGGCTTAACCTGGGAACTGCGTCGGATACTGGATGGCTTGAATTCGGGAGAGGGATGCAGAATTCCAGGTGTAGCGGTGAAATGCGTAGATATCTGGAGGAATACCGGTGGCGAAGGCGGCATCCTGGACCGACATTGACGCTGAGGAGCGAAAGCTAGG	925	0	2	0	1	7	0	0	3	3	1	0	0	3	1	0	2	1	1	0	0	0	0	0	0	0	0	0	0	0	0	0	0	0	0	0	1	0	0	0	0	0	0	0	0	0	0	1	0
CCGAGTTGTCGGGACGATTATTGGGCCTAAAGCATCCGTAGCCTGTTCTACAAGTCCTCCGTTAAATCCACCTGCTCAACAGATGGGCTGCGGGGGATACTATAGGGCTAGGAGGCGGGAGAGGCAAACGGTACTCAGTGGGTAGGGGTAAAATCCATTGATCTACTGAAGACCACCAGTGGCGAAGGCGGTTTGCCAGAACGCGCTCGACGGTGAGGGATGAAAGCTGGG	926	0	0	0	2	0	1	2	1	1	1	0	0	0	0	0	0	1	1	0	0	0	0	0	0	0	0	1	0	0	0	0	0	0	0	0	0	0	0	0	0	0	0	0	0	0	0	0	0
GCTAGCGTTGTTCGGAATTACTGGGCGTAAAGGGCGCGTAGGTGGCCTGTTAAGTCGAACGTGAAATCCCCGGGCTCAACCCGGGAACTGCGTCCGAGACTGGCAGGCTCGAATCCGGGAGAGGGATGTGGAATTCCAGGTGTAGCGGTGAAATGCGTAGATATCTGGAGGAACACCGGTGGCGAAGGCGGCATCCTGGACCGGTATTGACGCTGAGGCGCGAAAGCCAGG	927	5	10	16	18	3	2	13	8	16	15	15	8	0	14	28	9	3	14	12	13	5	1	2	4	0	0	5	2	0	3	3	5	1	6	1	3	0	2	0	1	7	8	7	3	7	3	5	8
GCTAGCGTTGTCCGGATTTATTGGGCGTAAAGCGCGTGTAGGCGGCCGGCTAGGTCTGGTGTGAAAACTCGAGGCTCAACCTCGAGATGTCGCCGGAAACCAGTCGGCTAGAGTCCGGAAGAGGAGAGTGGAATTCCTGGTGTAGCGGTGAAATGCGCAGATATCAGGAAGAACACCTATGGCGAAAGCAGCTCTCTGGGACGGTACTGACGCTGAGACGCGAAAGCGTGG	928	0	0	0	0	0	0	0	0	0	0	0	0	0	0	0	0	0	0	0	0	0	0	0	0	0	0	0	0	0	0	0	0	0	0	0	0	0	0	0	0	16	19	18	11	45	13	27	15
GCTAGCGTTGTTCGGATTTACTGGGCGTAAAGCGCACGTAGGCGGATTGTTAAGTGAGGGGTGAAATCCCAGGGCTCAACCCTGGAACTGCCTTTCATACTGGCAATCTTGAGTCCGGAAGAGGTGAGTGGAACTCCTAGTGTAGAGGTGGAATTCGTAGATATTAGGAAGAACACCAGTGGCGAAGGCGGCTCACTGGTCCGGTACTGACGCTGAGGTGCGAAAGCGTGG	929	0	0	0	0	0	0	0	0	0	0	0	0	0	0	0	0	0	0	0	0	12	9	8	12	10	3	18	16	11	10	20	3	10	9	8	2	16	10	11	17	0	0	0	0	0	0	0	0
GCAAGCGTTGTTCGGAATTACTGGGCGTAAAGGGTTCGTAGGTGGCCTGCTAAGTCAGACGTGAAATCCCTCAGCTTAACTGGGGAACTGCGTCTGAGACTGGTGGGCTTGAGTGCAGGAGAGGAACGCGGAATTCCAGGTGTAGCGGTGAAATGCGTAGATATCTGGAGGAACACCGGTGGCGAAGGCGGCGTTCTGGACTGCTACTGACACTGAGGAACGAAAGCCAGG	930	19	18	18	20	5	11	18	22	12	13	19	4	3	18	26	23	5	13	12	3	10	2	5	2	1	1	4	3	1	4	3	7	5	6	6	5	0	4	2	4	0	0	1	3	2	0	4	1
GCGAGCGTTGTCCGGAATCATTGGGCGTAAAGGGCGCGTAGGTGGCCCAGTAAGCGTGCGGTGAAAGCTCGGGGCTCAACCCCGAGTCGGCCGTGCGAACTACTGGGCTGGAGCACTGTAGAGGCAGGCGGAATTCCGGGTGTAGCGGTGGAATGCGTAGAGATCCGGAAGAACACCGGTGGCGAAGGCGGCCTGCTGGGCAGTTGCTGACACTGAGGCGCGACAGCGTGG	931	7	3	20	4	9	4	11	10	1	5	11	2	7	4	4	10	7	2	1	0	1	2	0	1	0	0	5	0	0	5	3	2	5	3	1	1	3	0	0	4	0	0	0	0	0	0	0	0
GCGAGCGTTGTCCGGAATCATTGGGCGTAAAGCGCGTGTAGGCGGCTCGATAAGTCCGGTGTGAAACCTTGGGGCTCAACCCCAAGCCTGCACTGGATACTGCCGAGCTAGAGTCCGGGAGGGGAGAGCGGAATTCCTAGTGTAGCGGTGAAATGCGCAGATATTAGGAAGAACACCGGTGGCGAAGGCGGCTCTCTGGAACGGTACTGACGCTGAGACGCGAAAGCGTGG	932	4	6	8	4	9	4	6	6	4	3	11	3	6	3	5	7	0	3	4	4	3	1	1	5	0	1	5	1	0	4	2	1	3	4	1	4	2	1	3	4	2	5	10	4	6	9	14	6
TCAAGCGTTGTTCGGATTCATTGGGCGTAAAGGGTGCGTAGGTGGTGGGGTAAGTCGGATGTGAAATCCCGGGGCTCAACCCCGGAACTGCATTCGATACTGCCTTGCTCGAGTACTGGAGAGGAGACTGGAATTTACGGTGTAGCAGTGAAATGCGTAGATATCGTAAGGAAGACCAGTGGCGAAGGCGAGTCTCTGGACAGTTACTGACACTGAGGCACGAAGGCCAGG	933	4	5	2	5	6	5	3	6	1	3	4	3	4	4	1	4	5	5	0	1	2	1	1	2	0	0	1	0	1	0	0	1	0	1	0	0	0	0	1	0	1	3	0	1	1	0	3	2
GCAAGCGTTGTCCGGAATCATTGGGCGTAAAGCGCGTGTAGGCGGCTCGATAAGTCTGCTGTGAAAGTCCAGGGCTCAACCCTGGGATGCCGGTGGATACTGTCGAGCTCGAGTCCGGAAGAGGCGAGTGGAATTCCTGGTGTAGCGGTGAAATGCGCAGATATCAGGAGGAACACCAATGGCGAAGGCAGCTCGCTGGGACGGTACTGACGCTGAGACGCGAAAGCGTGG	934	0	13	9	11	15	5	19	19	12	4	12	2	10	4	7	7	4	6	3	2	0	0	0	0	0	0	0	0	0	0	0	0	0	0	0	0	0	0	0	0	0	0	0	0	2	0	2	0
GCAAGCGTTGTCCGGAATTATTGGGCGTAAAGAGCTCGTAGGCGGTTTGTCGCGTCTGCTGTGAAAACCCGAGGCTCAACCTCGGGCCTGCAGTGGGTACGGGCAGACTAGAGTGCGGTAGGGGAGATTGGAATTCCTGGTGTAGCGGTGGAATGCGCAGATATCAGGAGGAACACCAATGGCGAAGGCAGATCTCTGGGCCGTAACTGACGCTGAGGAGCGAAAGCATGG	935	3	6	1	2	5	3	3	3	0	2	1	3	4	6	9	1	1	2	3	3	0	0	0	0	0	0	0	0	0	0	0	0	0	0	0	0	0	0	0	0	0	1	0	0	2	0	0	0
GCAAGCGTTGTTCGGAATTACTGGGCGTAAAGGGCGCGTAGGCGGCCTGCTAAGTCACACGTGAAATCCCTCGGCTCAACCGGGGAACTGCGTGTGATACTGGCGGGCTTGAATTCGGGAGAGGGATGTGGAATTCCAGGTGTAGCGGTGAAATGCGTAGATATCTGGAGGAACACCGGTGGCGAAGGCGGCATCCTGGACCGAGATTGACGCTGAGGCGCGAAAGCTAGG	936	12	18	18	19	3	10	13	6	16	10	11	2	10	25	26	17	2	11	17	11	7	3	6	3	1	7	9	3	1	4	3	3	2	8	5	3	3	7	2	1	4	5	8	2	7	5	12	11
GCAAGCGTTGTTCGGAATTACTGGGCGTAAAGGGCTCGTAGGCGGCCAACTAAGTCCGACGTGAAATCCCAAGGCTTAACCTTGGAACTGCGTCGGATACTGGATGGCTTGAATTCGGGAGAGGGATGCAGAATTCCAGGTGTAGCGGTGAAATGCGTAGATATCTGGAGGAATACCGGTGGCGAAGGCGGCATCCTGGACCGACATTGACGCTGAGGAGCGAAAGCTAGG	937	4	6	15	11	15	10	6	13	10	7	8	3	3	3	15	12	6	6	5	8	3	0	2	1	1	1	4	1	2	4	2	0	1	2	3	1	4	3	2	3	0	0	1	0	1	2	1	1
GCTAGCGTTGTCCGGAATCATTGGGCGTAAAGCGCGTGTAGGCGGTCCGGTAAGTCCGCTGTGAAAGTCGAGGGCTCAACCCTCGAATGCCGGTGGATACTGTCGGGCTTGAGTACGGGAGAGGCGAGTGGAATTCCTGGTGTAGCGGTGAAATGCGCAGATATCAGGAGGAACACCGATTGCGAAGGCAGCTCGCTGGAACGTTACTGACGCTGAGACGCGAAAGCGTGG	938	0	0	3	1	2	0	0	0	0	0	2	0	0	0	0	0	0	1	0	0	1	0	0	0	0	0	0	0	0	0	0	0	1	0	0	0	1	0	0	0	0	0	0	0	0	0	0	0
GCAAGCGTTGTCCGGAATTATTGGGCGTAAAGCGCGCGCAGGCGGTCTTTTAAGTCTGATGTGAAAGCCCACGGCTCAACCGTGGAAGGTCATTGGAAACTGGAAGACTTGAGTGCAGAAGAGAAGAGCGGAATTCCACGTGTAGCGGTGAAATGCGTAGAGATGTGGAGGAACACCAGTGGCGAAGGCGGCTCTTTGGTCTGTAACTGACGCTGAGGCGCGAAAGCGTGG	939	4	10	8	12	13	2	15	11	11	5	5	11	10	5	8	13	3	9	8	15	6	6	4	10	5	6	6	2	2	7	3	9	1	7	2	8	4	5	4	3	0	0	0	1	0	0	0	0
GCAAGCGTTGTTCGGAATTACTGGGCGTAAAGGGCGCGTAGGCGGTTCGTTAAGTCCTGTGTGAAATCCCCCGGCTCAACTGGGGAACTGCACAGGAAACTAGCGGGCTTGAGTTCGGGAGAGGGAAGCGGAATTCCGGGTGTAGCGGTGAAATGCGTAGATATCCGGAGGAACACCGGTGGCGAAGGCGGCTTCCTGGACCGACACTGACGCTGAGGCGCGAAAGCTAGG	940	5	23	18	20	10	8	14	9	16	7	18	2	7	19	28	5	2	6	6	6	5	3	0	3	2	2	1	2	0	2	6	0	1	3	4	4	3	3	1	2	0	0	0	0	0	0	0	0
GCAAGCGTTGTCCGGATTTATTGGGCGTAAAGAGCGTGTAGGCGGCCAGACAGGTCCGTTGTGAAAACTGGAGGCTTAACCTCCAGACGTCGATGGAAACCGTTTGGCTAGAGTCCGGAAGAGGAGAGTGGAATTCCTGGTGTAGCGGTGAAATGCGCAGATATCAGGAAGAACACCCGTGGCTAAGGCGGCTCTCTAGTACGGTACTGACGCTGAGACGCGAAAGCGTGG	941	0	2	6	0	2	1	1	4	1	3	3	3	0	6	3	0	1	4	2	2	0	0	0	0	0	0	0	0	0	0	0	0	0	0	0	0	0	0	0	0	15	5	15	18	14	8	15	6
GCAAGCGTTGTTCGGAATTACTGGGCGTAAAGGGCGCGTAGGCGGCCTTCTAAGTCGAACGTGAAATCCCCGGGCTCAACCCGGGAACTGCGTCCGAGACTGGAAGGCTCGAATCCGGGAGAGGGATGTGGAATTCCAGGTGTAGCGGTGAAATGCGTAGATATCTGGAGGAACATCGGTGGCGAAGGCGGCATCCTGGACCGGTATTGACGCTGAGGCGCGAAAGCCAGG	942	9	16	17	17	3	11	11	15	13	24	15	9	5	15	31	15	8	8	9	9	5	1	1	2	2	0	3	1	0	2	2	2	0	1	0	1	1	1	1	0	0	1	0	1	1	0	0	1
GCAAGCGTTGTTCGGAATTACTGGGCGTAAAGGGCTCGTAGGCGGCCAACTAAGTCGGATGTGAAATCCCCAGGCTTAACCTGGGAACTGCATCCGATACTGGATGGCTTGAATTCGGGAGAGGGATGCAGAATTCCAGGTGTAGCGGTGAAATGCGTAGATATCTGGAGGAATACCGGTGGCGAAGGCGGCATCCTGGACCGAGATTGACGCTGATGAGCGAAAGCTAGG	943	7	23	13	20	14	7	13	15	21	9	11	11	25	10	20	8	12	5	6	6	5	1	2	1	0	0	4	0	0	3	2	0	1	3	0	2	4	0	1	0	0	0	0	0	0	0	0	0
GCTAGCGTTGTTCGGATTTACTGGGCGTAAAGCGCACGTAGGCGGATCTTTAAGTCAGAGGTGAAATCCCAAGGCTCAACCTTGGAACTGCCTTTGATACTGGGGATCTTGAGTCCGGGAGAGGTGAGTGGAACTGCGAGTGTAGAGGTGAAATTCGTAGATATTCGCAAGAACACCAGTGGCGAAGGCGGCTCACTGGCCCGGTACTGACGCTGAGGTGCGAAAGCGTGG	944	9	9	15	6	19	3	8	12	7	6	21	2	10	7	6	9	3	8	4	0	4	0	1	3	1	2	3	0	0	3	4	2	5	4	3	1	0	2	1	2	0	1	0	0	0	1	0	0
GCTAGCGTTGTTCGGAATCACTGGGCGTAAAGGGCGCGTAGGCGGCTGTGGCAGTCGGGTGTGAAAGCCCGGAGCTCAACTCCGGAATGGCACTCGAGACGCCATGGCTGGAGGCCGGAAGAGGAGGGTGGAATACCCAGTGTAGAGGTGAAATTCGTAGATATTGGGTGGAACACCGGTGGCGAAAGCGGCTCTCTGGTCCGGACCTGACGCTGAGGCGCGAAAGCGTGG	945	0	0	0	0	0	0	0	0	0	0	0	0	0	0	0	0	0	0	0	0	0	0	0	0	0	0	0	0	0	0	0	0	0	0	0	0	0	0	0	0	20	25	20	11	24	19	26	32
GCAAACGTTGCTCGGAATTATTGGGCGTAAAGCGCACGTAGGCGGCATTGCAAGTCGGATGTGAAATCCCTCGGCTTAACCAAGGAAGTGCATCCGAAACTGCAGTGCTTGAGTACTTAAGAGGATCGCGGAATTCCCGGTGTAGAGGTGAAATTCGTAGATATCGGGAGGAACACCAGTGGCGAAGGCGGCGATCTGGGAAGATACTGACGCTGAGGTGCGAAAGCGTGG	946	4	11	1	6	2	5	7	1	2	1	3	1	4	9	8	4	3	2	1	1	1	1	1	0	2	2	2	1	0	1	1	2	2	2	4	1	1	2	1	0	1	4	4	0	6	6	5	5
GCAAGCGTTACTCGGAATTACTGGGCGTAAAGGGCGCGTAGGCGTTCTATCAAGTCTTGTGTGAAAGCCCCAAGCCTAACTTGGGAAGTGCACAAGAAACTGGAAGAATAGAGTTCCGGAGAGGAAGATGGAATTCCCGGTGTAGCGGTGAAATGCGTAGATATCGGGAGGAACACCAGTGGCGAAGGCGATCTTCTGGACGGATACTGACGCTGAGGCGCGAAAGCTAGG	947	7	15	34	17	10	11	22	16	14	18	17	3	11	21	40	21	6	7	7	7	17	5	7	3	1	2	4	6	0	0	6	2	1	13	8	6	10	2	2	0	0	0	0	0	0	0	0	0
GCAAGCGTTGTCCGGAATCATTGGGCGTAAAGAGCGTGTAGGCGGCCCGATAAGTCCGCTGTGAAAGTCCAGGGCTCAACCCTGGAATGCCGGTGGATACTGTCGGGCTCGAATCCGGAAGAGGTGAGTGGAATTCCTGGTGTAGCGGTGAAATGCGCAGATATCAGGAGGAACACCAATGGCGAAGGCAGCTCACTGGGACGGTATTGACGCTGAGACGCGAAAGCGTGG	948	3	14	15	10	12	8	9	11	8	2	19	4	8	15	9	14	5	4	7	2	6	2	1	0	3	4	19	3	7	1	4	3	6	6	8	3	5	7	5	11	0	1	1	1	1	0	0	1
GCAAGCGTTGTCCGGAATCATTGGGCGTAAAGCGCGTGTAGGCGGTTCGGTAAGTCTGCTGTGAAAGTCCAGGGCTCAACCCTGGGATGCCGGTGGATACTGTCGGACTAGAGTACGGAAGAGGCGAGTGGAATTCCCGGTGTAGCGGTGAAATGCGCAGATATCGGGAGGAACACCAATTGCGAAGGCAGCTCGCTGGGACGTTACTGACGCTGAGACGCGAAAGCGTGG	949	3	3	9	5	3	2	7	2	5	0	4	0	2	1	7	2	0	2	2	0	1	0	2	0	0	2	0	1	0	0	1	0	0	3	3	0	1	3	1	0	0	0	0	2	0	0	1	1
CCGAGCGTTGTCCGGAATTATTGGGCGTAAAGGGCTCGTAGGCGGTTTGTCACGTCGGGCGTGAAAACTCAGGGCTCAACCCTGAGCGTGCGTCCGATACGGGCAGACTAGAGGTATGCAGGGGAGAACGGAATTCCTGGTGTAGCGGTGGAATGCGCAGATATCAGGAGGAACACCGGTGGCGAAGGCGGTTCTCTGGGCATTACCTGACGCTGAGGAGCGAAAGCATGG	950	4	6	4	3	2	2	4	12	5	2	10	2	3	6	5	12	3	5	1	2	0	0	0	0	0	0	0	0	0	0	0	0	0	0	0	0	0	0	0	0	3	9	8	10	6	8	13	12
GCAAGCGTTGTCCGGATTTACTGGGCGTAAAGCGCGTGTAGGCGGCCGCACAGGTCCGTTGTGAAAACTGGAGGCTTAACCTCCAGACGTCGACGGAAACCGTGTGGCTAGAGTCCGGAAGAGGAGAGTGGAATTCCTGGTGTAGCGGTGAAATGCGCAGATATCAGGAAGAACACCAATGGCGAAGGCAGCTCTCTGGGACGGTACTGACGCTGAGACGCGAAAGCGTGG	951	0	0	0	0	0	0	0	0	0	0	0	0	0	0	0	0	0	0	0	0	0	0	0	0	0	0	0	0	0	0	0	0	0	0	0	0	0	0	0	0	9	6	16	6	11	9	25	14
GCAAGCGTTGTCCGGATTTATTGGGTTTAAAGGGTGCGTAGGCGGTTCTTTAAGTCCGGGGTGAAAGCCCACTGCTCAACAGTGGAACTGCCCTGGAAACTGGCGAACTTGAGTACAGACGAGGGTGGCGGAATGGATGGTGTAGCGGTGAAATGCATAGATACCATCCAGAACCCCGATTGCGAAGGCAGCTGCCTAGACTGTAACTGACGCTGAGGCACGAAAGCGTGG	952	19	7	105	12	21	11	47	32	27	12	33	37	7	9	37	20	29	13	15	4	3	1	2	0	0	1	1	1	0	1	3	2	0	7	1	1	1	2	1	1	0	0	0	0	0	0	0	0
GCAAGCGTTATCCGGATTCACTGGGTTTAAAGGGTGCGTAGGCGGAATGGAAAGTCCGTTGTGAAATCTCTGAGCTTAACTCGGAAATTGCGGTGGATACTATCATTCTTGAATACTGTGGAGGTTAGCGGAATATGTCATGTAGCGGTGAAATGCATAGATATGACATAGAACACCAATTGCGAAGGCAGCTGGCTACACAGATATTGACGCTGAGGCACGAAAGCGTGG	953	7	5	4	2	6	2	7	13	4	7	8	11	7	13	8	7	1	5	3	14	37	5	43	20	2	17	8	29	12	17	18	6	9	31	16	5	8	21	16	38	0	0	0	0	0	0	0	0
GCAAGCGTTGTCCGGAATCATTGGGCGTAAAGCGCGTGTAGGCGGCTCAGTAAGTCCGCTCTGAAAGCCCGGGGCTCAACCCCGGGAGGCGGGTGGATACTGCTGAGCTCGAGTCCGGAAGAGGAGTGTGGAATTCCTGGTGTAGCGGTGAAATGCGCAGATATCAGGAGGAACACCAATGGCGAAGGCAGCACTCTGGGACGGTACTGACGCTGAGACGCGAAAGCGTGG	954	1	7	10	3	5	3	6	11	2	1	4	3	2	4	5	4	3	1	1	0	1	2	0	1	0	3	1	1	0	3	2	1	6	3	3	4	4	1	2	2	6	5	10	3	3	7	9	2
GCAAGCGTTATCCGGATTTATTGGGTTTAAAGGGTCCGTAGGCGGATCTGTAAGTCAGTGGTGAAATCTCATAGCTTAACTATGAAACTGCCATTGATACTGCAGGTCTTGAGTAAAGTAGAAGTGGCTGGAATAAGTAGTGTAGCGGTGAAATGCATAGATATTACTTAGAACACCAATTGCGAAGGCAGGTCACTATGTTTTAACTGACGCTGATGGACGAAAGCGTGG	955	2	0	0	1	2	1	6	4	0	0	0	1	2	8	4	0	4	3	1	1	38	46	28	8	52	1	19	9	12	8	25	2	12	1	7	6	1	53	25	14	0	0	0	0	0	0	0	2
CCGAGCGTTGTCCGGATTTATTGGGCGTAAAGCGAGCGCAGGTGGTTTATTAAGTCTGGTGTAAAAGGCAGTGGCTCAACCATTGTATGCATTGGAAACTGGTAGACTTGAGTGCAGGAGAGGAGAGTGGAATTCCATGTGTAGCGGTGAAATGCGTAGATATATGGAGGAACACCGGTGGCGAAAGCGGCTCTCTGGCCTGTAACTGACACTGAGGCTCGAAAGCGTGG	956	0	0	0	0	0	0	0	0	0	0	0	0	0	0	0	0	0	0	0	0	4	6	1	0	0	15	28	1	0	4	9	7	4	30	0	0	3	12	29	1	0	0	0	0	0	0	0	0
GCTAGCGTTGTTCGGAAATACTGGGCGTAAAGCGCACGTAGGCGGCGCAGCAAGTCAGGGGTGAAATCCCGGGGCTCAACCCCGGAACTGCCCTTGAAACTGCAGTGCTAGAATCTTGGAGAGGCGAGTGGAATTCCGAGTGTAGAGGTGAAATTCGTAGATATTCGGAAGAACACCAGTGGCGAAGGCGACTCGCTGGACAAGTATTGACGCTGAGGTGCGAAAGCGTGG	957	0	0	0	0	0	0	0	0	0	0	0	0	0	0	0	0	0	0	0	0	33	9	19	14	13	22	36	27	17	11	32	15	26	17	31	15	27	12	19	18	0	0	0	0	0	0	0	0
GCTAGCGTTGTTCGGAATTACTGGGCGTAAAGCGCACGTAGGCGGCGACTCAAGTCAGAGGTGAAAGCCCGGGGCTCAACCCCGGAACTGCCTTTGAAACTAGGTTGCTAGAATCTTGGAGAGGTCAGTGGAATTCCGAGTGTAGAGGTGAAATTCGTAGATATTCGGAAGAACACCAGTGGCGAAGGCGACTGACTGGACAAGTATTGACGCTGAGGTGCGAAAGCGTGG	958	1	0	6	0	2	1	1	2	0	5	0	3	2	0	0	1	9	1	1	0	11	2	19	16	26	6	20	13	7	10	18	10	20	16	22	14	54	9	29	16	0	0	0	0	0	0	0	0
GCAAGCGTTATCCGGATTCACTGGGTTTAAAGGGTGCGTAGGTGGGCAGGTAAGTCAGTGGTGAAATCTCCGGGCTTAACCCGGAAACTGCCGTTGATACTATTTGTCTTGAATATTGTGGAGGTAAGCGGAATATGTCATGTAGCGGTGAAATGCTTAGATATGACATAGAACACCAATTGCGAAGGCAGCTTACTACACAATGATTGACACTGAGGCACGAAAGCGTGG	959	1	1	3	0	6	0	6	0	1	0	0	1	2	0	0	2	2	1	0	0	11	13	23	13	43	20	17	16	23	3	23	22	33	3	19	5	6	18	26	8	0	1	0	0	0	0	0	0
GCGAGCGTTGTCCGGAATCACTGGGCGTAAAGGGCGCGTAGGTGGTTCGATAAGTGTGTGGTGAAAGCCCGGGGCTCAACCCCGGGTCTGCCGTGCAAACTGTCGGACTGGAGGACTGCAGAGGCAGGTGGAATTCCGGGTGTAGCGGTGGAATGCGTAGATATCCGGAAGAAGACCGGTGGCGAAGGCGACCTGCTGGGCAGTTACTGACACTGAGGCGCGACAGCGTGG	960	0	0	1	0	1	0	0	0	0	0	0	0	0	0	0	0	0	0	0	0	0	0	0	0	0	0	0	0	0	0	0	0	0	0	0	0	0	0	0	0	10	15	15	11	22	14	16	16
GCTAGCGTTGCTCGGAATTACTGGGCGTAAAGCGCACGTAGGCGGCTCTTTAAGTCGGGGGTGAAATCCTGGAGCTCAACTCCAGAACTGCCTTCGATACTGTAGAGCTTGAGTTCGGGAGAGGTGAGTGGAACTGCGAGTGTAGAGGTGAAATTCGTAGATATTCGCAAGAACACCAGTGGCGAAGGCGGCTCACTGGCCCGATACTGACGCTGAGGTGCGAAAGCGTGG	961	7	2	5	12	14	8	13	9	8	4	8	6	4	9	6	17	4	10	12	8	0	0	0	0	0	0	0	0	0	0	0	0	0	0	0	0	0	0	0	0	5	1	6	3	5	1	9	3
GCAAACGTTGCTCGGAATTATTGGGCGTAAAGCGCACGTAGGCGGCTTTGCAAGTCGGATGTGAAATCCCTCGGCTTAACCAAGGAAGTGCATCCGAAACTGCAGAGCTTGAGTACTTAAGAGGATCGCGGAATTCCCGGTGTAGAGGTGAAATTCGTAGATATCGGGAGGAACACCAGTGGCGAAGGCGGCGATCTGGGAAGATACTGACGCTGAGGTGCGAAAGCGTGG	962	13	5	8	4	8	5	10	7	2	7	11	6	7	12	7	9	4	8	1	3	2	3	4	2	0	1	4	2	2	2	3	5	2	2	0	0	1	1	0	1	2	10	2	2	2	7	5	2
GCAAGCGTTGTCCGGATTTATTGGGCGTAAAGCGCGTGTAGGCGGCCAGGCAGGTCCGTTGTGAAAACTGGAGGCTCAACCTCCAGACGTCGATGGAAACCGCTTGGCTAGAGTCCGGAAGAGGAGAGTGGAATTCCTGGTGTAGCGGTGAAATGCGCAGATATCAGGAAGAACACCGATGGCGAAGGCAGCTCTCTGGGACGGTACTGACGCTGAGACGCGAAAGCGTGG	963	0	0	1	0	0	0	0	1	0	0	0	0	0	0	0	1	0	0	0	0	0	0	0	0	0	0	0	0	0	0	1	1	1	1	0	0	0	2	0	0	0	0	0	0	0	0	0	0
GCGAGCGTTAATCGGAATTACTGGGCGTAAAGCGTGCGCAGGCGGTCGTGCAAGACAGATGTGAAATCCCCGGGCTTAACCTGGGAACTGCATTTGTGACTGCACGGCTGGAGTGCGGCAGAGGGGGATGGAATTCCGCGTGTAGCAGTGAAATGCGTAGATATGCGGAGGAACACCGATGGCGAAGGCAATCCCCTGGGCCTGCACTGACGCTCATGCACGAAAGCGTGG	964	0	0	0	0	0	0	0	0	0	0	0	0	0	0	0	0	0	0	0	1	0	0	0	0	0	0	0	0	0	0	0	0	0	0	0	0	0	0	0	0	16	21	21	12	15	27	23	12
GCAAGCGTTGTCCGGAATTATTGGGCGTAAAGAGCTCGTAGGCGGTCTGTTGCGTCGGAAGTGAAATCCCGGGGCTTAACCCCGGGCTTGCTTTCGATACGGGCAGACTAGAGTGTGGTAGGGGAGACTGGAATTCCTGGTGTAGCGGTGAAATGCGCAGATATCAGGAGGAACACCGGTGGCGAAGGCGGGTCTCTGGGCCACTACTGACGCTGAGGAGCGAAAGCGTGG	965	1	2	2	2	0	7	3	2	0	8	3	4	0	5	1	1	0	1	1	4	3	2	2	0	1	3	0	0	0	1	0	0	0	0	0	0	0	1	2	2	0	0	0	0	1	0	0	0
GCGAGCGTTGTCCGGATTTATTGGGCGTAAAGAGCTCGTAGGCGGCTCGTCGCGTCGACCGTGAAAACCCGCGGCTTAACTGCGGGCTTGCGGTTGATACGGGCGGGCTAGAGTTCGGTAGGGGAGACTGGAATTCCTGGTGTAGCGGTGAAATGCGCAGATATCAGGAGGAACACCGGTGGCGAAGGCGGGTCTCTGGGCCGATACTGACGCTGAGGAGCGAAAGCGTGG	966	4	3	0	5	2	1	8	5	2	4	2	3	4	2	2	7	7	6	2	0	0	0	0	0	0	0	0	0	0	0	0	0	0	0	0	0	0	0	0	0	14	6	9	7	15	9	12	22
GCGAGCGTTGTCCGGAATCATTGGGCGTAAAGAGCGCGCAGGCGGCCCGGCAAGTCGGGTGTGAAATCCCGGGGCTCAACCCCGGGACTGCATCCGATACTGCCGGGCTAGAGGTAGGTAGGGGAGATCGGAATTCCTGGTGTAGCGGTGAAATGCGCAGATATCAGGAGGAACACCGGTGGCGAAGGCGGATCTCTGGGCCTTACCTGACGCTCAGGCGCGAAAGCTAGG	967	0	0	0	0	0	0	0	0	0	0	0	0	0	0	0	0	0	0	0	0	0	0	0	0	0	0	0	0	0	0	0	0	0	0	0	0	0	0	0	0	15	19	35	13	32	17	22	30
GCAAGCGTTAATCGGAATTACTGGGCGTAAAGCGTGCGCAGGCGGTTCGCTAAGACCGATGTGAAATCCCCGGGCTTAACCTGGGAACTGCATTGGTGACTGGCGAGCTAGAGTGTGGCAGAGGGGGGTAGAATTCCACGTGTAGCAGTGAAATGCGTAGAGATGTGGAGGAATACCGATGGCGAAGGCAGCCCCCTGGGCTAACACTGACGCTCATGCACGAAAGCGTGG	968	0	0	0	0	2	0	0	0	0	0	0	0	0	0	0	0	0	0	0	1	0	0	0	0	0	0	0	0	0	0	0	0	0	0	0	0	0	0	0	0	0	0	0	0	0	0	0	0
GCTAGCGTTGTTCGGAATTACTGGGCGTAAAGCGCGCGCAGGCGGTTCTTCAAGTCAGAGGTGAAAGCCCAGAGCTCAACTCTGGAATGGCCTTTGAGACTAGAGAACTAGGGTACGGGAGAGGTGAGTGGAATTCCGAGTGTAGAGGTGAAATTCGTAGATATTCGGAAGAACACCAGTGGCGAAGGCGGCTCACTGGCCCGTTACCGACGCTCAGGCGCGACAGCGTGG	969	4	2	2	3	3	2	2	2	3	5	4	1	4	2	6	4	2	4	2	1	1	0	2	0	0	2	2	0	1	0	0	0	0	1	1	0	0	2	0	0	2	6	0	1	2	4	8	6
GCAAGCGTTAATCGGAATTACTGGGCGTAAAGCGTGCGCAGGCGGTTGTGCAAGACAGGTGTGAAATCCCCGGGCTTAACCTGGGAACTGCACTTGTGACTGCACAGCTGGAGTGCGGCAGAGGGGGATGGAATTCCGCGTGTAGCAGTGAAATGCGTAGATATGCGGAGGAACACCGATGGCGAAGGCAATCCCCTGGGCCTGCACTGACGCTCATGCACGAAAGCGTGG	970	0	1	0	0	0	1	0	0	0	0	1	0	0	1	0	0	0	0	0	1	0	0	0	0	0	0	0	0	0	0	0	0	0	0	0	0	0	0	0	0	12	6	9	13	8	13	16	10
GCTAGCGTTGTTCGGAATTACTGGGCGTAAAGCGCGCGTAGGCGGCTTAGCAAGTTAGAGGTGAAAGCCCGAAGCTCAACTTCGGAATTGCCTTTAAAACTGCAAAGCTAGAATCATGGAGAGGTGAGTGGAATTCCGAGTGTAGAGGTGAAATTCGTAGATATTCGGAAGAACACCAGTGGCGAAGGCGACTCACTGGACATGTATTGACGCTGAGGTGCGAAAGCGTGG	971	0	0	3	2	3	1	1	0	2	1	3	1	1	1	6	0	1	0	1	0	26	7	22	16	46	19	24	9	10	3	21	7	25	8	18	26	23	5	19	6	0	0	0	0	0	0	0	0
GCAAGCGTTATCCGGATTCACTGGGTTTAAAGGGTGCGTAGGTGGGTTGGTAAGTCAGTGGTGAAATCCCCGAGCTTAACTTGGGAACTGCCATTGATACTATCAGTCTTGAATATTGTGGAGGTTAGCGGAATATGTCATGTAGCGGTGAAATGCTTAGATATGACATAGAACACCAATTGCGAAGGCAGCTGGCTACGCATATATTGACACTGAGGCACGAAAGCGTGG	972	31	16	22	22	12	23	20	26	18	14	27	7	12	25	31	12	8	18	14	16	7	5	2	7	1	2	9	3	0	4	3	0	5	6	4	2	2	1	4	4	0	2	0	2	0	1	0	0
GCAAGCGTTGTTCGGAATTACTGGGCGTAAAGGGCGCGTAGGCGGTTTGCTAAGTTGGATGTGAAAACTCTGGGCTTAACCCAGAGCCTGCATCCAAAACTGGCAAACTTGAGTACTGGAGGGGAAAGCGGAATTCCTGGTGTAGCGGTGAAATGCGTAGATATCAGGAGGAACACCGGTGGCGAAGGCGGCTTTCTGGACAGTAACTGACGCTGAGGCGCGAAAGCTAGG	973	3	15	2	8	9	3	5	6	10	6	7	0	12	9	4	7	3	2	2	0	1	2	1	0	1	2	6	2	0	1	2	1	4	6	4	2	2	0	1	0	0	0	0	0	0	0	1	0
GCAAGCGTTGTCCGGAATTATTGGGCGTAAAGAGCTCGTAGGCGGCTAGTCGCGTCGGCTGTGAAAACCTGGGGCTCAACCCCGGGCCTGCAGCCGATACGGGCTAGCTAGAATTCGGTAGGGGAGACTGGAATTCCTGGTGTAGCGGTGAAATGCGCAGATATCAGGAGGAACACCGGTGGCGAAGGCGGGTCTCTGGGCCGATATTGACGCTGAGGAGCGAAAGCGTGG	974	0	1	0	0	3	0	1	0	1	0	1	0	2	0	1	1	0	0	0	0	10	12	17	15	71	17	18	12	10	3	39	10	25	4	3	6	21	1	28	9	0	0	0	0	0	0	0	0
GCAAGCGTTGTCCGGAATCATTGGGCGTAAAGCGCGTGTAGGCGGTTCGATAAGTCTGCTGTGAAAGTCCAGGGCTCAACCCTGGAAAGCCGGTGGATACTGTCGGACTAGAGTGCGGAAGAGGCGAGTGGAATTCCCGGTGTAGCGGTGAAATGCGCAGATATCGGGAGGAACACCAATTGCGAAGGCAGCTCGCTGGGACGTTACTGACGCTGAGACGCGAAAGCGTGG	975	17	20	24	11	10	10	17	19	9	15	22	5	7	11	14	19	8	12	11	9	16	7	3	6	5	8	9	3	3	3	9	2	4	16	8	7	11	3	4	8	0	0	0	0	0	0	1	0
CCGAGTGGTCGGGACGATTATTGGGCCTAAAGCATCCGTAGCCGGTTCTACAAGTCTTCCGTTAAATCCACCTGCTTAACAGTTGGGCTGCAGAGGATACTATAGAGCTAGGAGGCGGGAGAGGCAAGCGGTACTTAGTGGGTAGGGGTAAAATCCGTTGATCCACTGAAGACCACCAGTGGCGAAGGCGGCTTGCCAGAACGCGCTCGACGGTGAGGGATGAAAGCTGGG	976	0	0	0	0	0	0	0	0	0	0	0	0	0	0	0	0	0	0	0	0	0	0	0	0	0	0	0	0	0	0	0	0	0	0	0	0	0	0	0	0	12	5	7	7	10	13	18	15
GCTAGCGTTGTCCGGATTTATTGGGCGTAAAGCGCGTGTAGGCGGCCAGGCAGGTCTGGTGTGAAAACTCGAGGCTCAACCTCGAGAGGTCATCGGAAACCGCTTGGCTAGAGTCCGGAAGAGGAGAGTGGAATTCCCGGTGTAGCGGTGAAATGCGCAGATATCGGGAAGAACACCTATGGCGAAGGCAGCTCTCTGGGACGGTACTGACGCTGAGACGCGAAAGCGTGG	977	0	0	0	1	0	0	0	0	0	0	0	0	0	0	0	0	0	0	0	0	0	0	0	0	0	0	0	0	0	0	0	0	0	0	0	0	0	0	0	0	18	13	28	23	25	34	21	26
GCTAGCGTTGTTCGGAATCACTGGGCGTAAAGGGCGTGTAGGCGGTCTGTTAAGTCTGATGTGAAATCCCCTCGCTCAACGAGGGAACTGCGTCGGATACTGGCAGACTCGAGTACCGGAGAGGAAGGTGGAATTCCCGGTGTAGCGGTGAAATGCGTAGATATCGGGAGGAACACCGGTGGCGAAGGCGGCCTTCTGGACGGATACTGACGCTGAGACGCGAAAGCGTGG	978	7	16	6	14	16	9	16	17	19	5	8	2	5	11	12	18	2	7	11	4	3	3	1	5	3	3	4	0	1	3	5	5	3	4	4	2	5	3	3	4	0	0	1	1	0	3	3	1
GCAAGCGTTACTCGGAATTACTGGGCGTAAAGCGTGCGTAGGCGGTTCGTTAAGTCTGTCGTGAAAGCCCTGGGCTCAACCTGGGAATTGCGATGGATACTGGCGAGCTAGAGTACGGTAGAGGATGGTGGAATTCCCGGTGTAGCGGTGAAATGCGTAGAGATCGGGAGGAACACCCGTGGCGAAGGCGGCCATCTGGACCAGTACTGACGCTGAGGCACGAAAGCGTGG	979	0	1	0	4	4	0	0	2	4	4	4	0	10	0	1	2	1	1	0	0	2	2	1	1	0	2	0	0	1	0	3	4	1	3	1	11	0	1	1	3	1	0	0	0	0	0	0	0
GCTAGCGTTGTTCGGAATCACTGGGCGTAAAGGGCGCGTAGGCGGCTGTGGCAGTCGGGTGTGAAAGCCCGGAGCTCAACTCCGGAATGGCACTCGAGACGCCACGGCTGGAGGCCGGAAGAGGAGGGTGGAATACCCAGTGTAGAGGTGAAATTCGTAGATATTGGGTGGAACACCGGTGGCGAAAGCGGCTCTCTGGTCCGGACCTGACGCTGAGGCGCGAAAGCGTGG	980	1	0	0	0	0	0	0	0	0	0	0	0	0	0	0	0	0	0	0	0	0	0	0	0	0	0	0	0	0	0	0	0	0	0	0	0	0	0	0	0	14	15	19	18	39	23	22	24
GCGAGCGTTGTCCGGAATCACTGGGCGTAAAGGGCGCGTAGGTGGCTTGCCAAGCGTGTGGTGAAAGCCCGGAGCTCAACTCCGGGTCTGCCATGCGAACTGGCAGGCTTGAGCACGGTAGAGGCCAATGGAATTCCGGGTGTAGCGGTGGAATGCGTAGAGATCCGGAAGAACACCGGTGGCGAAGGCGGTTGGCTGGGCCGTAGCTGACACTGAGGCGCGACAGCGTGG	981	11	26	25	22	7	13	31	18	13	6	14	4	4	10	19	15	8	10	8	5	4	1	2	1	0	3	3	4	2	4	0	0	4	1	1	3	4	1	1	5	0	0	0	0	0	0	0	0
GCTAGCGTTGTTCGGAATCACTGGGCGTAAAGGGCGCGTAGGCGGCATGGCGTGTCGGCTTGTGAAAGCCCGGGGCTCAACCCCGGAGGTGCGGCCGAAACTGCTGTGCTGGAGGCCGGAAGAGGAGGGTGGAATACCCAGTGTAGAGGTGAAATTCGTAGATATTGGGTGGAACACCGGTGGCGAAAGCGGCTCTCTGGTCCGGTCCTGACGCTGAGGCGCGAAAGCGTGG	982	0	2	0	0	0	0	0	1	0	0	0	0	0	0	0	0	0	0	0	0	0	0	0	0	0	0	0	0	0	0	0	0	0	0	0	0	0	0	0	0	12	14	8	19	22	25	24	23
GCAAGCGTTAATCGGAATTACTGGGCGTAAAGCGTGCGCAGGCGGTTGTGTAAGTCTGATGTGAAAGCCCCGGGCTCAACCTGGGAACGGCATTGGAGACTGCACAGCTAGAGTGCGTCAGAGGGGGGTAGAATTCCACGTGTAGCAGTGAAATGCGTAGAGATGTGGAGGAATACCGATGGCGAAGGCAGCCCCCTGGGATGACACTGACGCTCATGCACGAAAGCGTGG	983	0	0	0	0	0	0	0	0	0	0	0	0	0	0	0	0	1	0	1	0	0	0	0	0	0	0	0	0	0	0	0	0	0	0	0	0	0	0	0	0	2	3	3	0	1	4	0	0
GCAAACGTTGTTCGGAATTACTGGGCGTAAAGCGCGTGTAGGCGGCCCTGCAAGTCGGATGTGAAATCCCACGGCTCAACCGTGGAAGTGCATTCGAAACTGCAGGGCTAGAGTCCTGGAGAGGAAGGTGGAATGCTTGGTGTAGAGGTGAAATTCGTAGATATCAAGCGGAACACCGGTGGCGAAGGCGGCCTTCTGGACAGTGACTGACGCTGAGACGCGAAAGCGTGG	984	1	3	4	5	2	6	6	12	2	2	9	3	9	4	6	9	6	5	0	1	5	3	0	5	0	0	10	3	3	5	0	4	0	4	3	2	0	8	1	2	0	0	1	1	0	3	0	1
GCAAGCGTTATCCGGATTTACTGGGTTTAAAGGGTGTGTAGGCGGACTTTTAAGTCAGGGGTGAAATCCCGAGGCTCAACCTCGGAACTGCCTTTGATACTATTAGTCTTGAATTATGTTGAGGTTGGCGGAATATAACATGTAGCGGTGAAATGCATAGATATGTTATAGAACACCGATTGCGAAGGCAGCTGGCTAAACATATATTGACGCTGAGGCACGAAAGCGTGG	985	1	3	0	0	2	1	0	0	2	0	0	0	0	1	0	0	0	0	0	1	0	46	4	124	19	1	42	145	0	0	1	55	0	8	3	15	0	4	2	47	0	0	0	0	0	0	0	0
GCAAGCGTTGTCCGGAATCACTGGGCGTAAAGGGCGCGTAGGTGGCCTGATAAGTAGGAGGTGAAATCCTGGGGCTTAACCTCAGGGCTGCCTTCTAGACTGTCCGGCTCGAGCACAGTAGAGGCAGGTGGAATTCCCGGTGTAGCGGTGGAATGCGTAGAGATCGGGAAGAACATCGGTGGCGAAGGCGGCCTGCTGGGCTGTTGCTGACACTGAGGCGCGACAGCGTGG	986	1	31	9	19	12	13	12	25	29	5	10	4	14	7	6	6	3	5	3	1	3	0	1	3	2	0	1	3	1	4	4	2	4	1	1	1	2	2	2	1	0	0	0	0	0	0	0	0
GCTAGCGTTGCTCGGAATCACTGGGCGTAAAGCGCACGTAGGCGGCTTCTTAAGTCAGGGGTGAAATCCTGGAGCTCAACTCCAGAACTGCCCTTGATACTGAGGAGCTCGAGTCCGGGAGAGGTGAGTGGAACTGCGAGTGTAGAGGTGAAATTCGTAGATATTCGCAAGAACACCAGTGGCGAAGGCGGCTCACTGGCCCGGTACTGACGCTGAGGTGCGAAAGCGTGG	987	15	6	23	6	1	10	23	5	9	10	33	6	7	14	24	25	4	17	8	18	0	0	0	0	0	0	0	0	0	0	0	0	0	0	0	0	0	0	0	0	4	11	12	4	11	10	16	8
GCGAGCGTTAATCGGAATTACTGGGCGTAAAGCGTGCGCAGGCGGTTTTGTAAGCCAGATGTGAAATCCCCGGGCTTAACCTGGGAATGGCATTTGGGACTGCAAGGCTTGAGTTTGGCAGAGGAGACTGGAATTCCTGGTGTAGCAGTGAAATGCGTAGATATCAGGAGGAATACCGATGGCGAAGGCAGGTCTCTGGGCTAGAACTGACGCTCATGCACGAAAGCGTGG	988	0	0	1	0	0	1	0	0	0	0	0	0	0	0	0	0	0	0	0	0	0	0	0	0	0	0	1	1	0	0	0	0	1	0	0	0	0	0	1	0	0	0	0	0	0	0	0	0
GCTAGCGTTGTTCGGATTTACTGGGCGTAAAGCGCACGTAGGCGGATCGTTAAGTGAGGGGTGAAATCCCAGGGCTCAACCCTGGAACTGCCTTTCATACTGGCGATCTTGAGTCCGGAAGAGGTGAGTGGAACTCCTAGTGTAGAGGTGGAATTCGTAGATATTAGGAAGAACACCAGTGGCGAAGGCGGCTCACTGGTCCGGTACTGACGCTGAGGTGCGAAAGCGTGG	989	1	0	3	3	0	2	5	2	1	0	1	1	2	6	2	4	1	0	2	3	3	2	5	7	1	1	11	7	5	2	4	3	1	1	15	2	3	6	3	3	5	11	6	10	4	9	4	3
GCAAGCGTTGTTCGGAATTACTGGGCGTAAAGGGCGCGTAGGCGGCCTGTTAAGTCGAACGTGAAATCCCCGGGCTCAACCCGGGAACTGCGTCCGATACTGGCAGGCTTGAATTCGGGAGAGGGATGTGGAATTCCAGGTGTAGCGGTGAAATGCGTAGATATCTGGAGGAACACCGGTGGCGAAGGCGGCATCCTGGACCGATATTGACGCTGATGCGCGAAAGCCAGG	990	11	11	20	13	3	9	4	7	6	4	12	2	11	11	7	18	5	8	7	4	5	3	2	0	1	0	1	1	1	1	1	0	1	1	0	0	0	1	0	0	4	0	3	4	0	2	3	0
GCAAGCGTTGTCCGGATTTATTGGGCGTAAAGAGCGTGTAGGCGGCCAGATAGGTCTGGTGTGAAAACTCGAGGCTCAACCTCGAGAGGTCACTGGAAACCATTTGGCTAGAGTCCGGAAGAGGAGAGTGGAATTCCTGGTGTAGCGGTGAAATGCGCAGATATCAGGAAGAACACCTATGGCGAAGGCAGCTCTCTGGGACGGTACTGACGCTGAGACGCGAAAGCGTGG	991	3	25	12	6	7	19	16	19	12	17	16	9	11	23	22	14	0	10	18	9	10	5	3	1	1	3	8	9	0	6	5	4	5	8	4	7	3	3	2	7	0	0	0	0	0	0	0	0
GCAAGCGTTGTCCGGAATCATTGGGCGTAAAGCGCGTGTAGGCGGCTTCGTAAGTCCGTTGTGAAAGTCCAGGGCTCAACCCTGGAATGCCGATGGATACTGCGGAGCTAGAGTCCGGAAGAGGCGAGTGGAATTCCTGGTGTAGCGGTGAAATGCGCAGATATCAGGAGGAACACCAATGGCGAAGGCAGCTCGCTGGGACGGTACTGACGCTGAGACGCGAAAGCGTGG	992	4	18	9	10	17	6	11	13	18	11	13	2	15	2	6	15	5	10	5	3	6	6	2	4	4	2	11	4	1	4	6	5	7	2	4	5	2	2	5	4	0	0	0	0	0	0	0	0
GCAAGCGTTGTCCGGAATCATTGGGCGTAAAGCGCGTGTAGGCGGTCCGATAAGTCTGCTGTGAAAGTCGGGGGCTCAACCCTCGAAAGCCGGTGGATACTGTCAGGCTAGAGTACGGAAGAGGCGAGTGGAATTCCTGGTGTAGCGGTGAAATGCGCAGATATCAGGAGGAACACCAATTGCGAAGGCAGCTCGCTGGGACGTTACTGACGCTGAGACGCGAAAGCGTGG	993	0	0	0	1	1	0	0	1	1	1	7	0	0	0	2	1	0	4	0	3	0	0	1	1	0	0	0	1	0	0	2	0	0	0	0	0	0	0	0	2	1	0	0	0	0	0	0	0
GCAAGCGTTGTCCGGAATTATTGGGCGTAAAGCGCGCGCAGGCGGTTCCTTAAGTCTGATGTGAAAGCCCCCGGCTCAACCGGGGAGGGTCATTGGAAACTGGGGAACTTGAGTACTGAAGAGGAAAGCGGAATTCCACGTGTAGCGGTGAAATGCGTAGAGATGTGGAGGAACACCAGTGGCGAAGGCGGCTTTCTGGTCAGTAACTGACGCTGAGGCGCGAAAGCGTGG	994	0	0	1	0	0	0	0	0	0	1	0	0	0	0	0	0	0	0	0	0	0	0	0	0	0	0	0	0	0	0	0	0	0	0	0	0	0	0	0	0	9	15	19	10	20	10	17	10
GCGAGCGTTGTCCGGAATTATTGGGCGTAAAGAGCTCGTAGGCGGCCTGTCACGTCGGATGTGAAAACCCGGGGCTCAACCCCGGGCCTGCATTCGATACGGGCAGGCTAGAGTTCGGCAGGGGAGACTGGAATTCCTGGTGTAGCGGTGAAATGCGCAGATATCAGGAGGAACACCGGTGGCGAAGGCGGGTCTCTGGGCCGATACTGACGCTGAGGAGCGAAAGCGTGG	995	5	7	2	5	5	7	10	7	5	7	3	1	3	11	3	5	1	7	6	6	5	3	1	14	4	1	2	4	16	7	2	8	2	3	7	0	4	6	3	3	5	1	8	3	0	9	7	4
GCGAGCGTTGTTCGGAGTTACTGGGCGTAAAGAGTGCGTAGGCGGTTTTCTAAGTTTGGTGTGAAATCTCCCGGCTTAACTGGGAGGGTGCGCCGAAGACTGGAAGGCTTGAGTATGGGAGAGGTAAGCGGAATTCCTGGTGTAGCGGTGAAATGCGTAGATATCAGGAGGAACACCTGCGGTGTAGACGGCTTACTGGACCATAACTGACGCTGAGGCACGAAAGCGTGG	996	6	9	8	6	5	6	6	9	5	5	6	4	6	9	14	6	3	4	10	5	0	0	0	0	0	0	0	0	0	0	0	0	0	0	0	0	0	0	0	0	5	6	13	10	11	4	8	10
GCAAGCGTTGTCCGGAATCATTGGGCGTAAAGAGCGCGTAGGCGGCCAGATAAGTCCGGTGTGAAAGTCACAGGCTCAACCTGTGAATGCCGCAGGAAACTGTCTGGCTTGAGTCCGGAAGGGGCGAGTGGAATTCCTGGTGTAGCGGTGAAATGCGCAGATATCAGGAGGAACACCAATGGCGAAGGCAGCTCGCTGGAACGGTACTGACGCTGAGGCGCGAAAGCGTGG	997	18	20	25	15	14	6	16	20	25	10	23	9	11	17	33	18	8	15	9	10	12	6	7	8	3	5	13	3	3	12	6	4	6	8	7	4	2	5	6	4	0	0	0	0	0	0	0	0
GCGAGCGTTGCCCGGATTTATTGGGCGTAAAGGGCGCGCAGGCGGCTACGCACGTCCGTTGTGAAATCGCTCGGCTCAACTGGGCGGGGTCAGCGGATACGGCGTAGCTGGAGCAAGCTAGGGGGCAATGGAATTCCCGGTGTAGTGGTGGAATGCGTAGATATCGGGAGGAACACCAGTGGCGAAGGCGGTTGCCTGGAGCTTTGCTGACGCTGAGGCGCGAAAGCGTGG	998	2	11	10	10	3	3	9	6	2	5	5	2	5	6	7	4	1	4	3	0	3	0	1	0	0	0	0	2	0	0	2	2	2	1	1	2	0	0	1	1	0	0	0	0	0	0	1	0
GCGAGCGTTAATCGGAATTACTGGGCGTAAAGCGTGCGCAGGCGGTTTTGTAAGCCAGATGTGAAAGCCCCGGGCTTAACCTGGGAATGGCATTTGGGACTGCAAGGCTTGAGTGTGGCAGAGGAGACTGGAATTCCTGGTGTAGCAGTGAAATGCGTAGATATCAGGAGGAATACCGATGGCGAAGGCAGGTCTCTGGGCTAACACTGACGCTCATGCACGAAAGCGTGG	999	6	2	4	4	0	3	3	3	0	2	0	0	0	4	6	1	0	1	0	4	1	0	2	0	1	1	2	2	2	1	2	0	0	5	1	1	1	3	0	0	0	0	0	0	0	0	0	0
GCAAGCGTTGTCCGGATTTATTGGGCGTAAAGAGCTCGTAGGTGGCTGAGTAAGTCGGATGTTAAATCCCCAGGCTCAACCTGGGACACCACCCGATACTGCTCTGGCTAGAGTCCGGTAGGGGAGCGTGGAATTCCTGGTGTAGCGGTGAAATGCGCAGATATCAGGAGGAACACCAGCGGCGAAGGCGGCGCTCTGGGCCGGTACTGACACTGAGGAGCGAAAGCGTGG	1000	2	6	11	6	2	1	4	3	3	5	7	3	9	9	10	7	2	4	4	0	1	2	0	0	1	6	11	1	0	1	2	0	1	0	1	2	1	7	2	3	2	5	6	2	9	4	4	3
GCAAGCGTTGTCCGGAATTATTGGGCGTAAAGCGCGCGCAGGCGGCTATTTAAGTCTGGTGTTTAAACCTTGGGCTCAACCTGAGGTCGCACTGGAAACTGGGTGGCTTGAGTACAGAAGAGGAAAGTGGAATTCCACGTGTAGCGGTGAAATGCGTAGATATGTGGAGGAACACCAGTGGCGAAGGCGACTTTCTGGGCTGTAACTGACGCTGAGGCGCGAAAGCGTGG	1001	1	3	4	2	5	1	2	3	6	6	6	1	8	5	0	5	0	6	2	5	8	7	5	7	1	3	7	5	1	2	5	4	2	6	0	6	2	6	3	17	4	2	10	5	5	3	4	2
GCAAGCGTTAATCGGAATTACTGGGCGTAAAGCGCGCGTAGGCGGCTAATTAAGTCGGGTGTGAAAGCCCCGGGCTCAACCTGGGAATTGCATCCGATACTGATTGGCTAGAGTATGAGAGAGGGAGGTAGAATTCCACGTGTAGCGGTGAAATGCGTAGATATGTGGAGGAATACCGGTGGCGAAGGCGGCCTCCTGGCTTAATACTGACGCTGAGGTGCGAAAGCGTGG	1002	3	2	4	4	0	1	4	0	2	2	3	0	0	2	2	0	3	1	1	0	0	1	0	1	0	1	4	2	0	0	0	3	0	2	0	0	0	0	0	0	8	7	6	5	7	16	13	6
GCAAGCGTTGTCCGGAATCATTGGGCGTAAAGCGCGTGTAGGCGGTTACATAAGTCTGTTGTGAAAGTCGGAGGCTCAACCTTCGAAAGCCGATGGATACTGTGTGACTTGAGTACGGAAGAGGAGAGTGGAATTCCTGGTGTAGCGGTGAAATGCGCAGATATCAGGAGGAACACCAACGGCGAAGGCAGCTCTCTGGGACGTTACTGACGCTGAGACGCGAAAGCGTGG	1003	4	15	9	7	7	0	6	5	4	4	7	0	12	8	12	7	4	5	1	4	4	5	6	6	3	3	12	1	6	1	2	3	5	8	5	4	1	3	2	3	0	0	0	0	0	0	0	0
GTTAGCGTTGTTCGGAATGACTGGGCGTAAAGCGCGCGTAGGCGGATCATCAAGTCGGGGGTGAAATCCCGGGGCTCAACCCCGGAATGGCCTTCGAGACTGGTGGTCTTGAGTTCGAGAGAGGTGAGTGGAATTCCGAGTGTAGAGGTGAAATTCGTAGATATTCGGAGGAACACCAGTGGCGAAGGCGGCTCACTGGCTCGACACTGACGCTGAGGTGCGAAAGCGTGG	1004	0	0	0	0	0	0	0	0	0	0	0	0	0	1	0	0	0	0	0	0	0	0	0	0	0	0	0	0	0	0	0	0	0	0	0	0	0	0	0	0	3	2	6	8	2	3	3	0
TCAAGCGTTGTTCGGATTCATTGGGCGTAAAGGGTGCGTAGGCGGCGCGGTAAGTCGGGTGTGAAATCTCGGGGCTTAACTCCGAAACTGCATTCGATACTACCGTGCTTGAGGACTGGAGAGGAGACTGGAATTTACGGTGTAGCGGTGAAATGCGTAGATATCGTAAGGAAGACCAGTGGCGAAGGCGGGTCTCTGGACAGTTCCTGACGCTGAGGCACGAAGGCCAGG	1005	1	35	2	16	33	2	12	17	27	4	2	4	13	3	4	1	5	6	2	3	0	0	0	0	0	0	0	0	0	0	0	0	0	0	0	0	0	0	0	0	0	0	0	0	0	0	0	0
GCAAGCGTTATCCGGATTCACTGGGTTTAAAGGGTGCGTAGGCGGATTAGTAAGTCCGTGGTGAAATCTCCAAGCTTAACTTGGAAACTGCCGTGGATACTATTAGTCTTGAATGTTGTGGAGGTTAGCGGAATATGTCATGTAGCGGTGAAATGCATAGATATGACATAGAACACCAATTGCGAAGGCAGCTGGCTACACAAATATTGACGCTGATGCACGAAAGCGTGG	1006	8	16	8	4	3	18	10	6	12	6	6	4	5	22	9	6	1	3	5	6	20	9	25	14	2	12	7	15	10	17	9	6	5	7	7	10	16	9	8	5	3	2	5	3	1	4	2	6
GCTAGCGTTGTTCGGAATCACTGGGCGTAAAGGGCGCGTAGGCGGCCGATCAAGTCGGGGGTGAAAGCCTGTGGCTCAACCACAGAATTGCCTTCGATACTGTTTGGCTTGAGACCGGAAGAGGTTAGTGGAACTGCGAGTGTAGAGGTGAAATTCGTAGATATTCGCAAGAACACCAGTGGCGAAGGCGGCTGACTGGTCCGGTTCTGACGCTGAGGCGCGAAAGCGTGG	1007	6	9	22	9	7	4	9	12	8	8	10	1	6	8	7	10	3	2	5	1	3	3	4	0	0	3	10	0	5	1	1	1	1	1	0	1	1	3	0	7	0	0	0	0	0	0	0	0
GCTAGCGTTGTTCGGAATTACTGGGCGTAAAGCGCACGTAGGCGGACCATCAAGTCGGGGGTGAAATCCCGGGGCTCAACCCCGGAACTGCCTCCGAAACTGTTGGTCTGGAGGATGAGAGAGGCGAGTGGAATTCCGAGTGTAGAGGTGAAATTCGTAGATATTCGGAGGAACACCAGTGGCGAAGGCGGCTCGCTGGCTCATTTCTGACGCTGAGGTGCGAAAGCGTGG	1008	0	0	0	0	0	0	0	0	0	0	0	0	0	0	0	0	0	0	0	0	0	0	0	0	0	0	0	0	0	0	0	0	0	0	0	0	0	0	0	0	12	9	23	9	11	28	27	17
GCGAGCGTTAATCGGAATTACTGGGCGTAAAGCGTGCGTAGACGGCTATCTAAGTCGGGTGTGAAAGCCCCGGGCTCAACCTGGGAATTGCATTCGAGACTGAATAGCTAGGGTGCGGTAGAGGGAAGCGGAATTTCCGGTGTAGCGGTGAAATGCGTAGATATCGGAAGGAACATCAGTGGCGAAAGCGGCTTCCTGGACCAGCACCGACGTTCAGGCACGAAAGCGTGG	1009	16	14	24	11	3	5	15	9	10	10	18	4	2	26	25	21	2	22	9	10	0	0	0	0	0	0	0	0	0	0	0	0	0	0	0	0	0	0	0	0	4	0	5	0	1	3	7	2
GCAAGCGTTGTCCGGATTTATTGGGCGTAAAGAGCGTGTAGGCGGCCAGGTAGGTCGGTTGTGAAAACTCGAGGCTCAACCTCGAGATGTCGACCGAAACCATCTGGCTAGAGTCCGGAAGAGGAGAATGGAATTCCCGGTGTAGCGGTGAAATGCGCAGATATCGGGAAGAACACCCGTGGCGAAGGCGGTTCTCTGGGACGGTACTGACGCTGAGACGCGAAAGCGTGG	1010	0	1	0	0	0	0	0	0	0	3	0	0	0	0	1	0	0	1	0	1	0	0	0	0	0	0	0	0	0	0	0	0	0	0	0	0	0	0	0	0	0	0	0	0	0	1	0	0
GCAAGCGTTATTCGGATTCACTGGGCGTAAAGGGTGCGCAGGCGGCCGTGTGTGTGAGGCGTGAAAGCCCGGGGCTTAACCCCGGAATTGCACCTCAAACTACATGGCTAGAGCATTGGAGAGGGTAGCAGAATTCATGGTGTAGCAGTGAAATGCGTAGATATCATGAGGAATACCAGAGGCGAAGGCGGCTACCTGGACAATTGCTGACGCTCAGGCACGAAAGCGTGG	1011	9	6	12	8	3	5	4	3	3	9	9	0	2	6	10	2	2	7	7	4	0	0	0	1	0	1	2	1	1	1	3	1	0	1	1	2	0	1	0	1	2	3	5	2	3	5	6	5
GCAAGCGTTGTCCGGAATTATTGGGCGTAAAGAGCTCGTAGGCGGTCTGTCGCGTCTGCTGTGAAAACTCAGGGCTTAACCCTGAGCTTGCAGTGGGTACGGGCAGACTAGAGTGCGGTAGGGGAGACTGGAATTCCTGGTGTAGCGGTGAAATGCGCAGATATCAGGAGGAACACCGGTGGCGAAGGCGGGTCTCTGGGCCGTAACTGACGCTGAGGAGCGAAAGCATGG	1012	2	7	8	4	5	0	4	6	4	3	6	2	8	9	7	7	4	6	6	4	2	2	1	0	1	3	1	3	2	0	2	0	0	2	1	0	0	0	1	0	1	4	12	1	4	2	2	1
GCTAGCGTTGTCCGGAATCATTGGGCGTAAAGCGCGCGTAGGCGGCCCGGTAAGTCTGCTCTGAAAGTCCAGGGCTCAACCCTGGAAAGCGGGTGGATACTGCCGGGCTAGAGTCCGGAAGAGGCGAGTGGAATTCCTGGTGTAGCGGTGGAATGCGCAGATATCAGGAGGAACACCAACAGCGAAGGCAGCTCGCTGGGACGGTACTGACGCTGAGGCGCGAAAGCGTGG	1013	0	0	0	0	0	0	0	0	0	1	0	0	0	0	0	0	0	0	0	0	0	0	0	0	0	0	0	0	0	0	0	0	0	0	0	0	0	0	0	0	0	0	0	0	0	0	0	0
GTTAGCGTTGTTCGGAATGACTGGGCGTAAAGCGCGCGTAGGCGGATCAGGAAGTTGGGGGTGAAATCCCGGGGCTCAACCCCGGAATGGCCTTCAAAACTCCTGGTCTTGAGTTCGAGAGAGGTGAGTGGAATTCCGAGTGTAGAGGTGAAATTCGTAGATATTCGGAGGAACACCAGTGGCGAAGGCGGCTCACTGGCTCGACACTGACGCTGAGGTGCGAAAGCGTGG	1014	0	2	0	1	1	0	0	0	0	0	0	0	0	0	0	0	0	0	1	0	0	0	0	0	0	0	0	1	0	0	0	0	0	0	0	0	0	0	0	0	8	5	10	7	9	9	13	9
GCAAGCGTTGTTCGGAATTATTGGGCGTAAAGGGCGCGTAGGCGGTTCGGCAAGTCTCTAGTGAAATCTCTGGGCTCAACTCAGAGTCTGCTGGGGAAACTGCCGGGCTTGAGTGTGGGAGAGGAGAGTGGAATTCCCGGTGTAGCGGTGAAATGCGTAGATATCGGGAGGAACACCTGTGGCGAAAGCGGCTCTCTGGACCACAACTGACGCTGAGGCGCGAAAGCTAGG	1015	2	8	4	2	3	6	0	7	7	0	3	2	2	9	5	3	3	2	0	6	4	0	2	1	0	2	5	2	0	0	0	2	0	4	0	1	0	1	2	0	0	1	0	0	0	0	1	0
GCGAGCGTTGTCCGGATTCATTGGGCGTAAAGAGCGCGCAGGCGGCTTGGTAAGTCGGATGTGAAAATCCGAGGCTCAACCTCGGACGTGCATCCGATACTGCTCGGCTAGAGGTAGGTAGGGGAGATCGGAATTCCTGGTGTAGCGGTGAAATGCGCAGATATCAGGAGGAACACCGGTGGCGAAGGCGGATCTCTGGGCCTTACCTGACGCTCAGGCGCGAAAGCTAGG	1016	0	1	0	0	0	0	0	1	0	0	0	0	0	0	0	0	0	0	0	1	0	0	0	0	0	0	0	0	0	0	0	0	1	0	1	0	0	0	0	1	0	0	0	0	0	0	0	0
GCAAGCGTTACTCGGAATTACTGGGCGTAAAGCGTGCGTAGGTGGTCGTTTAAGTCCGTTGTGAAAGCCCTGGGCTCAACCTGGGAACTGCAGTGGATACTGGGCGACTAGAATGTGGTAGAGGGTAGCGGAATTCCTGGTGTAGCAGTGAAATGCGTAGAGATCAGGAGGAACATCCATGGCGAAGGCAGCTACCTGGACCAACATTGACACTGAGGCACGAAAGCGTGG	1017	0	0	0	0	0	0	0	0	0	0	0	0	0	0	0	0	0	0	0	0	0	0	0	0	0	0	0	0	0	0	0	0	0	0	0	0	0	0	0	0	0	0	0	12	0	1	1	0
GCAAGCGTTGTCCGGATTTATTGGGCGTAAAGAGCGTGTAGGCGGCTTGGTAGGTCTTGCGTCAAAACCTGAGGCTCAACCTCAGTTCGCGTGGGAAACCATCTAGCTAGAGTCCGGAAGAGGAGAACGGAATTCCCAGTGTAGCGGTGAAATGCGCAGATATTGGGAAGAACACCAGTGGCGAAGGCGGTTCTCTGGGACGGTACTGACGCTGAGACGCGAAAGCGTGG	1018	5	12	9	11	10	7	11	14	8	5	18	1	10	8	11	8	0	5	4	3	6	2	0	1	2	3	5	3	1	1	7	3	5	2	3	2	3	4	2	2	0	0	0	0	0	0	0	0
CCGAGTGGTCGGGACGTTTATTGGGCCTAAAGCATCCGTAGCCGGTTCTGCAAGTCTTCCGTTAAATCCACCTGCTTAACAGATGGGCTGCGGAAGATACTATAGAGCTAGGAGGCGGGAGAGGCAAGCGGTACTCGATGGGTAGGGGTAAAATCCGTTGATCCATTGAAGACCACCAGTGGCGAAGGCGGCTTGCCAGAACGCGCTCGACGGTGAGGGATGAAAGCTGGG	1019	7	10	17	6	11	4	5	10	10	10	10	3	6	4	22	15	12	12	4	5	1	1	1	1	0	0	1	0	0	0	0	1	0	0	0	1	0	1	0	0	1	0	1	0	1	0	0	0
GCAAGCGTTGTTCGGAATTACTGGGCGTAAAGGGCGCGTAGGCGGCCCGCTAAGTCGAACGTGAAATCCCCAGGCTCAACCTGGGAACTGCGTCCGATACTGGCAGGCTTGAATCCGGGAGAGGGATGTGGAATTCCAGGTGTAGCGGTGAAATGCGTAGATATCTGGAGGAACACCGGTGGCGAAGGCGGCATCCTGGACCGGTATTGACGCTGAGGCGCGAAAGCTAGG	1020	3	16	16	9	9	7	8	8	8	12	13	4	3	10	24	6	3	9	8	7	5	1	4	0	0	3	4	2	1	2	2	2	0	3	2	2	1	1	0	2	3	1	5	4	6	1	8	2
GCTAGCGTTATTCGGAATTACTGGGCGTAAAGCGCACGTAGGCGGCTTTGTAAGTTAGAGGTGAAAGCCTGGAGCTCAACTCCAGAATTGCCTTTAAGACTGCATCGCTTGAATCCAGGAGAGGTGAGTGGAATTCCGAGTGTAGAGGTGAAATTCGTAGATATTCGGAAGAACACCAGTGGCGAAGGCGGCTCACTGGACTGGTATTGACGCTGAGGTGCGAAAGCGTGG	1021	0	0	0	0	0	0	0	0	0	0	0	0	0	0	0	0	0	0	0	0	3	11	11	15	15	11	23	17	3	10	12	16	23	18	10	12	36	18	11	31	0	0	0	0	0	0	0	0
GCGAGCGTTAATCGGAATTACTGGGCGTAAAGAGTGCGTAGGCGGTCCCGCAAGTCCGCTGTGAAAGCCCCGGGCTTAACCTGGGAATGGCAGTGGAAACTATGGGACTTGAATCTGGCAGAGGGGGGTGGAATGCCACGTGTAGCAGTGAAATGCGTAGAGATGTGGCGGAACACCGATGGCGAAGGCAGCCCCCTGGGCTGAGATTGACGCTCAGGCACGAAAGCGTGG	1022	5	33	10	18	2	1	7	7	16	12	13	1	5	4	5	2	1	5	5	8	6	1	1	5	0	0	3	0	0	2	2	4	5	2	1	0	3	1	1	4	0	0	0	0	0	0	0	0
GCAAGCGTTGTCCGGATTTACTGGGCGTAAAGAGCGCGCAGGCGGTTGTGCAAGTCGCGTGTGAAAGCCCCCGGCTCAACTGGGGAGGGTCACGCGATACTGCTCAACTCGAAGGCAGGAGAGGGAAGTGGAATTCCCGGTGTAGTGGTGAAATGCGTAGATATCGGGAGGAACACCAGTGGCGAAGGCGACTTCCTGGCCTGTTCTTGACGCTGAGGCGCGAAAGCTAGG	1023	0	0	0	0	0	0	0	0	0	0	0	0	0	0	0	0	0	0	0	0	0	0	0	0	0	0	0	0	0	0	0	0	0	0	0	0	0	0	0	0	10	17	29	13	29	15	29	15
GCAAACGTTGCTCGGAATCATTGGGCGTAAAGCGCGCGTAGGCGGCGAGGCAAGTTGGATGTGAAAGCCCTGGGCTCAACCTAGGATGTGCATACAAAACTGCCTCGCTTGAATCTCGGAGGGGGTCAGGGAATTCCCGGTGTAGAGGTGAAATTCGTAGATATCGGGAGGAACACCAGTGGCGAAGGCGCTGACCTGGACGATGATTGACGCTGAGGCGCGAAAGCGTGG	1024	11	11	3	10	3	3	13	14	8	4	14	3	5	13	11	10	4	5	6	2	10	4	4	1	3	2	10	7	0	2	3	2	3	7	6	4	3	9	1	3	3	1	2	5	6	0	2	1
GCAAGCGTTGTCCGGAATTATTGGGCGTAAAGAGCTCGTAGGCGGTCTGTCGCGTCGGCTGTGAAAACCCGGGGCTCAACCCCGGGCCTGCAGTCGATACGGGCAGACTAGAGTGTGGTAGGGGAGACTGGAATTCCTGGTGTAGCGGTGAAATGCGCAGATATCAGGAGGAACACCGGTGGCGAAGGCGGGTCTCTGGGCCATAACTGACGCTGAGGAGCGAAAGCGTGG	1025	1	3	9	2	25	4	6	10	2	7	4	6	5	3	3	10	3	3	1	1	0	1	3	4	0	3	5	2	4	2	5	0	1	3	2	0	2	0	4	0	0	0	0	0	0	0	0	0
GCAAGCGTTGTCCGGAATTATTGGGCGTAAAGCGCGTGTAGGCGGTCCGCTAAGTCGGCTGTGAAAGTCCAGGGCTCAACCCTGGGATGCCGGTCGATACTGGCGGACTAGAGTCCGGAAGAGGCGAGTGGAATTCCCGGTGTAGCGGTGAAATGCGCAGATATCGGGAGGAACACCAATGGCGAAGGCAGCTCGCTGGGACGGTACTGACGCTGAGACGCGAAAGCGTGG	1026	2	2	0	2	2	1	3	2	0	3	1	2	0	6	6	5	2	2	1	2	2	1	0	1	1	2	0	1	2	1	1	1	1	2	5	1	0	1	0	2	2	0	0	0	0	1	0	0
GCGAGCGTTAATCGGAATTACTGGGCGTAAAGCGCGCGTAGGCGGTTGAGCAAGTCGGATGTGAAAGCCCTGGGCTTAACCTGGGAATTGCATTCGAGACTGCTCGGCTAGAGTTTAGTAGAGGAAAGCGGAATTCCGGGTGTAGCGGTGAAATGCGTAGATATCCGGAGGAACATCAGTGGCGAAGGCGGCTTTCTGGACTGAAACTGACGCTGAGGTGCGAAAGCGTGG	1027	0	1	0	0	0	0	0	0	0	0	0	0	0	0	0	0	0	0	0	0	0	0	0	0	0	0	0	0	0	0	0	0	0	0	0	0	0	0	0	0	17	12	27	11	12	28	25	45
GCAAGCGTTATCCGGATTCACTGGGTTTAAAGGGTGCGTAGGAGGGCAGGTAAGTCAGTGGTGAAATCTCCAAGCTTAACTTGGAAACTGCCGTTGATACTATCTGTCTTGAATGTTGTGGAGGTGAGCGGAATATGTCATGTAGCGGTGAAATGCTTAGATATGACATAGAACACCAATTGCGAAGGCAGCTCACTACACAATTATTGACTCTGAGGCACGAAAGCGTGG	1028	10	1	18	4	2	5	9	10	1	2	2	4	2	6	2	9	10	3	2	2	2	2	3	1	2	0	5	6	1	2	3	3	4	1	4	3	3	4	0	2	0	1	0	0	0	2	2	0
GCAAGCGTTGTCCGGATTTACTGGGCGTAAAGGGAGCGTAGGTGGATATTTAAGTGGGATGTGAAATACTCGGGCTTAACCTGAGTGCTGCATTCCAAACTGGATATCTAGAGTGCAGGAGAGGAAAGTAGAATTCCTAGTGTAGCGGTGAAATGCGTAGAGATTAGGAAGAATACCAGTGGCGAAGGCGACTTTCTGGACTGTAACTGACACTGAGGCTCGAAAGCGTGG	1029	0	3	8	0	8	1	0	5	1	4	3	0	9	5	4	2	1	4	1	0	6	2	3	4	2	4	5	3	3	4	5	5	1	1	4	3	0	7	2	9	4	0	4	6	3	1	7	3
TCAAGCGTTGTTCGGATTCATTGGGCGTAAAGGGTGCGTAGGCGGCGCGGTAAGTCGGATGTGAAATCTCGGGGCTTAACTCCGAAACTGCATTCGATACTGCCGTGCTTGAGGACTGGAGAGGAGACTGGAATTTACGGTGTAGCGGTGAAATGCGTAGATATCGTAAGGAAGACCAGTGGCGAAGGCGGGTCTCTGGACAGTTCCTGACGCTGAGGCACGAAGGCCAGG	1030	2	9	1	21	21	2	11	10	18	1	6	3	11	2	6	8	2	0	3	6	1	4	0	3	3	1	6	4	0	1	2	0	4	1	2	1	1	0	2	1	0	1	0	1	0	0	0	0
GCTAGCGTTGCTCGGAATCACTGGGCGTAAAGCGCACGTAGGCGGACTCTTAAGTCGGTGGTGAAATCCTGGAGCTCAACTCCAGAACTGCCTCCGATACTGGGAGCCTTCGAGTCCGGGAGAGGTGAGTGGAACTGCGAGTGTAGAGGTGAAATTCGTAGATATTCGCAAGAACACCAGTGGCGAAGGCGGCTCACTGGCCCGGTACTGACGCTGAGGTGCGAAAGCGTGG	1031	9	15	19	14	11	5	18	21	17	2	15	7	12	26	19	18	7	10	8	7	0	0	0	0	0	0	0	0	0	0	0	0	0	0	0	0	0	0	0	0	0	0	0	0	0	0	0	0
GCAAGCGTTGTCCGGATTTATTGGGCGTAAAGCGCGTGTAGGCGGCCACGCAGGTCCGCTGTGAAAACTCGAGGCTCAACCTCGAGCTGTCGGTGGAAACCGCGTGGCTAGAGTCCGGAAGAGGAGACTGGAATTCCCGGTGTAGCGGTGGAATGCGCAGATATCGGGAGGAACACCCGTGGCGAAGGCGGGTCTCTGGGACGGTACTGACGCTGAGACGCGAAAGCGTGG	1032	0	1	0	0	0	0	0	0	0	0	1	0	0	0	0	0	0	1	0	0	0	0	0	0	0	0	0	0	0	0	0	0	0	0	0	0	0	0	0	0	0	0	0	0	0	1	1	0
GCAAGCGTTGTCCGGAATCATTGGGCGTAAAGCGCGCGTAGGCGGCCCTGTAAGTCCGCTGTGAAAGTCAAAGGCTCAACCTTTGAAAGCCGGTGGATACTGCAGGGCTAGAGTCCGGAAGAGGCGAGTGGAACTCCTGGTGTAGCGGTGGAATGCGCAGATATCAGGAAGAACACCAACGGCGAAGGCAGCTCGCTGGGACGGTACTGACGCTGAGGCGCGAAAGCGTGG	1033	0	0	0	1	1	1	0	1	0	1	0	0	1	0	1	1	0	0	0	1	1	0	0	0	0	0	0	0	0	0	0	0	0	0	0	0	0	1	0	1	1	0	1	0	0	3	2	0
GCAAGCGTTGTTCGGAATTACTGGGCGTAAAGGGCTCGTAGGCGGCCAACTAAGTCCGACGTGAAATCCCCAGGCTTAACCTGGGAACTGCGTCGGATACTGGATGGCTTGAATTCGGGAGAGGGATGCAGAATTCCAGGTGTAGCGGTGAAATGCGTAGATATCTGGAGGAATACCGGTGGCGAAGGCGGCATCCTGGACCGACATTGACGCTGATGAGCGAAAGCTAGG	1034	1	3	1	1	3	3	4	5	4	3	2	0	2	1	5	2	3	2	1	0	0	0	0	0	0	0	0	0	0	0	0	0	0	0	0	0	0	0	0	0	0	0	0	0	0	0	0	0
GCAAGCGTTGTCCGGAATCATTGGGCGTAAAGCGCGTGTAGGCGGCCTTGTAAGTCCGTTCTGAAAGTCCGGGGCTCAACCCCGGGAGGCGGATGGATACTGCAAGGCTCGAGTACGGAAGAGGCGAGTGGAATTCCCGGTGTAGCGGTGAAATGCGCAGATATCGGGAGGAACACCAATGGCGAAGGCAGCTCGCTGGGACGTTACTGACGCTGAGACGCGAAAGCGTGG	1035	0	2	0	0	0	0	3	0	0	0	3	0	0	0	0	0	0	1	0	0	0	0	0	0	0	0	0	0	0	0	0	0	0	0	0	0	0	0	0	0	15	12	22	8	29	15	32	15
GCAAGCGTTGTTCGGAATCATTGGGCGTAAAGCGCGCGCAGGCGGATCAGCAAGTCAGATGTGAAATCTCGGAGCTCAACTCCGAAACTGCGTCTGAAACTGCTAGTCTAGAATGTCGGAGGGGGCAGGGGAATTTCACGTGTAGGGGTAAAATCCGTAGAGATGTGAAGGAACACCGGAGGCGAAGGCGCCTGCCTGGACGACTATTGACGCTGAGGCGCGAAAGCGTGG	1036	1	3	2	0	4	1	2	2	4	0	2	3	1	4	0	3	0	2	0	1	15	11	16	7	8	19	10	5	5	8	9	11	5	13	15	7	7	3	2	6	8	5	9	7	3	5	9	8
GCAAGCGTTGTTCGGATTTACTGGGCGTAAAGGGCGCGTAGGCGGCCACCGCAAGTCGGTTGTGAAATCTCCGGGCTTAACCCGGAAAGGTCAATCGATACTGCGGGGCTAGAGTGCAGAAGGGGCAACTGGAATTCTCGGTGTAGCGGTGAAATGCGTAGATATCGAGAGGAACACCTGCGGCGAAGGCGGGTTGCTGGGCTGACACTGACGCTGAAGCGCGAAAGCTAGG	1037	3	23	18	7	15	8	26	23	28	2	16	1	7	4	11	16	8	8	12	3	0	0	0	0	0	0	0	0	0	0	0	0	0	0	0	0	0	0	0	0	1	0	0	0	0	0	0	0
GCGAGCGTTGTCCGGATTTATTGGGCGTAAAGAGCTCGTAGGCGGCTTGTCGCGTCGACTGTGAAAACCCGCGGCTCAACCGCGGGCCTGCAGCCGATACGGGCAGGCTAGAGTTCGGTAGGGGAGACTGGAATTCCTGGTGTAGCGGTGAAATGCGCAGATATCAGGAGGAACACCGGTGGCGAAGGCGGGTCTCTGGGCCGATACTGACGCTGAGGAGCGAAAGCGTGG	1038	2	1	1	0	1	2	5	2	0	0	1	2	3	3	2	3	2	0	1	2	0	0	0	0	0	0	0	0	0	0	0	0	0	0	0	0	0	0	0	0	6	8	12	7	8	8	15	16
GCTAGCGTTGCTCGGAATCACTGGGCGTAAAGCGCACGTAGGCGGATTGTTAAGTCAGGGGTGAAATCCTGGAGCTCAACTCCAGAACTGCCTTTGATACTGGCAATCTCGAGTCCGGGAGAGGTGAGTGGAACTGCGAGTGTAGAGGTGAAATTCGTAGATATTCGCAAGAACACCAGTGGCGAAGGCGGCTCACTGGCCCGGTACTGACGCTGAGGTGCGAAAGCGTGG	1039	0	0	0	1	0	0	0	0	0	0	0	0	0	0	0	0	0	0	0	0	0	0	0	0	0	0	0	0	0	0	0	0	0	0	0	0	0	0	0	0	0	0	0	0	0	0	0	0
GCAAGCGTTAATCGGAATTACTGGGCGTAAAGCGTACGCAGGCGGCTTTGCAAGACAGGTGTGAAATCCCCGGGCCTAACCTGGGAACTGCATTTGTGACTGCATAGCTAGAGTCTGTCAGAGGGGGGTGGAATTCCACGTGTAGCAGTGAAATGCGTAGAGATGTGGAAGAACACCGATGGCGAAGGCAGCCCCCTGGGATGAGACTGACGCTCATGTACGAAAGCGTGG	1040	1	12	5	8	4	2	3	4	17	6	16	3	6	9	8	4	1	7	7	7	0	4	1	1	2	1	3	2	1	4	2	5	3	2	0	0	1	6	0	3	0	0	0	0	0	0	0	0
GCGAGCGTTAATCGGAATTACTGGGCGTAAAGCGTGCGCAGGCGGTCCGCAAAGTCTGATGTGAAAGCCCCGGGCTCAACCTGGGAACTGCATTGGAAACTAACGGGCTTGAGTGTGGCAGAGGGGGGTGGAATTCCACGTGTAGCAGTGAAATGCGTAGAGATGTGGAGGAACACCGATGGCGAAGGCAGCCCCCTGGGCTAACACTGACGCTCAGGCACGAAAGCGTGG	1041	19	42	36	29	19	14	27	35	51	14	32	9	27	30	19	26	13	18	16	12	0	0	0	0	0	0	0	0	0	0	0	0	0	0	0	0	0	0	0	0	0	0	0	0	0	0	0	0
GCGAGCGTTAATCGGAATTACTGGGCGTAAAGCGTGCGCAGGCGGTTTTGTAAGCCAGATGTGAAATCCCCGGGCTCAACCTGGGAATGGCATTTGGGACTGCAAGGCTGGAGTGTGGCAGAGGAGACTGGAATTCCCGGTGTAGCAGTGAAATGCGTAGATATCGGGAGGAATACCGATGGCGAAGGCAGGTCTCTGGGCTGACACTGACGCTCATGCACGAAAGCGTGG	1042	17	16	19	21	6	9	8	9	22	8	11	5	10	14	20	24	8	21	21	3	6	6	4	5	3	1	15	3	0	5	2	3	5	10	2	2	4	5	2	0	0	0	0	0	0	0	0	0
GCAAGCGTTGTTCGGAATTACTGGGCGTAAAGGGCGCGTAGGCGGCCCGCTAAGTCGAACGTGAAATCCCCGAGCTCAACTCGGGAACTGCGTCCGATACTGGCGGGCTTGAATCCGGGAGAGGGATGCGGAATTCCAGGTGTAGCGGTGAAATGCGTAGATATCTGGAGGAACACCGGTGGCGAAGGCGGCATCCTGGACCGGCATTGACGCTGAGGCGCGAAAGCTAGG	1043	1	4	3	3	1	1	1	3	2	0	5	0	0	1	4	1	0	1	1	1	0	0	0	0	0	0	0	0	0	0	0	0	0	0	0	0	0	0	0	0	4	1	3	2	1	4	3	1
GCAAGCGTTGTCCGGATTTATTGGGCGTAAAGCGCGCGCAGGTGGTGGATTAAGTTGTGGGTAAAAGGCATTGGCTCAACCAATGTAAGCCTGCAAAACTGGTTCACTTGAGTGCAGGAGAGGGGAGTGGAATTCCCGGTGTAGCGGTGGAATGCGTAGATATCGGGAGGAACACCAGTGGCGAAGGCGACTCTCTGGCCTGTAACTGACACTGAGGCGCGAAAGCGTGG	1044	0	1	0	2	2	0	0	0	2	0	2	1	0	0	0	0	0	2	1	1	2	1	0	0	1	0	1	0	1	1	2	1	1	3	1	0	0	2	0	0	10	10	5	7	5	8	9	5
GCTAGCGTTGTTCGGATTTACTGGGCGTAAAGCGCGCGTAGGCGGACGTTTAAGTCAGGGGTGAAATCCCAGGGCTCAACCCTGGAACGGCCTTTGATACTGGACGTCTGGAGATCGGGAGAGGTTGGTGGAATTCCGAGTGTAGAGGTGAAATTCGTAGATATTCGGAGGAACACCAGAAGCGAAGGCGGCCAACTGGCCCGATACTGACGCTGAGGCGCGAAAGCGTGG	1045	8	14	11	6	1	11	8	9	6	12	17	7	2	13	19	6	1	8	3	5	7	3	8	6	1	4	7	5	0	3	13	1	1	6	2	5	0	9	1	2	2	3	0	1	1	1	0	1
GCAAGCGTTGTCCGGATTTATTGGGCGTAAAGAGCGTGTAGGCGGTTTGGTAGGTCCGCTGTGAAAACTCGAGGCTCAACCTCGAGACGCCGGTGGAAACCATCAGGCTAGAGTCCGGAAGAGGAGAGCGGAATTCCTGGTGTAGCGGTGAAATGCGCAGATATCAGGAAGAACACCCGTGGCTAAGGCGGCTCTCTAGTACGGTACTGACGCTGAGACGCGAAAGCGTGG	1046	0	0	2	0	10	2	3	6	2	0	0	0	2	0	2	1	0	0	0	1	0	0	0	1	1	1	1	2	0	0	1	1	2	0	0	0	1	0	2	0	0	0	0	0	0	0	0	0
GCAAGCGTTGTCCGGATTTATTGGGTTTAAAGGGTGCGTAGGTGGCTTGTTAAGTCAGTGGTGAAAGACAGCCGCTCAACGGTTGAGGTGCCATTGATACTGACAGGCTTGAAGCAGACAGAGGCTGCCGGAATGGATGGTGTAGCGGTGAAATGCATAGATATCATCCAGAACACCGATTGCGAAGGCAGGTGGCTATGTCTGACTTGACACTGAGGCACGAAAGCATGG	1047	0	0	0	0	0	0	0	0	0	0	0	0	0	0	0	0	0	0	0	0	0	0	0	0	0	0	0	0	0	0	0	0	0	0	0	0	0	0	0	0	2	1	4	2	0	5	0	1
GCTAGCGTTGTTCGGAATCACTGGGCGTAAAGGGCGCGTAGGCGGCTTGATAAGTCGGGGGTGAAAGCCTGTGGCTCAACCACAGAATTGCCTTCGATACTGTCGAGCTTGAGACCGGAAGAGGTAAGTGGAACTGCGAGTGTAGAGGTGAAATTCGTAGATATTCGCAAGAACACCAGTGGCGAAGGCGGCTTACTGGTCCGGTTCTGACGCTGAGGCGCGAAAGCGTGG	1048	11	7	9	7	16	4	8	12	8	5	9	0	24	6	9	6	3	9	10	2	2	4	3	7	2	2	10	3	2	3	4	2	6	6	3	4	4	6	3	2	0	1	0	0	2	0	1	1
GCTAGCGTTGTTCGGAATTACTGGGCGTAAAGGGCGCGTAGGCGGCTCGTTTAGTCGGGTGTGAAATCCCGGGGCTCAACCCCGGAACTGCATTCGATACTGGCGGGCTAGAGACCGGAAGAGGTGGGTGGAATACCCAGTGTAGAGGTGAAATTCGTAGATATTGGGTGGAACACCGGTGGCGAAGGCGGCTCACTGGTCCGGTTCTGACGCTGAGGCGCGAAAGCGTGG	1049	3	9	5	1	1	4	3	3	4	4	5	0	7	5	5	5	0	2	6	0	1	2	0	3	1	3	5	1	0	0	3	2	4	4	1	0	0	3	1	2	6	4	5	4	7	7	9	9
GCAAACGTTGTTCGGAATTACTGGGCGTAAAGCGCATGTAGGCGGTTCGTAAAGTCAGATGTGAAAGCCCTGGGCTTAACCCAGGAAGTGCATTTGAAACTCACGAACTTGAGTCCCGGAGAGGAAGGCGGAATTCTCGGTGTAGAGGTGAAATTCGTAGATATCGAGAGGAACATCGGTGGCGAAGGCGGCCTTCTGGACGGTGACTGACGCTGAGATGCGAAAGCGTGG	1050	6	8	1	3	0	2	6	2	2	5	4	4	3	4	9	3	3	5	1	0	11	5	8	0	3	8	3	6	11	5	3	3	1	9	6	2	3	4	3	3	4	2	4	4	3	10	9	8
GCGAGCGTTAATCGGAATTACTGGGCGTAAAGCGTGCGCAGGCGGTTCGCCAAGTCAGGTGTGAAATCCCCGGGCTTAACCTGGGAATTGCGCTTGAAACTAGCGGGCTTGAGTGCGGCAGAGGGGGGTGGAATTCCACGTGTAGCAGTGAAATGCGTAGAGATGTGGAGGAACACCGATGGCGAAGGCAGCCCCCTGGGTCGACACTGACGCTCATGCACGAAAGCGTGG	1051	22	10	29	18	2	9	6	10	8	15	26	5	7	23	14	22	5	12	21	7	9	7	5	3	3	11	6	5	3	8	5	6	3	9	4	3	2	5	2	0	4	1	2	2	4	2	3	2
GCAAGCGTTAATCGGAATTACTGGGCGTAAAGCGTGCGTAGACGGTTATTTAAGTCAGGTGTGAAAGCCCCGGGCTCAACCTGGGAATTGCATTTGAGACTGAATAGCTAGGGTGCGGAAGAGGGAAGCGGAATTTCCGGTGTAGCGGTGAAATGCGTAGATATCGGAAGGAACACCAGTGGCGAAAGCGGCTTCCTGGTCCAGCACCGACGTTCAGGCACGAAAGCGTGG	1052	4	6	6	9	12	4	4	1	1	4	7	1	3	6	4	4	2	2	2	1	1	1	1	2	1	4	1	2	1	3	0	1	3	1	1	2	2	3	1	3	1	1	0	0	0	1	1	1
GCAAGCGTTGTTCGGAATTACTGGGCGTAAAGGGCGCGTAGGCGGCCCGTCAAGTCCCGTGTGAAAGCCCCCGGCTCAACCGGGGAACTGCACGGGAAACTAGCAGGCTTGAGTTCGGGAGAGGGAAGCGGAATTTCGGGTGTAGCGGTGAAATGCGCAGATATCCGAAGGAACACCGGTGGCGAAGGCGGCTTCCTGGACCGACACTGACGCTGAGGCGCGAAAGCTAGG	1053	7	10	10	5	2	1	4	7	12	2	5	1	5	3	13	7	1	4	3	2	4	2	2	1	2	4	0	2	1	1	0	1	0	0	3	1	0	2	1	1	0	2	1	0	0	1	0	1
GCGAGCGTTGTCCGGAATTACTGGGCGTAAAGAGCTCGTAGGTGGTTTGTCGCGTTGTCCGTGAAAACTCACAACTCAATTGTGGGCGTGCGGGCGATACGGGCAGACTGGAGTACTGCAGGGGAGACTGGAATTCCTGGTGTAGCGGTGGAATGCGCAGATATCAGGAGGAACACCGGTGGCGAAGGCGGGTCTCTGGGCAGTAACTGACGCTGAGGAGCGAAAGCGTGG	1054	7	21	3	19	23	4	24	24	19	11	17	4	7	13	15	11	4	21	12	9	0	0	0	0	0	0	0	0	0	0	0	0	0	0	0	0	0	0	0	0	1	0	0	0	1	0	0	0
GCGAGCGTTGTCCGGATTTATTGGGCGTAAAGAGCTCGTAGGCGGCTTGTCGCGTCGACTGTGAAAACCCGCGGCTCAACTGCGGGCTTGCAGCCGATACGGGCAGGCTAGAGTTCGGTAGGGGAGACTGGAATTCCTGGTGTAGCGGTGAAATGCGCAGATATCAGGAGGAACACCGGTGGCGAAGGCGGGTCTCTGGGCCGATACTGACGCTGAGGAGCGAAAGCGTGG	1055	0	4	6	2	1	0	2	5	4	0	0	0	3	1	0	3	2	1	2	1	0	0	0	0	0	0	0	0	0	0	0	0	0	0	0	0	0	0	0	0	2	5	11	5	7	5	16	6
GCAAGCGTTGTCCGGATTTATTGGGCGTAAAGAGCGTGTAGGCGGCTATACAGGTCCGTTGTGAAAACTCGAGGCTCAACCTCGAGACGCCGATGGAAACCGTATGGCTAGAGTCCGGAAGAGGAGAGCGGAATTCCTGGTGTAGCGGTGAAATGCGCAGATATCAGGAAGAACACCCGTGGCGAAGGCGGCTCTCTGGGACGGTACTGACGCTGAGACGCGAAAGCGTGG	1056	6	3	1	2	4	1	3	6	1	2	3	1	3	4	3	7	1	3	0	1	2	6	1	1	0	2	1	2	0	0	1	1	2	0	0	0	6	1	1	4	0	1	0	0	1	2	1	2
TCAACCGTTGTTCGGATTCATTGGGCGTAAAGGGTGCGTAGGCGGTCGCGCAAGTCGGATGTGAAATCTTAGGGCTCAACCCTGAAACTGCATTCGATACTGCGTGGCTCGAGTACTGGAGAGGAGACTGGAATTTACGGTGTAGCAGTGAAATGCGTAGATATCGTAAGGAAGACCAGTGGCGAAGGCGAGTCTCTGGACAGTTACTGACGCTGAGGCACGAAGGCCAGG	1057	3	14	5	4	2	2	13	10	9	12	5	6	9	13	7	15	6	11	3	3	5	2	3	2	0	4	4	5	0	2	7	3	2	4	5	1	2	5	1	4	6	1	1	0	1	1	2	2
GCGAGCGTTGTCCGGAATTACTGGGCGTAAAGAGTTCGTAGGCGGTTTGTCGCGTCGTTTGTGAAAACCCGGGGCTCAACTTCGGGCTTGCAGGCGATACGGGCAGACTTGAGTGTTTCAGGGGAGACTGGAATTCCTGGTGTAGCGGTGAAATGCGCAGATATCAGGAGGAACACCGGTGGCGAAGGCGGGTCTCTGGGAAACAACTGACGCTGAGGAACGAAAGCGTGG	1058	7	4	3	9	3	6	6	6	5	7	4	8	4	5	3	4	5	1	10	1	2	2	5	4	5	3	6	1	2	1	1	3	2	1	2	2	3	1	3	5	0	0	1	3	0	0	0	0
GCTAGCGTTGTTCGGAATTACTGGGCGTAAAGCGCACGTAGGCGGCTTTGTAAGTTAGAGGTGAAAGCCTGGGGCTCAACTCCAGAACTGCCTTTAAGACTGCATCGCTTGAATCATGGAGAGGCGGGTGGAATTCCGAGTGTAGAGGTGAAATTCGTAGATATTCGGAAGAACACCAGTGGCGAAGGCGGCCCGCTGGACATGTATTGACGCTGAGGTGCGAAAGCGTGG	1059	0	0	0	0	0	0	0	0	0	0	0	0	0	0	0	0	0	0	0	0	0	1	0	7	4	6	2	0	3	1	5	13	5	25	0	5	2	1	8	13	0	0	0	0	0	0	0	0
GCAAGCGTTGTCCGGAATTATTGGGCGTAAAGAGCTCGTAGGCGGTCTGTCGCGTCTGCTGTGAAAACTCGGGGCTTAACCCCGGGCCTGCAGTGGGTACGGGCAGACTAGAGTGCGGTAGGGGAGACTGGAATTCCTGGTGTAGCGGTGAAATGCGCAGATATCAGGAGGAACACCGGTGGCGAAGGCGGGTCTCTGGGCCGTAACTGACGCTGAGGAGCGAAAGCATGG	1060	1	0	0	1	0	2	0	0	1	0	1	0	0	3	0	0	0	0	1	0	0	0	0	0	0	0	0	0	0	0	0	0	0	0	0	0	0	0	0	0	4	6	3	5	5	6	10	10
GCAAGCGTTATCCGGAATTATTGGGCGTAAAGAGCTCGTAGGCGGTTTGTCGCGTCTGCTGTGAAAACCCGAGGCTCAACCTCGGGCCTGCAGTGGGTACGGGCAGACTAGAGTGCGGTAGGGGAGATTGGAATTCCTGGTGTAGCGGTGGAATGCGCAGATATCAGGAGGAACACCGATGGCGAAGGCAGATCTCTGGGCCGTAACTGACGCTGAGGAGCGAAAGCGTGG	1061	6	4	9	4	4	2	6	7	4	7	13	1	6	9	11	9	2	5	3	3	0	0	0	0	0	0	0	0	0	0	0	0	0	0	0	0	0	0	0	0	5	5	3	8	4	14	6	6
GCAAGCGTTGTCCGGATTTATTGGGCGTAAAGAGCGTGTAGGCGGTCTGGTAGGTCCGTTGTGAAAACTCGAGGCTCAACCTCGAGACGCCGATGGAAACCCTCAGACTAGAGTCCGGAAGAGGAGAGTGGAATTCCTGGTGTAGCGGTGAAATGCGCAGATATCAGGAAGAACACCCGTGGCTAAGGCGGCTCTCTAGTACGGTACTGACGCTGAGACGCGAAAGCGTGG	1062	0	1	1	3	8	2	0	1	0	0	0	1	8	0	0	0	1	0	0	0	1	0	0	1	1	0	3	1	0	0	1	3	3	0	1	0	2	0	0	0	0	0	0	0	0	0	0	0
GCAAGCGTTGTCCGGAATTATTGGGCGTAAAGCGCGCGCAGGCGGCTTTGTAAGTCTGTCGTTTAAGTTCGGGGCTCAACCCCGTATCGCGATGGAAACTGCAAGGCTTGAGTGCAGAAGAGGAAAGTGGAATTCCACGTGTAGCGGTGAAATGCGTAGAGATGTGGAGGAACACCAGTGGCGAAGGCGACTTTCTGGGCTGTAACTGACGCTGAGGCGCGAAAGCGTGG	1063	0	2	1	0	0	0	0	1	1	1	2	2	1	1	0	1	0	3	0	0	1	0	2	0	0	0	1	0	1	0	0	0	0	2	0	0	0	1	0	0	14	8	10	15	19	8	22	39
GCGAACGTTATTCGGAATCATTGGGCTTAAAGCGCGTGTAGGCGGATTCGTGCGTCTGTCGCTGAAATCCCCCGGCTCAACCGGGGAACGGGCGCGGATACGACGAGTCTGGAGGGGCATAGGGGGACCTGGAACTTCCGGTGGAGCGGTGAAATGCGTTGAGATCGGAAGGAACGCCCGTGGCGAAAGCGAGGTCCTGGATGCCTACTGACGCTGAGACGCGAAAGCCAGG	1064	4	4	5	3	5	3	6	6	9	1	5	1	6	3	2	4	3	2	1	1	2	0	2	6	0	3	2	5	4	0	3	0	2	6	5	2	0	3	2	6	0	1	1	0	2	2	2	1
GCTAGCGTTGTTCGGATTTACTGGGCGTAAAGCGCACGTAGGCGGACTTTTAAGTCAGGGGTGAAATCCCGGGGCTCAACCCCGGAACTGCCTTTGATACTGGAAGTCTTGAGTATGGTAGAGGTGAGTGGAATTCCGAGTGTAGAGGTGAAATTCGTAGATATTCGGAGGAACACCAGTGGCGAAGGCGGCTCACTGGACCATTACTGACGCTGAGGTGCGAAAGCGTGG	1065	0	0	0	0	0	0	0	0	0	4	0	0	0	0	0	0	0	0	0	0	0	8	3	5	0	2	0	1	0	0	0	15	0	0	3	0	172	52	13	0	21	0	0	0	1	0	3	0
GCAAGCGTTAATCGGAATTACTGGGCGTAAAGCGCACGCAGGCGGTCTGTCAAGTCGGATGTGAAATCCCCGGGCTCAACCTGGGAACTGCATTCGAAACTGGCAGGCTGGAGTCTTGTAGAGGGGGGTAGAATTCCAGGTGTAGCGGTGAAATGCGTAGAGATCTGGAGGAATACCGGTGGCGAAGGCGGCCCCCTGGACAAAGACTGACGCTCAGGTGCGAAAGCGTGG	1066	0	0	0	0	0	0	0	0	0	0	0	0	0	0	0	0	0	0	0	0	0	0	0	0	4	2	0	0	2	0	1	1	0	1	0	0	0	0	0	0	0	0	0	0	0	0	0	0
GCAAGCGTTGTCCGGAATTATTGGGCGTAAAGCGCGCGCAGGCGGTCCTTTAAGTCTGATGTGAAAGCCCACGGCTCAACCGTGGAAGGTCATTGGAAACTGGGGGACTTGAGTACAGAAGAGAAGAGTGGAATTCCACGTGTAGCGGTGAAATGCGTAGAGATGTGGAGGAACACCAGTGGCGAAGGCGACTCTTTGGTCTGTAACTGACGCTGAGGCGCGAAAGCGTGG	1067	0	0	0	0	0	0	0	0	0	0	0	0	0	0	0	0	0	0	0	0	11	9	5	19	19	17	29	16	5	8	10	12	7	17	13	12	14	14	18	19	0	0	0	0	0	0	0	0
CCGAGTGGTCGGGACGATTATTGGGCCTAAAGCATCCGTAGCCGGTTCTACAAGTCTTCCGTTAAATCCACCTGCTTAACAGATGGGCTGCAGAGGATACTATAGAGCTAGGAGGCGGGAGAGGCAAGCGGTACTCAGTGGGTAGGGGTAAAATCCGTTGATCCACTGAAGACCACCAGTGGCGAAGGCGGCTTGCCAGAACGCGCTCGACGGTGAGGGATGAAAGCTGGG	1068	1	0	3	1	1	0	0	0	0	0	2	0	0	2	2	0	0	1	0	1	0	0	0	0	0	0	0	0	0	0	0	0	0	0	0	0	0	0	0	0	8	6	11	13	4	10	12	7
GCAAGCGTTGTCCGGAATCATTGGGCGTAAAGCGCGTGTAGGCGGCTGGGTAAGTCCGCTCTGAAAGCCCGGGGCTCAACCCCGGGAGGCGGGTGGATACTGCTCAGCTCGAGTCCGGAAGAGGAGTGTGGAATTCCTGGTGTAGCGGTGAAATGCGCAGATATCAGGAGGAACACCAATGGCGAAGGCAGCACTCTGGGACGGTACTGACGCTGAGACGCGAAAGCGTGG	1069	1	9	7	4	21	9	4	17	5	5	8	3	10	6	5	8	8	2	0	1	2	3	1	0	4	0	0	4	1	1	2	1	0	4	2	2	1	3	2	3	0	0	1	0	0	0	0	1
GCTAGCGTTGTTCGGATATACTGGGCGTAAAGCGCACGTAGGCGGCGTCGTAAGTCAGGGGTGAAATCCCGGAGCTCAACTCCGGAACTGCCCTTGAAACTGCAATGCTAGAATCTTGGAGAGGCGAGTGGAATTCCGAGTGTAGAGGTGAAATTCGTAGATATTCGGAAGAACACCAGTGGCGAAGGCGACTCGCTGGACAAGTATTGACGCTGAGGTGCGAAAGCGTGG	1070	1	1	4	1	1	0	1	0	1	2	3	0	2	1	5	5	0	3	4	0	0	0	0	0	0	0	0	0	0	0	0	0	0	0	0	0	0	0	0	0	6	11	15	7	7	17	6	7
GCTAGCGTTGCTCGGAATCACTGGGCGTAAAGGGTGCGTAGGCGGGTTTTTAAGTCAGAGGTGAAATCCTGGAGCTCAACTCCAGAACTGCCTTTGATACTGAGAATCTTGAGTATGGGAGAGGTGAGTGGAACTGCGAGTGTAGAGGTGAAATTCGTAGATATTCGCAAGAACACCAGTGGCGAAGGCGGCTCACTGGCCCATAACTGACGCTGAGGCACGAAAGCGTGG	1071	9	9	16	8	1	1	10	11	6	6	6	0	8	11	8	12	3	4	2	4	3	2	4	3	2	3	13	6	3	2	4	0	3	3	1	2	5	2	2	4	4	1	4	4	5	2	4	1
GCAAGCGTTGTCCGGATTTATTGGGCGTAAAGCGCGTGTAGGCGGCCAGGTAGGTCTGGTGTGAAAACTCGAGGCTCAACCTCGAGAGGTCATCGGAAACCATTTGGCTAGAGTCCGGAAGAGGAGAGTGGAATTCCCGGTGTAGCGGTGAAATGCGCAGATATCGGGAAGAACACCTATGGCGAAGGCAGCTCTCTGGGACGGTACTGACGCTGAGACGCGAAAGCGTGG	1072	3	11	5	3	0	6	11	5	2	5	11	6	1	1	7	3	4	4	4	3	0	6	1	2	0	3	4	3	2	2	1	4	2	6	6	4	0	5	6	2	0	0	0	0	0	0	0	0
GCAAGCGTTATCCGGATTCACTGGGTTTAAAGGGTGCGTAGGCGGGTTTGTAAGTCAGTGGTGAAATCCCGAAGCTTAACTTCGGAACTGCCGTTGATACTACAGGTCTTGAATACTCGGGAGGTGAGCGGAATATGTCATGTAGCGGTGAAATGCTTAGATATGACATAGAACACCGATTGCGAAGGCAGCTCACTACAGAGTCATTGACGCTGAGGCACGAAAGCGTGG	1073	0	0	0	0	0	0	0	0	0	0	0	0	0	0	0	0	0	1	0	0	0	0	0	0	0	0	0	0	0	0	0	0	0	0	0	0	0	0	0	0	2	4	7	5	7	13	7	6
GCAAGCGTTATCCGGATTCACTGGGTTTAAAGGGTGCGTAGGAGGGCAGGTAAGTCAGTGGTGAAATCTCCAAGCTTAACTTGGAAACTGCCGTTGATACTATCTGTCTTGAATATTGTGGAGGTGAGCGGAATATGTCATGTAGCGGTGAAATGCTTAGATATGACATAGAACACCAATTGCGAAGGCAGCTCGCTACTCAATTATTGACTCTGAGGCACGAAAGCGTGG	1074	0	0	1	1	1	0	0	0	0	0	3	1	0	4	1	1	0	0	0	0	0	0	0	0	1	0	0	1	0	0	1	0	0	1	1	0	0	0	0	0	12	7	23	6	4	21	5	7
GCTAGCGTTGCTCGGAATTACTGGGCGTAAAGGGAGCGTAGGCGGACATTTAAGTCAGGGGTGAAATCCCGAGGCTCAACCTCGGAACTGCCTTTGATACTGGATGTCTTGAGTGTGAGAGAGGTGAGTGGAACTCCGAGTGTAGAGGTGAAATTCGTAGATATTCGGAAGAACACCAGTGGCGAAGGCGACTCACTGGCTCATTACTGACGCTGAGGCTCGAAAGCGTGG	1075	0	0	0	0	0	0	0	0	0	0	0	0	0	1	0	0	0	0	0	1	0	0	0	0	0	0	0	0	0	0	0	0	0	0	0	0	0	0	0	0	13	1	14	10	0	7	3	14
GCAAGCGTTAATCGGAATTACTGGGCGTAAAGCGTGCGCAGGCGGTTATGTAAGACAGATGTGAAATCCCCGGGCTCAACCTGGGAACTGCATTTGTGACTGCATAGCTTGAGTGCGGCAGAGGGGGATGGAATTCCGCGTGTAGCAGTGAAATGCGTAGATATGCGGAGGAACACCGATGGCGAAGGCAATCCCCTGGGCCTGCACTGACGCTCATGCACGAAAGCGTGG	1076	0	0	0	0	0	0	0	0	0	0	0	0	0	0	0	0	0	0	0	0	8	5	3	3	0	3	3	1	0	2	14	4	13	11	5	2	8	6	1	10	0	0	0	0	0	0	0	0
GCGAGCGTTGTCCGGATTTACTGGGCGTAAAGCGCGTGTAGGTGGGGAAGCAAGTCCGGTGGGAAAGCCCGCGGCTCAACCGCGGAAGTTCGCTGGAAACTGCTACTCTTGAGGGTGATAGAGGGAAGTGGAATTGCTGGTGTAGCGGTGAAATGCGTAGATATCAGCAGGAACACCCGTGGCGAAGGCGGCTTCCTGGATCACCCCTGACGCTGAGACGCGAAAGCGTGG	1077	2	2	7	3	7	3	2	6	7	3	3	0	0	7	2	2	2	2	1	2	2	0	1	2	0	0	2	2	2	1	0	0	3	2	3	1	3	1	0	0	0	1	0	0	1	1	0	0
GCTAGCGTTGTCCGGATTTATTGGGCGTAAAGAGCGTGTAGGCGGCCGAGTAAGTCCGGTGTGAAAACTCGAGGCTTAACCTCGAGATGTCATCGGAAACTATTCGGCTAGAGTCCGGAAGAGGAGAGTGGAATTCCTGGTGTAGCGGTGAAATGCGCAGATATCAGGAAGAACACCTATGGCGAAAGCAGCTCTCTGGGACGGTACTGACGCTGAGACGCGAAAGCGTGG	1078	0	1	1	0	0	1	1	3	0	0	2	0	0	1	2	0	0	2	0	0	0	0	0	0	0	3	0	1	0	2	0	0	0	1	0	0	0	1	0	2	0	0	0	1	0	0	0	0
GCAAGCGTTGTCCGGATTTATTGGGTTTAAAGGGTGCGTAGGCGGCCCGTTAAGTCAGTGGTGAAATCCCAGGGCTCAACCCTGGAACTGCCATTGATACTGACGGGCTTGAGTTCGGTTAAGGCGGGCGGAACTGGTGGTGTAGCGGTGAAATGCATAGATACCACCAAGAACCCCGATTGCGTAGGCAGCTCGCTGAGCCGAAACTGACGCTGAGGCACGAAAGCGTGG	1079	5	0	2	1	0	0	0	0	0	2	4	3	0	0	1	1	1	0	1	2	0	3	1	0	0	0	1	1	0	0	0	1	0	0	0	1	0	1	0	0	11	5	15	8	21	17	16	8
GCTAGCGTTGTCCGGATTTATTGGGCGTAAAGAGCGCGTAGGCGGCCAGGTAAGTCCGACGTGAAATCTGGAGGCTCAACCTCCAGCGGTCGTTGGATACTACTTGGCTAGAGTCCGGAAGAGGAGAGTGGAATTCCTGGTGTAGCGGTGAAATGCGCAGATATCAGGAAGAACACCGATGGCGAAAGCAGCTCTCTGGGACGGTACTGACGCTGAGGCGCGAAAGCGTGG	1080	6	6	15	9	2	2	12	5	3	6	5	1	5	18	20	8	4	3	3	1	0	0	0	0	0	0	0	0	0	0	0	0	0	0	0	0	0	0	0	0	0	0	0	0	0	0	0	0
CCAAGCGTTATCCGGAATCATTGGGTTTAAAGGGTCCGTAGGCGGTCTTGTAAGTCAGTGGTGAAAGCCCATCGCTCAACGGTGGAACGGCCATTGATACTGCAGGACTTGAATTATTGGGAAGTAACTAGAATATGTAGTGTAGCGGTGAAATGCTTAGAGATTACATGGAATACCAATTGCGAAGGCAGGTTACTACCAATTGATTGACGCTGATGGACGAAAGCGTGG	1081	0	0	1	0	0	0	0	0	0	3	0	0	0	0	0	0	0	0	0	0	0	0	0	0	0	0	0	0	0	0	0	0	0	0	0	0	0	0	0	0	0	0	10	0	0	0	0	0
GCGAGCGTTGTCCGGAATTATTGGGCGTAAAGCGCGCGTAGGCGGCTGGTTAAGTCCTGTGTGAAAGACCACGGCTCAACCGTGGGGGTGCACGGGAAACTGGCCGGCTTGAGTGCAGGAGAGGGGAGCGGAATTCCCGGTGTAGCGGTGGAATGCGTAGAGATCGGGAGGAACACCAGTGGCGAAGGCGGCTCCCTGGCCTGTAACTGACGCTGAGGCGCGAAAGCGTGG	1082	0	1	1	2	0	5	3	1	1	0	4	0	2	1	1	3	5	1	1	1	1	0	0	2	1	3	1	1	0	1	1	2	1	1	2	1	2	0	4	1	5	3	3	2	1	1	3	1
GCAAGCGTTATCCGGATTCACTGGGTTTAAAGGGTGCGTAGGCGGGCAGGTAAGTCCGTGGTGAAATCTCTGAGCTTAACTCAGAAACTGCCATGGATACTATTTGTCTTGAATATTGTGGAGGTGAGCGGAATATGTCATGTAGCGGTGAAATGCTTAGATATGACATAGAACACCAATTGCGAAGGCAGCTCACTACACAGTTATTGACGCTGAGGCACGAAAGCGTGG	1083	3	8	16	12	4	5	15	15	17	8	16	2	5	4	18	13	6	12	2	4	6	1	2	0	1	2	4	2	0	1	5	1	0	1	4	2	2	3	3	1	0	0	0	0	0	0	0	0
GCAAGCGTTGTCCGGATTTACTGGGCGTAAAGGGCGTGCAGGCGGTTTGTTTAGTCTAGGGTGAAAGCTCCCGGCTTAACTGGGAGAGGTCCTTGGATACTGGCAAACTTGAGGGAGGCAGAGGAAAGTGGAATTCCCGGTGTAGTGGTGATATGCGTAGATATCGGGAGGAACACCAGTGGCGAAGGCGGCTTTCTGGGCCTTACCTGACGCTGAGACGCGAAAGCGTGG	1084	2	6	5	5	1	4	1	0	2	3	2	1	0	5	1	3	1	3	3	4	0	0	0	0	0	0	0	0	0	0	0	0	0	0	0	0	0	0	0	0	9	8	16	5	22	15	25	10
GCTAGCGTTGTTCGGAATCACTGGGCGTAAAGGGCGCGTAGGCGGCCGATTAAGTCGGGGGTGAAAGCCTGTGGCTCAACCACAGAATTGCCTTCGATACTGATTGGCTTGAGACCGGAAGAGGTCAGTGGAACTGCGAGTGTAGAGGTGAAATTCGTAGATATTCGCAAGAACACCAGTGGCGAAGGCGGCTGACTGGTCCGGTTCTGACGCTGAGGCGCGAAAGCGTGG	1085	12	6	9	11	6	4	10	10	2	3	19	4	6	13	10	6	3	10	6	8	4	5	6	1	0	2	7	1	1	6	2	4	2	4	3	4	1	4	1	4	0	0	0	0	0	0	0	0
GCGAGCGTTAATCGGAATTACTGGGCGTAAAGCGTGCGTAGGCGGTTCGCTGTGTCCTGTGTGAAAGCCCCGGGCTTAACCTGGGAATTGCATGGGAAACTGGCGGGCTTGAGTGTGGCAGAGGGGGGTGGAATTCCGCGTGTAGCAGTGAAATGCGTAGAGATGCGGAGGAACACCGATGGCGAAGGCAGCCCCCTGGGCCAACACTGACGCTCAGGCACGAAAGCGTGG	1086	0	0	0	0	0	0	0	0	0	0	0	0	0	0	0	0	1	0	0	0	0	0	0	0	0	0	0	0	0	0	0	0	0	0	0	0	0	0	0	0	19	11	17	11	15	14	28	9
GCAAGCGTTGCTCGGAATCACTGGGCGTAAAGGGTGCGTAGGCGGCTGTGCAAGTCTGGCGTGAAAGCCCCGGGCTCAGCCCGGGAAGTGCGCTCGAAACTGCGCAGCTCGAGTGCCGGAGGGGAGAGTGGAATTCCTGGTGTAGCGGTGAAATGCGTAGATATCAGGAGGAATACCGGTGGCGAAAGCGACTCTCTGGACGGCAACTGACGCTGAGGCACGAAAGCGTGG	1087	1	0	0	1	0	0	0	0	0	0	0	0	0	0	0	0	0	0	0	1	0	0	0	0	0	0	0	0	0	0	0	0	0	0	0	0	0	0	0	0	4	4	3	5	8	12	6	11
GCAAGCGTTGTCCGGATTCATTGGGCGTAAAGCGCGTGTAGGCGGCCAGGTAGGTCCGACGTGAAAACTGGAGGCTCAACCTCCAGCTGTCGTTGGAAACCATCTGGCTAGAGTCCGGAAGAGGAGAGTGGAATTCCTGGTGTAGCGGTGAAATGCGCAGATATCAGGAAGAACACCAATGGCGAAGGCAGCTCTCTGGGACGGTACTGACGCTGAGACGCGAAAGCGTGG	1088	6	4	7	9	0	5	5	0	0	1	7	2	0	5	9	5	0	2	2	4	0	0	0	0	0	0	0	0	0	0	0	0	0	0	0	0	0	0	0	0	4	4	7	6	12	7	8	4
GCAAGCGTTGTTCGGAATCATTGGGCGTAAAGGGCGTGTAGGCGGTTTGTTAAGTCATGTGTGAAAGCCCTCGGCTCAACCGAGGAAAGACGCATGAAACTGGCAGGCTAGAGTACCAAAGAGGGGGGTGGAATTCCCGGTGTAGCGGTGAAATGCGTAGATATCGGGAGGAACACCCGTGGCGAAGGCGGCCCCCTGGTTGGATACTGACGCTGAGACGCGAAAGCGTGG	1089	0	0	0	0	0	0	0	0	0	0	0	0	0	0	0	0	0	0	0	0	0	0	0	0	0	0	0	0	0	0	0	0	0	0	0	0	0	0	0	0	14	14	18	16	28	19	28	25
GCTAGCGTTGTTCGGAATCACTGGGCGTAAAGGGCGCGTAGGCGGCTTTGGCAGTCGGTTTGTGAAAGCCCGGGGCTCAACCCCGGAGGTGCGGCCGAAACACCAAGGCTGGAGGCCGGAAGAGGAGGGTGGAATACCCAGTGTAGAGGTGAAATTCGTAGATATTGGGTGGAACACCGGTGGCGAAAGCGGCTCTCTGGTCCGGTCCTGACGCTGAGGCGCGAAAGCGTGG	1090	0	0	0	0	0	0	0	0	0	0	0	0	0	0	0	0	0	0	0	0	0	0	0	0	0	0	0	0	0	0	0	0	0	0	0	0	0	0	0	0	7	17	19	18	17	24	24	22
GCAAGCGTTGTCCGGATTTATTGGGCGTAAAGAGCGTGTAGGCGGCCTGAAAGGTCAGCTGTGAAAACTCGAGGCTCAACCTCGAGACGTCGGTTGAAACCATCTGGCTAGAGTCCGGAAGAGGAGAGTGGAATTCCCGGTGTAGCGGTGAAATGCGCAGATATCGGGAAGAACACCCGTGGCGAAGGCGGCTCTCTGGGACGGTACTGACGCTGAGACGCGAAAGCGTGG	1091	0	0	0	1	0	0	0	0	0	0	0	0	0	0	0	0	0	0	0	0	0	0	0	0	1	0	0	0	0	0	0	0	0	0	0	0	0	0	0	0	0	0	0	0	0	0	0	0
GCGAGCGTTAATCGGAATTACTGGGCGTAAAGCGTGCGCAGGCGGTTTTGTAAGCCAGATGTGAAAGCCCCGGGCTCAACCTGGGAATGGCATTTGGGACTGCAAGGCTTGAGTGCGGCAGAGGAGACTGGAATTCCTGGTGTAGCAGTGAAATGCGTAGATATCAGGAGGAATACCGATGGCGAAGGCAGGTCTCTGGGCTGACACTGACGCTCATGCACGAAAGCGTGG	1092	2	21	5	15	4	2	11	10	21	6	11	1	2	9	9	19	4	6	4	2	0	0	0	0	0	0	0	0	0	0	0	0	0	0	0	0	0	0	0	0	2	2	7	4	5	3	5	7
GCGAGCGTTATTCGGAATTATTGGGCGTAAAGGGCGCGTAGGCGGCCCTGTAAGTCAAAGGTGAAATCCCTCGGCTCAACTGAGGAACTGCCTTTGAAACTGCAGGGCTTGAGGCCGGGAGGGGGTAGCGGAATTCCCAATGTAGCGGTGAAATGCGTAGATATTGGGAGGAACACCAGTGGCGAAGGCGGCTACCTGGACCGGTTCTGACGCTGAGGCGCGAAAGCGTGG	1093	9	9	18	14	5	2	7	14	6	10	10	3	8	7	7	12	6	5	1	3	2	0	0	4	1	0	2	0	0	3	0	1	3	1	0	0	0	1	0	3	0	0	0	0	0	0	0	0
GCAAGCGTTAATCGGAATTACTGGGCGTAAAGCGTGCGCAGGCGGTTTTGTAAGTCTGATGTGAAATCCCCGGGCTCAACCTGGGAATTGCATTGGAGACTGCAAGGCTAGAATCTGGCAGAGGGGGGTAGAATTCCACGTGTAGCAGTGAAATGCGTAGAGATGTGGAGGAACACCGATGGCGAAGGCAGCCCCCTGGGTCAAGATTGACGCTCATGCACGAAAGCGTGG	1094	2	0	14	0	2	2	0	0	0	2	5	5	0	0	4	3	0	3	3	3	0	0	0	0	0	0	0	0	0	0	0	0	0	0	0	0	0	0	0	0	6	2	10	4	8	11	10	5
GCAAGCGTTAATCGGAATTACTGGGCGTAAAGCGTGCGCAGGCGGTTTTGTAAGTCTGTTGTGAAATCCCCGGGCTTAACCTGGGAATGGCAATGGAGACTGCAAGGCTAGAGTTTGGCAGAGGGGGGTAGAATTCCACGTGTAGCAGTGAAATGCGTAGAGATGTGGAGGAACACCGATGGCGAAGGCAGCCCCCTGGGTCAAGACTGACGCTCATGCACGAAAGCGTGG	1095	0	1	2	0	4	1	0	0	1	1	0	0	0	1	4	0	0	0	2	0	3	21	11	14	9	32	26	2	4	9	3	9	3	16	14	4	3	23	15	21	1	1	0	1	0	0	0	0
GCTAGCGTTGTCCGGATTTATTGGGCGTAAAGAGCTCGTAGGTGGTTCGGTAAGTCGGATGTGAAATCTCCAGGCTCAACCTGGAGGGGTCATTCGATACTGCCGTGACTAGAGTTCGGTAGAGGAGTGTGGAATTCCTGGTGGAGCGGTGAAATGCGCAGAGATCAGGAGGAACACCCGTAGCGAAGGCGGCACTCTGGGCCGATACTGACACTGAGGAGCGAAAGCGTGG	1096	13	17	15	7	8	12	11	11	6	2	17	1	15	11	10	11	5	9	10	7	4	1	1	1	0	1	5	2	0	2	5	2	1	4	2	3	2	0	0	2	0	1	1	1	1	0	0	1
GCAAGCGTTGTCCGGAATCATTGGGCGTAAAGCGCGTGTAGGCGGTCCGATCAGTCGGCTGTGAAAGTCCAGGGCTCAACCCTGGGATGCCGGTCGATACTGTCGGGCTAGAGTCCGGAAGAGGCGAGTGGAATTCCCGGTGTAGCGGTGAAATGCGCAGATATCGGGAGGAACACCAATGGCGAAGGCAGCTCGCTGGGACGGTACTGACGCTGAGACGCGAAAGCGTGG	1097	0	0	0	0	0	0	0	0	1	0	0	0	0	0	0	0	0	0	1	0	0	0	0	0	0	0	0	0	0	0	0	0	0	0	0	0	0	0	0	0	0	0	1	1	0	1	1	0
GCTAGCGTTGTTCGGAATTACTGGGCGTAAAGCGCACGTAGGCGGCTTTGTAAGTTAGAGGTGAAAGCCTGGTGCTCAACACCAGAACTGCCTTTAAGACTGCATCGCTTGAATCATGGAGAGGCGGGTGGAATTCCGAGTGTAGAGGTGAAATTCGTAGATATTCGGAAGAACACCAGTGGCGAAGGCGGCCCGCTGGACATGTATTGACGCTGAGGTGCGAAAGCGTGG	1098	0	0	0	0	0	0	0	0	0	0	0	0	0	0	0	0	0	0	0	0	1	0	0	0	0	0	0	0	0	0	0	1	2	0	0	0	0	0	0	0	0	0	0	0	0	0	0	0
GCAAGCGTTAATCGGAATTACTGGGCGTAAAGCGTGCGCAGGCGGTTTGTTAAGTCCGTTGTGAAATCCCCGAGCTCAACTTGGGAATTGCAATGGATACTGGCAAGCTGGAGTATGGTAGAGGAAGGTGGAATTCCCGGTGTAGCAGTGAAATGCGTAGAGATCGGGAGGAACACCAGTGGCGAAGGCGGCCTTCTGGACCAATACTGACGCTCATGCACGAAAGCGTGG	1099	0	0	0	0	0	0	0	0	0	0	0	0	0	0	0	0	0	0	0	0	0	0	0	0	3	0	0	0	0	0	5	1	7	0	0	0	0	0	0	0	0	0	0	0	0	0	0	0
GCAAGCGTTATTCGGATTCACTGGGCGTAAAGGGTGCGCAGGCGGTCGTGTGTGTCAGATGTGAAATCCCGGAGCTTAACTCCGGAACTGCGTCTGAAACTACATGACTAGAGCATTGGAGAGGGAAGTGGAATTCATGGTGTAGCAGTGAAATGCGTAGATATCATGAGGAACACCAGAGGCGAAGGCGACTTCCTGGACAATTGCTGACGCTCAGGCACGAAAGCATGG	1100	0	0	0	0	0	0	0	0	0	0	0	0	0	0	0	0	0	0	0	0	0	0	0	0	0	0	0	0	0	1	0	0	0	1	0	0	0	0	0	0	0	0	0	0	0	0	0	0
GCGAGCGTTGTCCGGATTTACTGGGCGTAAAGGGAGCGTAGGCGGACTTTTAAGTGAGATGTGAAATACCCGGGCTCAACTTGGGTGCTGCATTTCAAACTGGAAGTCTAGAGTGCAGGAGAGGAGAATGGAATTCCTAGTGTAGCGGTGAAATGCGTAGAGATTAGGAAGAACACCAGTGGCGAAGGCGATTCTCTGGACTGTAACTGACGCTGAGGCTCGAAAGCGTGG	1101	1	0	0	0	0	0	0	0	0	0	0	0	0	0	3	3	0	0	0	0	0	0	0	0	0	0	1	0	0	0	0	1	0	1	1	0	0	0	0	0	0	0	1	2	0	2	0	1
GCAAGCGTTGTTCGGAATTACTGGGCGTAAAGCGCGTGTAGGCGGCCGATTAAGTCTGGTGTGAAAGCCCGGGGCTCACCCCCGGAAGTGCGCTGGAAACTGGTCGGCTAGAGTATGGGAGAGGAAAGTGGAATTCCCGGTGTAGCGGTGAAATGCGTAGATATCGGGAGGAACACCAGCGGCGAAGGCGGCTTTCTGGACCAATACTGACGCTGAGACGCGAAAGCGTGG	1102	13	19	11	13	5	9	10	10	11	8	9	2	7	10	6	11	2	7	6	5	5	1	1	3	1	4	6	1	0	0	1	2	1	3	2	5	3	2	1	1	2	1	2	0	0	0	1	0
GCAAGCGTTGTTCGGAATTACTGGGCGTAAAGGGCTCGTAGGTGGCCAACTAAGTCAGACGTGAAATCCCTCGGCTTAACCGGGGAACTGCGTCTGATACTGGATGGCTAGAGATTGGGAGAGGGATGCGGAATTCCAGGTGTAGCGGTGAAATGCGTAGATATCTGGAGGAACACCGGTGGCGAAGGCGGCATCCTGGACCAACACTGACGCTGAGGAGCGAAAGCCAGG	1103	0	6	5	6	3	3	6	13	11	5	3	0	4	1	4	3	2	0	1	2	1	0	1	0	0	0	0	0	0	0	1	1	1	1	0	0	1	0	0	2	0	0	0	0	0	0	0	0
GCAAGCGTTGTCCGGAATTATTGGGCGTAAAGAGCTCGTAGGCGGCCTGTCACGTCGGATGTGAAAGCCCGGGGCTTAACCCCGGGTCTGCATACGATACGGGCAGGCTAGAGTTCGGTAGGGGAGATCGGAATTCCTGGTGTAGCGGTGAAATGCGCAGATATCAGGAGGAACACCGGTGGCGAAGGCGGATCTCTGGGCCGATACTGACGCTGAGGAGCGAAAGCATGG	1104	0	0	0	0	0	0	0	0	0	0	0	0	0	0	0	0	0	0	0	0	0	0	0	0	0	0	0	0	0	0	0	0	0	0	0	0	0	0	0	0	17	21	20	14	22	8	14	8
GCTAGCGTTGTCCGGAATCATTGGGCGTAAAGCGCGCGTAGGCGGCCCGGTAAGTCCGTTGTGAAAGTCGAAGGCTCAACCTTCGAATGCCGATGGATACTGCCGGGCTCGAGTCCGGAAGAGGCGAGTGGAATTCCTGGTGTAGCGGTGGAATGCGCAGATATCAGGAGGAACACCAATAGCGAAGGCAGCTCGCTGGGACGGTACTGACGCTAAGGCGCGAAAGCGTGG	1105	0	0	0	0	0	0	0	0	0	0	0	0	0	0	0	0	0	0	0	0	0	0	0	0	0	0	0	0	0	0	0	0	0	0	0	0	0	0	0	0	21	7	21	16	28	18	35	15
GCGAACGTTGTTCGGAATCACTGGGCTTAAAGGGCGCGTAGGCGGGCTGTCAAGTCTGGGGTGAAATCCCGCGGCTCAACCGTGGAACTGCCTCAGATACTGACGGCCTCGAGGGAGATAGGGGCGAGCGGAACTAATGGTGGAGCGGTGAAATGCGTTGATATCATTAGGAACTCCGGTGGCGAAGGCGGCTCGCTGGATCTTTTCTGACGCTGAGGCGCGAAAGCTAGG	1106	3	2	5	0	1	2	2	6	1	4	4	0	0	4	2	1	1	6	2	1	4	1	3	2	1	1	2	2	0	0	2	1	1	3	3	2	0	1	0	0	0	2	1	0	1	3	7	1
GCGAGCGTTGTCCGGAATTATTGGGCGTAAAGAGCTTGTAGGCGGTTTGTCGCGTCTGCTGTGAAATTTCGGGGCTCAACCCCGAACTTGCAGTGGGTACGGGCAGACTAGAGTGTGGTAGGGGAGACTGGAATTCCTGGTGTAGCGGTGAAATGCGCAGATATCAGGAGGAACACCGATGGCGAAGGCAGGTCTCTGGGCCACTACTGACGCTGAGAAGCGAAAGCATGG	1107	0	0	0	0	3	0	0	0	0	0	1	0	2	0	1	0	0	0	0	1	2	3	4	7	5	9	3	1	1	0	7	6	14	0	1	2	2	1	5	4	0	0	0	0	0	0	0	0
GCTAGCGTTGTTCGGAATTACTGGGCGTAAAGCGCACGTAGGCGGATACTTAAGTTAGGGGTGAAATCCCAGGGCTCAACCCTGGAACTGCCTTTAATACTGGGTATCTCGAGTCCGAGAGAGGTGAGTGGAATTCCGAGTGTAGAGGTGAAATTCGTAGATATTCGGAGGAACACCAGTGGCGAAGGCGGCTCACTGGCTCGGTACTGACGCTGAGGTGCGAAAGCGTGG	1108	4	0	0	2	5	1	0	2	0	1	1	0	1	5	2	2	1	1	0	0	0	0	0	0	0	0	0	0	0	0	0	0	0	0	0	0	0	0	0	0	15	7	16	5	8	13	14	8
CCGAGCGTTGTCCGGATTTATTGGGCGTAAAGAGCTCGTAGGCGGTTCCGTAAGTCAGATGTGAAAACTCAGGGCTCAACCCGGAGACGCCATCTGATACTGCGGTGACTGGAGTCTGGTAGGGGAACACGGAATTCCTGGTGTAGCGGTGAAATGCGCAGATATCAGGAGGAACACCGATGGCGAAGGCAGTGTTCTGGGCCAGTACTGACGCTGAGGAGCGAAAGCGTGG	1109	6	6	14	5	5	5	3	6	10	7	6	0	3	5	6	15	7	8	2	2	4	2	3	4	1	3	5	2	1	0	2	1	4	2	3	5	2	1	3	3	0	0	0	0	0	0	0	0
GCAAGCGTTGTTCGGAATTATTGGGCGTAAAGGGCGCGTAGGCGGTGCGGTAAGTCACCTGTGAAATCTCTGGGCTCAACTCAGAGTCTGCAGGCGAAACTGCCGTGCTGGAGTATGGGAGAGGTGCGTGGAATTCCCGGTGTAGCGGTGAAATGCGTAGATATCGGGAGGAACACCTGTGGCGAAAGCGGCGCACTGGACCATAACTGACGCTGAGGCGCGAAAGCTAGG	1110	0	0	1	1	6	0	1	1	2	0	0	0	2	0	0	0	3	0	0	0	0	0	0	0	1	0	0	1	0	0	0	0	1	0	0	0	1	0	0	0	0	0	2	0	0	0	0	0
GCTAGCGTTGTCCGGAATCATTGGGCGTAAAGCGCGTGTAGGCGGTCCGGTAAGTCCGCTGTGAAAGTCGGGGGCTCAACCCTCGAAAGCCGGTGGAAACTGTTGGGCTAGAGTACGGAAGAGGCGAGTGGAATTCCTGGTGTAGCGGTGAAATGCGCAGATATCAGGAGGAACACCAATTGCGAAGGCAGCTCGCTGGGACGTTACTGACGCTGAGACGCGAAAGCGTGG	1111	10	13	20	13	9	8	9	7	15	12	17	2	4	4	22	12	8	7	7	3	0	0	0	0	0	0	0	0	0	0	0	0	0	0	0	0	0	0	0	0	0	0	3	0	2	0	1	0
GCGAGCGTTAATCGGAATTACTGGGCGTAAAGCGCGCGTAGGCGGTTTGTTAAGTCAGCTGTGAAAGCCCCGGGCTCAACCTGGGAACTGCAGTTGATACTGGCCGACTGGAGTACGAGAGAGGGAGGTAGAATTCCATGTGTAGCGGTGAAATGCGTAGATATATGGAGGAATACCGGTGGCGAAGGCGGCCTCCTGGCTCGATACTGACGCTGAGGTGCGAAAGCGTGG	1112	11	21	6	17	3	4	12	6	14	7	18	5	7	13	12	11	2	15	12	2	11	8	4	1	1	2	7	11	1	7	5	7	6	3	5	2	3	2	2	1	2	0	2	0	0	1	1	0
CCGAGTGGTCGGGACGATTATTGGGCCTAAAGCATCCGTAGCCGGCCTTACAAGTCCTCCGTTAAATCCAGCTGCTTAACAGATGGGCTGCGGAGGAAACTATAAGACTAGGAGGCAGGAGAGGCAAGCGGTACTCAGTGGGTAGGGGTAAAATCCGTTGATCCATTGAAGACCACCAGTGGCGAAGGCGGCTTGCCAGAATGCGCTCGACGGTGAGGGATGAAAGCTGGG	1113	0	3	11	2	2	2	0	0	2	10	1	3	1	1	1	1	1	5	3	3	0	0	0	0	0	0	0	0	0	0	0	0	0	0	0	0	0	0	0	0	0	0	0	0	0	0	0	0
GCAGGCGTTAATCGGAATTACTGGGCGTAAAGCGTGCGCAGGCGGTCTTTTAAGTCAGATGTGAAATCCCCGGGCTTAACCTGGGAACTGCGTTTGAAACTGGAAGGCTTGAGTGTGGCAGAGGGGGGTGGAATTCCACGTGTAGCAGTGAAATGCGTAGAGATGTGGAGGAACACCGATGGCGAAGGCAGCCCCCTGGGCTAACACTGACGCTCATGCACGAAAGCGTGG	1114	1	11	5	17	3	6	8	8	11	5	10	3	5	6	13	2	5	9	7	1	3	2	0	1	2	2	2	1	0	0	2	2	0	3	1	1	2	2	0	3	0	1	0	0	0	0	0	0
GCAAGCGTTAGTCGGAATTACTGGGCGTAAAGCGTGCGTAGGCGGTTTCCTAAGTCGGATGTGAAAGCCCTGGGCTCAACCTGGGAATGGCACTCGATACTGGGAAGCTGGAGTGCGGTAGAGGAGGGTGGAATTCCCGGTGTAGCGGTGAAATGCGTAGAGATCGGGAGGAACATCAGTGGCGAAGGCGACCCTCTGGACCAGCACTGACGCTGAGGCACGAAAGCGTGG	1115	0	0	0	0	0	0	0	0	0	0	0	0	0	0	0	0	0	0	0	0	0	0	0	0	0	0	0	0	0	0	0	0	0	0	0	0	0	0	0	0	18	8	14	8	18	13	8	8
GCAAGCGTTGTTCGGATTTACTGGGCGTAAAGGGCGCGTAGGCGGCGTGTTAAGTCAGCTGTGAAATCTCCAAGCTCAACTTGGAACGGCCAGCTGATACTGATGTGCTAGAGTGCAGAAGGGGCAATCGGAATTCTTGGTGTAGCGGTGAAATGCGTAGATATCAAGAGGAACACCTGAGGTGAAGACGGGTTGCTGGGCTGACACTGACGCTGAGGCGCGAAAGCCAGG	1116	4	0	1	0	1	0	0	1	0	1	0	0	0	0	0	0	0	0	1	0	0	0	0	0	0	0	0	0	0	0	0	0	0	0	0	0	0	0	0	0	6	6	21	16	12	12	13	12
GCAAGCGTTATTCGGAATCATTGGGCGTAAAGGGCGCGTAGGCGGCTTGGCAAGTCAAAGGTGAAATCCCTCGGCCCAACCGAGGAACTGCCTTTGATACTGCCTCGCTTGAGGCCGGGAGAGGGTAGCGGAATTCCCAGTGTAGCGGTGAAATGCGTAGATATTGGGAGGAACACCAGTGGCGAAGGCGGCTACCTGGACCGGTTCTGACGCTGATGCGCGAAAGCGTGG	1117	9	9	7	15	2	2	5	11	5	5	10	3	3	8	11	2	1	5	2	1	9	2	2	1	0	2	1	4	1	1	1	2	1	3	2	4	4	1	2	0	5	2	6	4	4	4	4	2
GCAAGCGTTAATCGGAATTACTGGGCGTAAAGCGTGCGCAGGCGGTTTTGTAAGTCAGATGTGAAATCCCCGGGCTTAACCTGGGAACTGCGTTTGAAACTACAAGGCTAGAGTGTGGCAGAGGGGGGTGGAATTCCACGTGTAGCAGTGAAATGCGTAGAGATGTGGAGGAACACCGATGGCGAAGGCAGCCCCCTGGGTTAACACTGACGCTCAGGCACGAAAGCGTGG	1118	0	0	0	0	0	0	0	0	0	0	0	0	0	0	0	0	0	0	0	0	19	13	4	12	7	8	16	12	5	13	16	9	6	12	9	8	3	13	17	17	0	0	0	0	0	0	0	0
GCGAGCGTTAATCGGAATTACTGGGCGTAAAGCGTGCGCAGGCGGTTGTGTAAGACAGGTGTGAAATCCCCGGGCTTAACCTGGGAACTGCGCTTGTGACTGCACGGCTAGAGTACGGCAGAGGGGGGTGGAATTCCACGTGTAGCAGTGAAATGCGTAGAGATGTGGAGGAACACCGATGGCGAAGGCAGCCCCCTGGGCCGATACTGACGCTCATGCACGAAAGCGTGG	1119	0	0	1	0	1	0	1	0	1	0	0	0	0	1	0	0	0	0	0	0	0	0	0	0	0	0	0	0	0	0	0	0	0	0	0	0	0	0	0	0	10	7	19	6	15	24	13	11
GCGAGCGTTGTCCGGATTTATTGGGCGTAAAGAGCTCGTAGGCGGCTTGTCGCGTCGACTGTGAAAACCCGTGGCTCAACCATGTGGTCTGCAGTCGATACGGGCAGGCTAGAATTCGGTAGGGGAGACTGGAATTCCTGGTGTAGCGGTGAAATGCGCAGATATCAGGAGGAACACCGGTGGCGAAGGCGGGTCTCTGGGCCGATATTGACGCTGAGGAGCGAAAGCGTGG	1120	4	6	7	8	5	4	5	4	1	3	7	2	9	2	2	1	1	7	0	3	1	5	4	5	3	1	4	3	1	5	1	2	2	3	0	5	3	4	3	1	1	1	4	0	2	1	1	0
GCGAGCGTTGTCCGGAATTATTGGGCGTAAAGAGCTCGTAGGCGGTGTGTCGCGTCGGTCGTGAAAACTTTCAGCTTAACTGGGAGCTTGCGGTCGATACGGGCATCACTGGAGTTCGGCAGGGGAGACTGGAATTCCTGGTGTAGCGGTGAAATGCGCAGATATCAGGAGGAACACCGGTGGCGAAGGCGGGTCTCTGGGCCGATACTGACGCTGAGGAGCGAAAGCGTGG	1121	1	0	1	2	0	1	0	0	0	1	0	0	2	0	1	3	0	0	0	0	0	0	0	0	0	0	0	0	0	0	0	0	0	0	0	0	0	0	0	0	3	6	11	5	8	5	14	7
CCAAACGTTATTCGGAATTACTGGGCTTACAGAGTTCGTAGGCGGCTCTACAAGTGAGGTGTGAAAGCCCTCGGCTCAACCGAGGAACTGCGCTTCAAACTGTAGAACTAGAGGGAGATAGAGGTGAGCAGAACTGATGGTGGAGCGGTGAAATGCGTTGATATCATCAGGAATACCGGAGGCGAAGGCGGCTCACTGGGTCTCTTCTGACGCTGAGGAACGAAAGCTAGG	1122	1	9	8	4	4	2	6	6	2	4	4	1	4	1	7	3	1	1	1	1	3	2	1	1	0	1	1	2	1	3	2	0	1	1	4	1	1	0	1	5	0	0	0	0	0	0	0	0
GCAAGCGTTGTCCGGAATCATTGGGCGTAAAGCGCGTGTAGGCGGCCTTGTAAGTCCGTTCTGAAAGCCCGGGGCTCAACCCCGGGAGGCGGATGGATACTGCAAGGCTCGAGTACGGAAGAGGCGAGTGGAATTCCCGGTGTAGCGGTGAAATGCGCAGATATCGGGAGGAACACCAATGGCGAAGGCAGCTCGCTGGGACGTTACTGACGCTGAGACGCGAAAGCGTGG	1123	0	1	1	0	1	0	0	0	1	0	2	1	0	2	0	0	0	0	0	0	2	0	0	0	0	0	1	0	0	1	1	1	0	0	1	0	0	4	0	1	11	5	14	16	20	7	15	11
GCTAGCGTTGCTCGGAATCACTGGGCGTAAAGGGCGCGTAGGCGGCCATTCAAGTCGGGGGTGAAAGCCCAGGGCTCAACCCTGGAATTGCCTTCGATACTGTTTGGCTAGAGACCGGAAGAGGTAAGTGGAACTGCGAGTGTAGAGGTGAAATTCGTAGATATTCGCAAGAACACCAGTGGCGAAGGCGGCTTACTGGTCCGGTTCTGACGCTGAGGCGCGAAAGCGTGG	1124	6	0	4	4	0	0	3	1	0	3	1	2	0	11	9	1	0	2	2	1	0	0	0	0	0	0	0	0	0	0	0	0	0	0	0	0	0	0	0	0	5	9	16	3	4	7	18	6
GCGAGCGTTAATCGGAATTACTGGGCGTAAAGTGTGCGCAGGCGGCGCCGCATGTCGAGTGTGAAAGCCCCGAGCTTAACTTGGGAATTGCGCTCGAAACTACGGTGCTGGAGTGTGGCAGAGGAAGGTGGAATTCCACGTGTAGCGGTGAAATGCGTAGAGATGTGGAGGAACACCGATGGCGAAGGCAGCCTTCTGGGCCAACACTGACGCTCATGCACGAAAGCGTGG	1125	0	0	0	0	1	0	0	3	0	0	0	0	0	0	0	0	0	0	0	0	0	0	0	0	0	0	0	0	0	0	0	0	0	0	0	0	0	0	0	0	19	9	29	16	24	11	23	10
GCTAGCGTTGCTCGGAATCACTGGGCGTAAAGGGTGCGTAGGCGGTTCTTTAAGTCAGGGGTGAAATCCTGGAGCTCAACTCCAGAACTGCCTTTGATACTGAAGATCTTGAGTTCGGGAGAGGTGAGTGGAACTGCGAGTGTAGAGGTGAAATTCGTAGATATTCGCAAGAACACCAGTGGCGAAGGCGGCTCACTGGCCCGATACTGACGCTGAGGCACGAAAGCGTGG	1126	2	15	13	7	8	5	6	11	7	6	16	4	9	11	12	7	3	6	6	5	0	0	0	0	0	0	0	0	0	0	0	0	0	0	0	0	0	0	0	0	2	2	4	1	2	0	3	2
GCGAGCGTTGTCCGGAATCATTGGGCGTAAAGAGCGCGCAGGCGGCTTGGCAAGTCGGGTGTGAAATCCCGGGGCTCAACCCCGGGACTGCATTCGATACTGCCAGGCTAGAGGTAGGTAGGGGAGATCGGAATTCCTGGTGTAGCGGTGAAATGCGCAGATATCAGGAGGAACACCGGTGGCGAAGGCGGATCTCTGGGCCTTACCTGACGCTCAGGCGCGAAAGCTAGG	1127	0	0	0	0	0	0	0	0	0	0	0	0	0	0	0	0	0	0	0	0	0	0	0	0	0	0	0	0	0	0	0	0	0	0	0	0	0	0	0	0	30	14	29	16	22	15	19	11
GCAAGCGTTGTCCGGATTTATTGGGCGTAAAGAGCTCGTAGGCGGCTTAGTAAGTCGGGTGTGAAACCTCCAGGCTCAACCTGGAGACGCCACCCGATACTGCTGTGGCTAGAGTCCGGTAGGGGAGCGTGGAATTCCTGGTGTAGCGGTGAAATGCGCAGATATCAGGAGGAACACCAGCGGCGAAGGCGGCGCTCTGGGCCGGTACTGACGCTGAGGAGCGAAAGCGTGG	1128	2	8	12	10	8	3	13	12	10	2	12	1	13	11	9	13	9	5	1	1	4	2	2	3	0	2	5	0	3	0	4	5	1	5	4	5	0	0	0	1	0	0	0	0	0	0	0	0
GCAAACGTTGTTCGGAATTACTGGGCGTAAAGCGCGTGTAGGCGGCTTGGCAAGTCGGGTGTGAAAGCCCCGGGCTCAACCTGGGAAGTGCACTCGAAACTGCTTGGCTTGAGTACTGGAGAGGGAAGCGGAATTCTCGGTGTAGAGGTGAAATTCGTAGATATCGAGAGGAACACCGGTGGCGAAGGCGGCTTCCTGGACAGTTACTGACGCTGAGACGCGAAAGCGTGG	1129	7	1	3	0	2	1	5	0	1	2	4	1	4	7	10	13	2	10	2	3	5	5	2	3	0	0	6	0	2	2	8	2	2	2	1	0	2	1	0	4	17	7	16	5	4	17	13	9
GCTAGCGTTACTCGGATTGACTGGGCGTAAAGGGCGCGTAGGCGGCTTGTACAGTCAGACGTGAAATTCCTGGGCTCAACCTGGGGGCTGCGTTTGATACGTGCGGGCTTGAGTTCGGAAGAGGGTCGTGGAATTCCCAGTGTAGAGGTGAAATTCGTAGATATTGGGAAGAACACCGGTGGCGAAGGCGGCGACCTGGTCCGATACTGACGCTGAGGCGCGAAAGCGTGG	1130	1	9	2	3	21	2	7	8	6	2	3	1	7	3	8	6	4	5	0	0	2	3	1	2	2	3	1	2	3	1	2	3	6	0	0	2	0	2	2	0	0	0	0	1	0	0	0	0
GCTAGCGTTGTCCGGATTTACTGGGCGTAAAGAGCGCGCAGGCGGTCGTTCAAGTCGAGTGTGAAAGCCCCCGGCTCAACTGGGGAGGGTCACTCGATACTGATCGACTTGAAGGCGGGAGAGGGAAGCGGAATTCCCGGTGTAGTGGTGAAATGCGTAGATATCGGGAGGAACACCAGTGGCGAAGGCGGCTTTCTGGCCCGTTCTTGACGCTGAGGCGCGAAAGCTAGG	1131	3	4	8	5	0	3	2	5	5	5	4	2	1	7	10	4	2	5	5	2	0	0	0	0	0	0	0	0	0	0	0	0	0	0	0	0	0	0	0	0	2	4	6	1	4	8	8	6
[truncated: 9,285 more rows]
[truncated: 158 more columns]

## Sheet: fungal ITS SVs
SV sequence	SV#	DK-2013-BT-1	DK-2013-BT-10	DK-2013-BT-2	DK-2013-BT-3	DK-2013-BT-4	DK-2013-BT-5	DK-2013-BT-6	DK-2013-BT-7	DK-2013-BT-8	DK-2013-BT-9	DK-2013-ISO-1	DK-2013-ISO-10	DK-2013-ISO-2	DK-2013-ISO-3	DK-2013-ISO-4	DK-2013-ISO-5	DK-2013-ISO-6	DK-2013-ISO-7	DK-2013-ISO-8	DK-2013-ISO-9	ES-2012-BT-1	ES-2012-BT-10	ES-2012-BT-2	ES-2012-BT-3	ES-2012-BT-4	ES-2012-BT-5	ES-2012-BT-6	ES-2012-BT-7	ES-2012-BT-8	ES-2012-BT-9	ES-2012-ISO-1	ES-2012-ISO-10	ES-2012-ISO-3	ES-2012-ISO-4	ES-2012-ISO-5	ES-2012-ISO-6	ES-2012-ISO-7	ES-2012-ISO-8	ES-2012-ISO-9	ES-2013-BT-1	ES-2013-BT-10	ES-2013-BT-2	ES-2013-BT-3	ES-2013-BT-4	ES-2013-BT-5	ES-2013-BT-6	ES-2013-BT-7	ES-2013-BT-8
[truncated: 2,706 more rows]
[truncated: 97 more columns]

[truncated: 2 more sheets: nirK SVs, nirK TSVs]
